# Supplementary material for: The Germline and Somatic Origins of Prostate Cancer Heterogeneity
Source: Cancer Discov. 2025 Feb 13;15(5):988–1017. doi: 10.1158/2159-8290.CD-23-0882 (PMC12046336; doi:10.1158/2159-8290.CD-23-0882)
Supplement: Supplementary Table 1 — shows a feature-by-patient summary matrix. For each patient, this table provides version information of bioinformatics tools, summary sequencing statistics, mutational density metrics, clinical information and driver mutation status for all drivers detected using GISTIC and ActiveDriverWGS as or identified in Armenia and colleagues 2018. Two additional tables are provided for the clinical and mutation data for the discovery and replication cohorts of dQTL discovery. [file cd-23-0882_supplementary_table_1_suppst1.xlsx]

## Sheet: 666 WGS - sequence and clinical
sample	patient_id	bwa_version	gatk_version	picard_mkdup_version	samtools_reheader_version	number_normal_lanes	number_tumour_lanes	number_normal_reads	number_tumour_reads	normal_mean_cvg_picard	tumour_mean_cvg_picard	normal_median_cvg_picard	tumour_median_cvg_picard	normal_%_bases_above_cvg_15_picard	tumour_%_bases_above_cvg_15_picard	number_callable_bases	germline_snv_count	germline_indel_count	snv_count	indel_count	gr_count	inversion_count	translocation_count	mtsnv_count	cna_total_count	cna_total_gain_count	cna_total_loss_count	cna_total_bp	cna_total_gain_bp	cna_total_loss_bp	cna_trunk_count	cna_trunk_gain_count	cna_trunk_loss_count	cna_trunk_bp	cna_trunk_gain_bp	cna_trunk_loss_bp	cna_branch_count	cna_branch_gain_count	cna_branch_loss_count	cna_branch_bp	cna_branch_gain_bp	cna_branch_loss_bp	delly-version	snv_mutation_rate	indel_mutation_rate	snv_coding_count	indel_coding_count	snv_indel_coding_count	study_id
APCRC1	APCRC1	0.7.15	NA	2.8.2	NA	1	2	979191383	1691600203	43.3363	62.5369	42	60	0.989767	0.996217	2887632548	3258865	829997	1098	103	17	9	8	1	8	1	7	24143181	1232155	22911026	0	0	0	0	0	0	8	1	7	24143181	1232155	22911026	0.7.8	0.380242	0.0356694	6	10	16	australian
APCRC10	APCRC10	0.7.15	NA	2.8.2	NA	1	2	954803190	1971036216	40.2224	87.623	39	87	0.986659	0.997366	2888965208	3330275	799168	1368	192	54	34	20	0	69	22	47	1059189324	684589566	374599758	35	0	35	240414461	0	240414461	34	22	12	818774863	684589566	134185297	0.7.8	0.473526	0.0664598	10	17	27	australian
APCRC11	APCRC11	0.7.15	NA	2.8.2	NA	1	2	1013294312	1514923890	42.2492	61.5778	41	59	0.98862	0.996479	2887637188	3222489	756280	138	24	6	4	2	0	1	0	1	21543332	0	21543332	1	0	1	21543332	0	21543332	0	0	0	0	0	0	0.7.8	0.0477899	0.00831129	2	0	2	australian
APCRC12	APCRC12	0.7.15	NA	2.8.2	NA	1	3	956336149	2349665856	42.5536	67.4187	41	65	0.989184	0.996382	2887476479	3248579	755338	1080	123	49	25	24	0	33	3	30	128731987	15427686	113304301	17	0	17	48725468	0	48725468	16	3	13	80006519	15427686	64578833	0.7.7	0.374029	0.0425977	8	13	21	australian
APCRC13	APCRC13	0.7.15	NA	2.8.2	NA	1	2	1028089595	1937713294	43.2384	63.306	41	61	0.990691	0.996737	2889735403	3332677	841464	934	119	34	12	22	6	16	5	11	206926435	6706506	200219929	13	3	10	197658051	1133716	196524335	3	2	1	9268384	5572790	3695594	0.7.8	0.323213	0.0411802	4	19	23	australian
APCRC14	APCRC14	0.7.15	NA	2.8.2	NA	1	2	965835677	1860881221	35.681	80.0938	34	78	0.978655	0.997025	2888174247	3270396	822750	1447	133	33	16	17	2	55	12	43	723529528	401180495	322349033	38	5	33	356570620	42964283	313606337	17	7	10	366958908	358216212	8742696	0.7.8	0.501009	0.0460499	11	15	26	australian
APCRC15	APCRC15	0.7.15	NA	2.8.2	NA	1	2	962573554	1867597493	33.0811	74.785	31	72	0.970061	0.997057	2886939937	3296071	777834	1004	189	71	63	8	0	43	1	42	689522896	761013	688761883	32	0	32	418180120	0	418180120	11	1	10	271342776	761013	270581763	0.7.7	0.347773	0.0654672	5	24	29	australian
APCRC16	APCRC16	0.7.15	NA	2.8.2	NA	1	2	1010373977	1946117037	31.6727	87.7768	30	86	0.966379	0.997133	2884508125	3214728	835346	1753	236	197	170	27	0	106	75	31	301965022	157149513	144815509	56	33	23	177106317	39183208	137923109	50	42	8	124858705	117966305	6892400	0.7.8	0.607729	0.0818164	17	36	53	australian
APCRC17	APCRC17	0.7.15	NA	2.8.2	NA	1	2	1015831582	1887758956	38.1676	77.3323	36	74	0.980413	0.996912	2884722026	4055092	939886	4770	658	116	88	28	0	69	27	42	796446231	428130739	368315492	39	13	26	517556903	241045348	276511555	30	14	16	278889328	187085391	91803937	0.7.7	1.65354	0.228098	37	63	100	australian
APCRC18	APCRC18	0.7.15	NA	2.8.2	NA	1	3	888127474	1673891688	39.1595	67.7454	38	65	0.983388	0.996852	2886158818	4093295	936386	3195	348	10	3	7	2	14	8	6	451663385	352091544	99571841	4	0	4	87132393	0	87132393	10	8	2	364530992	352091544	12439448	0.7.8	1.10701	0.120575	21	49	70	australian
APCRC19	APCRC19	0.7.15	NA	2.8.2	NA	2	2	1292329661	1861561233	54.7651	69.3478	52	67	0.995674	0.997055	2891026659	3987881	885405	75770	4555	6	1	5	2	6	2	4	67799217	2780518	65018699	4	2	2	50001315	2780518	47220797	2	0	2	17797902	0	17797902	0.7.8	26.2087	1.57556	664	417	1081	australian
APCRC2	APCRC2	0.7.15	NA	2.8.2	NA	1	2	894510080	1779917259	37.3415	68.7558	36	66	0.981789	0.996631	2886506992	3259051	769365	821	96	15	4	11	0	5	2	3	26111362	1245936	24865426	2	1	1	3469772	704542	2765230	3	1	2	22641590	541394	22100196	0.7.7	0.284427	0.0332582	5	28	33	australian
APCRC20	APCRC20	0.7.15	NA	2.8.2	NA	1	2	931735008	1787710695	37.198	78.2087	35	77	0.980557	0.995029	2881455100	4147541	938750	3296	486	62	48	14	3	76	8	68	270080985	138381310	131699675	27	1	26	123312904	44507202	78805702	49	7	42	146768081	93874108	52893973	0.7.8	1.14387	0.168665	16	71	87	australian
APCRC21	APCRC21	0.7.15	NA	2.8.2	NA	1	2	902071217	1913060803	39.0213	81.4304	37	79	0.984087	0.997037	2887423888	4054139	1011098	2345	321	22	14	8	4	23	15	8	435734174	297994061	137740113	12	6	6	279108345	153174935	125933410	11	9	2	156625829	144819126	11806703	0.7.7	0.812143	0.111172	16	59	75	australian
APCRC22	APCRC22	0.7.15	NA	2.8.2	NA	1	2	970038679	1816868997	35.2365	73.3376	33	69	0.976309	0.996756	2886685914	4232052	972102	4235	559	37	19	18	1	217	212	5	1418126053	1326738997	91387056	48	47	1	179552063	151417970	28134093	169	165	4	1238573990	1175321027	63252963	0.7.8	1.46708	0.193648	22	76	98	australian
APCRC3	APCRC3	0.7.15	NA	2.8.2	NA	1	2	791138548	1518059182	33.0378	58.9932	32	57	0.97031	0.993982	2876311473	3260645	760180	1674	206	112	83	29	2	120	16	104	478696895	135282019	343414876	73	1	72	202129524	224298	201905226	47	15	32	276567371	135057721	141509650	0.7.7	0.581995	0.0716195	12	37	49	australian
APCRC4	APCRC4	0.7.15	NA	2.8.2	NA	1	1	886112234	1770001023	29.1109	53.2938	28	51	0.954529	0.995631	2881938839	3305916	755849	454	50	8	2	6	3	0	0	0	0	0	0	0	0	0	0	0	0	0	0	0	0	0	0	0.7.7	0.157533	0.0173494	3	7	10	australian
APCRC5	APCRC5	0.7.15	NA	2.8.2	NA	1	2	994861231	1891171299	42.2299	81.4821	40	79	0.988692	0.99704	2888943697	3315316	820564	1600	230	58	20	38	0	51	1	50	574983571	19515107	555468464	5	0	5	105103271	0	105103271	46	1	45	469880300	19515107	450365193	0.7.7	0.553836	0.0796139	7	45	52	australian
APCRC6	APCRC6	0.7.15	NA	2.8.2	NA	2	2	1819093684	1614020762	61.2515	64.0149	59	62	0.996511	0.996355	2889073514	3278689	788191	1794	239	29	14	15	2	23	6	17	658980642	296681594	362299048	11	2	9	408350077	201551295	206798782	12	4	8	250630565	95130299	155500266	0.7.8	0.62096	0.0827255	5	72	77	australian
APCRC7	APCRC7	0.7.15	NA	2.8.2	NA	1	2	919026232	1821751630	34.2494	61.0208	33	59	0.97296	0.996216	2883642743	3260239	810050	308	40	16	7	9	1	2	0	2	1924523	0	1924523	2	0	2	1924523	0	1924523	0	0	0	0	0	0	0.7.7	0.106809	0.0138713	3	0	3	australian
APCRC8	APCRC8	0.7.15	NA	2.8.2	NA	1	3	916673076	1543226143	36.7189	64.4568	35	62	0.980573	0.996765	2887349804	3253115	778892	223	55	11	8	3	3	4	0	4	161974692	0	161974692	2	0	2	111623045	0	111623045	2	0	2	50351647	0	50351647	0.7.8	0.0772335	0.0190486	3	10	13	australian
APCRC9	APCRC9	0.7.15	NA	2.8.2	NA	1	2	878325540	1880867011	36.4315	59.8674	35	57	0.978709	0.996638	2885664045	3313148	830766	907	106	39	23	16	1	17	1	16	103675693	468271	103207422	5	0	5	50862471	0	50862471	12	1	11	52813222	468271	52344951	0.7.7	0.314312	0.0367333	6	5	11	australian
CMHP1	CMHP1	0.7.15	NA	2.8.2	NA	4	5	1340769370	1923774345	28.2244	57.8825	26	56	0.928855	0.99147	2866893292	3223350	678839	19281	10206	37	19	18	0	24	3	21	222123146	103536318	118586828	15	2	13	202934054	103029867	99904187	9	1	8	19189092	506451	18682641	0.7.7	6.7254	3.55995	166	1035	1201	australian
CMHP10	CMHP10	0.7.15	NA	2.8.2	NA	1	1	422764311	710803261	19.2436	33.2291	18	32	0.748969	0.963011	2681807281	3258117	585210	2007	202	13	2	11	1	46	31	15	1714142017	1443987072	270154945	15	6	9	331290088	227092581	104197507	31	25	6	1382851929	1216894491	165957438	0.7.7	0.748376	0.0753223	7	24	31	australian
CMHP100	CMHP100	0.7.15	NA	2.8.2	NA	4	3	383873906	743545936	18.1963	35.2526	17	34	0.717222	0.976527	2707924412	3341537	716490	32	7	4	0	4	2	6	6	0	333227392	333227392	0	0	0	0	0	0	0	6	6	0	333227392	333227392	0	0.7.7	0.0118172	0.00258501	0	0	0	australian
CMHP101	CMHP101	0.7.15	NA	2.8.2	NA	4	3	384438318	834765896	18.1965	39.6135	17	38	0.715083	0.98488	2719862654	3276470	722294	163	10	9	3	6	2	11	1	10	158192157	64195	158127962	7	1	6	130501472	64195	130437277	4	0	4	27690685	0	27690685	0.7.7	0.0599295	0.00367666	0	5	5	australian
CMHP102	CMHP102	0.7.15	NA	2.8.2	NA	4	8	428881828	642985543	20.1993	31.2503	19	30	0.815612	0.961237	2696064951	3334400	702057	1092	83	13	3	10	2	25	8	17	401774070	133061102	268712968	13	0	13	222998268	0	222998268	12	8	4	178775802	133061102	45714700	0.7.7	0.405035	0.0307856	6	14	20	australian
CMHP103	CMHP103	0.7.15	NA	2.8.2	NA	4	3	407229848	937830610	19.199	44.5589	18	43	0.778312	0.989685	2758584317	3312393	728516	1224	158	84	65	19	1	59	15	44	574912747	312832453	262080294	29	1	28	202016020	964864	201051156	30	14	16	372896727	311867589	61029138	0.7.7	0.443706	0.0572758	4	41	45	australian
CMHP104	CMHP104	0.7.15	NA	2.8.2	NA	1	3	397414252	819215473	18.9549	39.0983	18	37	0.759062	0.984536	2738679560	3314217	727837	16	6	9	0	9	1	1	1	0	1492270	1492270	0	1	1	0	1492270	1492270	0	0	0	0	0	0	0	0.7.7	0.00584223	0.00219084	0	0	0	australian
CMHP105	CMHP105	0.7.15	NA	2.8.2	NA	3	4	419426709	852618323	19.8134	40.3635	19	39	0.799028	0.986148	2760585949	3284071	786038	59	8	7	2	5	0	2	1	1	95835534	95772762	62772	1	0	1	62772	0	62772	1	1	0	95772762	95772762	0	0.7.7	0.0213723	0.00289794	1	0	1	australian
CMHP106	CMHP106	0.7.15	NA	2.8.2	NA	3	8	441799840	842784016	20.7076	40.7327	20	39	0.836107	0.985612	2776669501	3327166	790976	34	6	5	2	3	0	0	0	0	0	0	0	0	0	0	0	0	0	0	0	0	0	0	0	0.7.7	0.0122449	0.00216086	0	0	0	australian
CMHP107	CMHP107	0.7.15	NA	2.8.2	NA	4	8	378818061	753436383	17.6962	33.8875	17	28	0.680252	0.759178	2097304009	3198236	698239	1294	99	19	7	12	1	159	153	6	2656156495	2649417974	6738521	18	15	3	21556737	21386516	170221	141	138	3	2634599758	2628031458	6568300	0.7.7	0.616983	0.0472035	12	24	36	australian
CMHP108	CMHP108	0.7.15	NA	2.8.2	NA	4	8	386357388	765236879	17.9792	35.5775	17	33	0.696206	0.977465	2696206180	3316707	662791	2014	159	66	33	33	1	88	17	71	2159556055	240824343	1918731712	18	3	15	411683185	93939147	317744038	70	14	56	1747872870	146885196	1600987674	0.7.7	0.746976	0.0589718	11	39	50	australian
CMHP109	CMHP109	0.7.15	NA	2.8.2	NA	4	8	397350621	705027292	18.4795	30.9856	17	30	0.731226	0.959286	2690059412	3290202	696720	53513	109	55	26	29	0	74	28	46	1156565292	762955432	393609860	29	4	25	106725464	73150860	33574604	45	24	21	1049839828	689804572	360035256	0.7.7	19.8929	0.0405196	345	10	355	australian
CMHP110	CMHP110	0.7.15	NA	2.8.2	NA	4	8	399869116	1097916817	18.6918	51.4285	18	49	0.740986	0.994223	2750650714	3322067	741325	763	69	29	7	22	0	18	1	17	220010700	73222	219937478	17	1	16	185984347	73222	185911125	1	0	1	34026353	0	34026353	0.7.7	0.277389	0.025085	10	7	17	australian
CMHP111	CMHP111	0.7.15	NA	2.8.2	NA	4	8	425312194	973527850	19.8999	45.4218	19	44	0.801891	0.991579	2775576106	3305292	691124	18	11	8	2	6	1	0	0	0	0	0	0	0	0	0	0	0	0	0	0	0	0	0	0	0.7.7	0.00648514	0.00396314	0	0	0	australian
CMHP112	CMHP112	0.7.15	NA	2.8.2	NA	4	8	401416640	703490875	18.7716	32.1803	18	30	0.744795	0.780825	2173273427	3229065	653184	996	85	33	20	13	0	198	139	59	2568167120	1964412527	603754593	80	55	25	460571980	283351999	177219981	118	84	34	2107595140	1681060528	426534612	0.7.7	0.458295	0.0391115	5	29	34	australian
CMHP113	CMHP113	0.7.15	NA	2.8.2	NA	4	8	379408726	756412072	17.8187	35.2093	17	34	0.683511	0.976215	2693527469	3295162	666430	14	5	2	1	1	0	17	17	0	1285985265	1285985265	0	2	2	0	306833	306833	0	15	15	0	1285678432	1285678432	0	0.7.7	0.00519765	0.0018563	0	0	0	australian
CMHP115	CMHP115	0.7.15	NA	2.8.2	NA	4	8	430610667	842510122	20.0734	38.6445	19	38	0.80897	0.978664	2752007414	3333357	687795	9546	59	27	16	11	0	28	0	28	204180490	0	204180490	13	0	13	56366027	0	56366027	15	0	15	147814463	0	147814463	0.7.7	3.46874	0.0214389	53	10	63	australian
CMHP116	CMHP116	0.7.15	NA	2.8.2	NA	4	8	425298745	825882045	19.8167	37.6488	19	36	0.798811	0.982739	2760228753	3322063	680568	843	8	8	3	5	1	8	2	6	340866284	150920551	189945733	7	1	6	190565343	619610	189945733	1	1	0	150300941	150300941	0	0.7.7	0.305409	0.00289831	9	0	9	australian
CMHP117	CMHP117	0.7.15	NA	2.8.2	NA	4	8	407534089	773228008	18.9234	34.0203	18	34	0.75106	0.924045	2595627695	3290899	679826	2477	66	17	9	8	3	55	25	30	1752375768	1015386978	736988790	1	0	1	17482555	0	17482555	54	25	29	1734893213	1015386978	719506235	0.7.7	0.954297	0.0254274	14	5	19	australian
CMHP118	CMHP118	0.7.15	NA	2.8.2	NA	4	8	385136312	815632862	17.8779	36.7781	17	35	0.691243	0.980503	2706460384	3305752	660782	4918	151	12	5	7	2	15	5	10	341981439	201649342	140332097	5	1	4	88126078	94875	88031203	10	4	6	253855361	201554467	52300894	0.7.7	1.81713	0.0557924	30	27	57	australian
CMHP119	CMHP119	0.7.15	NA	2.8.2	NA	4	8	421002428	868052380	19.4172	39.1167	18	39	0.778129	0.975036	2732720927	3279550	681682	948	74	23	10	13	4	20	3	17	327517038	197674027	129843011	7	0	7	100879511	0	100879511	13	3	10	226637527	197674027	28963500	0.7.7	0.346907	0.0270792	7	0	7	australian
CMHP121	CMHP121	0.7.15	NA	2.8.2	NA	4	8	437227377	845355483	20.2724	38.4147	19	38	0.81387	0.938676	2646061183	3294779	679967	1639	155	41	18	23	1	71	13	58	1173841030	365680146	808160884	20	1	19	132190396	510997	131679399	51	12	39	1041650634	365169149	676481485	0.7.7	0.619411	0.0585776	17	24	41	australian
CMHP122	CMHP122	0.7.15	NA	2.8.2	NA	4	8	426150031	922783162	19.745	41.6392	19	42	0.793285	0.932252	2617175667	3282258	689275	2268	232	75	68	7	3	102	37	65	906481872	582756385	323725487	23	2	21	132239121	1704777	130534344	79	35	44	774242751	581051608	193191143	0.7.7	0.866583	0.0886452	15	52	67	australian
CMHP123	CMHP123	0.7.15	NA	2.8.2	NA	4	8	433006575	811594170	19.9133	35.9352	19	34	0.804279	0.977158	2743584292	3358257	726868	2779	162	23	8	15	0	19	3	16	223490163	5409529	218080634	14	0	14	217841375	0	217841375	5	3	2	5648788	5409529	239259	0.7.7	1.01291	0.0590468	22	15	37	australian
CMHP124	CMHP124	0.7.15	NA	2.8.2	NA	4	8	415476555	954193233	19.3359	38.2079	18	36	0.776561	0.980745	2755085391	3312309	671542	58516	6	5	0	5	0	0	0	0	0	0	0	0	0	0	0	0	0	0	0	0	0	0	0	0.7.7	21.2393	0.00217779	410	0	410	australian
CMHP125	CMHP125	0.7.15	NA	2.8.2	NA	4	8	394575049	785403582	18.4585	34.2176	17	31	0.724315	0.845896	2384875759	3258983	669223	1203	61	13	10	3	0	77	46	31	2502978050	1638643609	864334441	19	10	9	171939478	280879	171658599	58	36	22	2331038572	1638362730	692675842	0.7.7	0.504429	0.0255779	7	22	29	australian
CMHP126	CMHP126	0.7.15	NA	2.8.2	NA	4	8	473754635	953599871	22.2316	43.1749	21	41	0.876401	0.98928	2804847431	3246047	687305	678	41	7	6	1	2	14	6	8	443206359	170666531	272539828	12	4	8	385661861	113122033	272539828	2	2	0	57544498	57544498	0	0.7.7	0.241724	0.0146176	5	5	10	australian
CMHP127	CMHP127	0.7.15	NA	2.8.2	NA	2	8	464002008	798052568	21.8687	35.7629	21	36	0.86434	0.857847	2431115404	3278158	737675	708	52	3	1	2	1	50	47	3	2145513525	2145291369	222156	10	8	2	413574	345756	67818	40	39	1	2145099951	2144945613	154338	0.7.7	0.291224	0.0213894	6	5	11	australian
CMHP128	CMHP128	0.7.15	NA	2.8.2	NA	4	8	438363904	707133783	20.639	30.9072	19	29	0.827119	0.762339	2171124563	3209841	647914	510	5	6	1	5	1	156	151	5	2428676181	2417428608	11247573	23	20	3	759992	714734	45258	133	131	2	2427916189	2416713874	11202315	0.7.7	0.234901	0.00230295	6	0	6	australian
CMHP129	CMHP129	0.7.15	NA	2.8.2	NA	4	8	388038447	981668965	18.3746	44.6879	17	42	0.718161	0.990505	2728427233	3314600	684136	3249	385	40	19	21	4	43	23	20	788933636	465084495	323849141	16	5	11	303807131	117745470	186061661	27	18	9	485126505	347339025	137787480	0.7.7	1.1908	0.141107	22	67	89	australian
CMHP130	CMHP130	0.7.15	NA	2.8.2	NA	4	8	392257623	898566151	18.5032	39.9813	18	40	0.731304	0.88509	2464299876	3243494	670537	991	69	24	10	14	3	110	83	27	2436586512	2120588142	315998370	36	28	8	84847309	63340714	21506595	74	55	19	2351739203	2057247428	294491775	0.7.7	0.402143	0.0279998	7	5	12	australian
CMHP131	CMHP131	0.7.15	NA	2.8.2	NA	4	8	431495734	909920707	20.1685	40.347	19	39	0.813373	0.986052	2769110950	3224668	672151	1051	53	11	3	8	1	34	13	21	793891456	426876892	367014564	9	1	8	136276898	17948794	118328104	25	12	13	657614558	408928098	248686460	0.7.7	0.379544	0.0191397	5	0	5	australian
CMHP132	CMHP132	0.7.15	NA	2.8.2	NA	4	8	396577293	799654953	18.6883	36.1006	18	34	0.737515	0.978159	2719404672	3284029	668047	994	64	50	36	14	1	50	17	33	1292936683	688236732	604699951	13	1	12	163259740	12732602	150527138	37	16	21	1129676943	675504130	454172813	0.7.7	0.365521	0.0235346	3	22	25	australian
CMHP133	CMHP133	0.7.15	NA	2.8.2	NA	4	8	395814613	739344150	18.6079	33.1721	18	32	0.737321	0.949547	2650687640	3330211	709266	853	28	16	6	10	2	27	14	13	1834852464	1176335231	658517233	3	2	1	169446506	168767528	678978	24	12	12	1665405958	1007567703	657838255	0.7.7	0.321803	0.0105633	5	12	17	australian
CMHP134	CMHP134	0.7.15	NA	2.8.2	NA	4	8	416369443	846425570	19.5146	37.7293	18	36	0.781946	0.981068	2747727309	3304158	673679	335	10	8	2	6	0	0	0	0	0	0	0	0	0	0	0	0	0	0	0	0	0	0	0	0.7.7	0.121919	0.00363937	2	0	2	australian
CMHP135	CMHP135	0.7.15	NA	2.8.2	NA	4	8	390293338	751983092	18.4635	34.5169	18	33	0.734313	0.963061	2674011045	3303505	661708	1631	97	38	30	8	4	42	21	21	632538919	413151833	219387086	22	3	19	291651526	73683588	217967938	20	18	2	340887393	339468245	1419148	0.7.7	0.609945	0.0362751	9	17	26	australian
CMHP136	CMHP136	0.7.15	NA	2.8.2	NA	4	8	396272026	718769836	18.6118	32.82	17	31	0.729643	0.961668	2675903507	3258288	646812	3804	431	45	18	27	1	76	48	28	2533536653	2268479458	265057195	30	7	23	541892445	295995454	245896991	46	41	5	1991644208	1972484004	19160204	0.7.7	1.42158	0.161067	34	48	82	australian
CMHP137	CMHP137	0.7.15	NA	2.8.2	NA	4	8	393262925	789749876	18.4165	35.4705	17	34	0.727962	0.980171	2720103435	3309318	709091	2127	424	74	36	38	3	51	7	44	778061882	97971262	680090620	35	2	33	514999923	1517279	513482644	16	5	11	263061959	96453983	166607976	0.7.7	0.781956	0.155876	14	76	90	australian
CMHP138	CMHP138	0.7.15	NA	2.8.2	NA	4	8	413522864	828854487	19.4782	38.0946	18	36	0.781347	0.982826	2748586961	3322118	674912	757	19	7	2	5	0	7	4	3	405897427	312641373	93256054	6	4	2	397963146	312641373	85321773	1	0	1	7934281	0	7934281	0.7.7	0.275414	0.00691264	7	0	7	australian
CMHP139	CMHP139	0.7.15	NA	2.8.2	NA	4	8	399239052	907167723	18.7838	41.782	18	40	0.749103	0.978687	2725297382	3309764	683883	1738	156	31	23	8	1	47	22	25	1345230628	785482418	559748210	21	2	19	433530918	81930154	351600764	26	20	6	911699710	703552264	208147446	0.7.7	0.637729	0.0572415	14	44	58	australian
CMHP14	CMHP14	0.7.15	NA	2.8.2	NA	4	6	787509812	2354781047	37.1979	104.753	36	101	0.980977	0.997649	2886321054	3248909	816548	1630	237	73	58	15	0	43	4	39	646555190	358839131	287716059	39	3	36	643401081	356975625	286425456	4	1	3	3154109	1863506	1290603	0.7.7	0.564733	0.0821114	16	19	35	australian
CMHP140	CMHP140	0.7.15	NA	2.8.2	NA	4	8	376957905	737396321	17.7576	34.1581	17	33	0.682721	0.973706	2686733237	3279361	654996	270	7	4	0	4	1	15	10	5	910567606	758082916	152484690	6	1	5	166086574	13601884	152484690	9	9	0	744481032	744481032	0	0.7.7	0.100494	0.00260539	1	0	1	australian
CMHP141	CMHP141	0.7.15	NA	2.8.2	NA	4	8	418461424	699459218	19.6186	31.6173	19	31	0.788237	0.844763	2367321555	3304808	717481	68	3	2	0	2	0	51	44	7	2537560438	2155180026	382380412	7	7	0	147087	147087	0	44	37	7	2537413351	2155032939	382380412	0.7.7	0.0287244	0.00126725	0	0	0	australian
CMHP142	CMHP142	0.7.15	NA	2.8.2	NA	4	7	406501631	908729356	18.9802	41.6398	18	40	0.755959	0.987406	2741519322	3259979	672120	1520	169	124	99	25	0	92	25	67	717719433	379822754	337896679	40	1	39	277074827	737672	276337155	52	24	28	440644606	379085082	61559524	0.7.7	0.554437	0.0616447	7	41	48	australian
CMHP143	CMHP143	0.7.15	NA	2.8.2	NA	4	8	445211565	885427873	20.8868	40.9501	20	39	0.839777	0.986621	2782880856	3301859	697768	963	81	17	4	13	2	25	0	25	1322802613	0	1322802613	8	0	8	47931725	0	47931725	17	0	17	1274870888	0	1274870888	0.7.7	0.346044	0.0291065	7	14	21	australian
CMHP144	CMHP144	0.7.15	NA	2.8.2	NA	4	8	442233133	684671080	20.7781	31.4103	20	30	0.835856	0.962806	2727494411	3343529	739265	1903	49	21	5	16	1	41	7	34	510697944	166589373	344108571	19	0	19	48295673	0	48295673	22	7	15	462402271	166589373	295812898	0.7.7	0.69771	0.0179652	15	14	29	australian
CMHP145	CMHP145	0.7.15	NA	2.8.2	NA	4	5	447213570	904441432	20.8113	40.4717	20	38	0.838168	0.964539	2735794464	3255164	707217	2380	176	39	18	21	1	0	0	0	0	0	0	0	0	0	0	0	0	0	0	0	0	0	0	0.7.7	0.869948	0.0643323	18	0	18	australian
CMHP146	CMHP146	0.7.15	NA	2.8.2	NA	4	8	410234663	1451617615	19.3709	61.4181	18	58	0.77884	0.995712	2770226090	3313220	707028	2511	195	60	53	7	3	41	12	29	951876443	367358919	584517524	22	2	20	211138781	8303383	202835398	19	10	9	740737662	359055536	381682126	0.7.7	0.906424	0.0703914	14	39	53	australian
CMHP147	CMHP147	0.7.15	NA	2.8.2	NA	4	8	410147906	1512924075	19.1991	55.4638	18	52	0.772267	0.994282	2764711229	3299405	706125	1482	73	46	28	18	1	15	6	9	772380585	635167581	137213004	13	4	9	593421570	456208566	137213004	2	2	0	178959015	178959015	0	0.7.7	0.536042	0.0264042	16	14	30	australian
CMHP148	CMHP148	0.7.15	NA	2.8.2	NA	4	8	492678965	842932216	23.0608	35.9729	22	34	0.894732	0.975006	2788707035	3334464	741971	6127	118	124	42	82	3	78	4	74	591157073	39973640	551183433	36	0	36	56659004	0	56659004	42	4	38	534498069	39973640	494524429	0.7.7	2.19708	0.0423135	53	7	60	australian
CMHP149	CMHP149	0.7.15	NA	2.8.2	NA	4	8	453622525	1088360027	21.2536	49.1253	20	47	0.848744	0.993837	2802093816	3333655	762726	1378	177	42	21	21	1	39	3	36	177179072	19026385	158152687	23	0	23	104683479	0	104683479	16	3	13	72495593	19026385	53469208	0.7.7	0.491775	0.063167	5	20	25	australian
CMHP150	CMHP150	0.7.15	NA	2.8.2	NA	4	8	463197090	1680038640	21.7688	75.3318	21	73	0.865476	0.996974	2815076478	3264735	725802	31	39	11	3	8	2	1	0	1	2847801	0	2847801	1	0	1	2847801	0	2847801	0	0	0	0	0	0	0.7.7	0.0110121	0.013854	0	5	5	australian
CMHP151	CMHP151	0.7.15	NA	2.8.2	NA	4	8	420728148	858418257	19.8495	37.9713	19	36	0.804246	0.983222	2761620862	3328870	698909	1562	4	5	2	3	0	1	1	0	130135	130135	0	1	1	0	130135	130135	0	0	0	0	0	0	0	0.7.7	0.56561	0.00144842	15	0	15	australian
CMHP152	CMHP152	0.7.15	NA	2.8.2	NA	4	8	496754866	1100783115	23.0847	49.0831	22	46	0.893609	0.993436	2824180591	3324206	716470	1859	229	35	19	16	2	52	16	36	1060962932	498066394	562896538	37	11	26	646077170	419168741	226908429	15	5	10	414885762	78897653	335988109	0.7.7	0.658244	0.0810855	11	46	57	australian
CMHP153	CMHP153	0.7.15	NA	2.8.2	NA	3	8	403833834	1000114440	18.6871	45.6334	18	44	0.743496	0.985362	2742608304	3278792	684203	2329	246	106	70	36	2	53	18	35	389674720	208089648	181585072	41	11	30	322188166	150449741	171738425	12	7	5	67486554	57639907	9846647	0.7.7	0.849192	0.0896956	16	56	72	australian
CMHP17	CMHP17	0.7.15	NA	2.8.2	NA	1	1	397221063	662759106	18.3517	31.7653	17	30	0.706114	0.961111	2641343065	3271785	606750	23	2	1	0	1	0	0	0	0	0	0	0	0	0	0	0	0	0	0	0	0	0	0	0	0.7.7	0.00870769	0.000757191	0	0	0	australian
CMHP19	CMHP19	0.7.15	NA	2.8.2	NA	5	6	863363274	2354624898	40.0907	106.204	38	103	0.985471	0.997414	2887869093	3245863	751728	4577	314	89	41	48	0	131	37	94	1725854152	723798646	1002055506	37	0	37	241817869	0	241817869	94	37	57	1484036283	723798646	760237637	0.7.7	1.58491	0.108731	16	44	60	australian
CMHP2	CMHP2	0.7.15	NA	2.8.2	NA	4	4	1317166475	1421929827	27.0319	43.2995	26	41	0.929796	0.973246	2807070814	3182002	704070	531	105	12	5	7	2	13	2	11	400629913	82369515	318260398	3	1	2	47798541	13756135	34042406	10	1	9	352831372	68613380	284217992	0.7.7	0.189165	0.0374055	2	0	2	australian
CMHP20	CMHP20	0.7.15	NA	2.8.2	NA	4	5	891143532	2453943008	40.4793	104.209	39	100	0.987082	0.997703	2889463273	3278647	843506	2530	165	45	18	27	3	17	0	17	99648823	0	99648823	15	0	15	86030099	0	86030099	2	0	2	13618724	0	13618724	0.7.7	0.875595	0.057104	23	25	48	australian
CMHP21	CMHP21	0.7.15	NA	2.8.2	NA	1	1	402618603	774805881	18.1133	34.9184	17	33	0.68889	0.966904	2660866764	3215943	637228	14	7	2	0	2	2	0	0	0	0	0	0	0	0	0	0	0	0	0	0	0	0	0	0	0.7.7	0.00526144	0.00263072	0	0	0	australian
CMHP23	CMHP23	0.7.15	NA	2.8.2	NA	1	1	360375251	731918315	16.3961	34.3401	16	33	0.583351	0.970374	2581587357	3272951	617192	1138	84	33	18	15	1	44	21	23	808928278	568564719	240363559	24	2	22	213204515	6778206	206426309	20	19	1	595723763	561786513	33937250	0.7.7	0.440814	0.0325381	4	12	16	australian
CMHP24	CMHP24	0.7.15	NA	2.8.2	NA	2	1	355713176	774465445	15.7959	36.5139	15	35	0.518387	0.97293	2544420528	3665272	634534	66	9	8	2	6	0	11	7	4	216889711	182748448	34141263	4	3	1	1730069	1193409	536660	7	4	3	215159642	181555039	33604603	0.7.7	0.0259391	0.00353715	0	0	0	australian
CMHP25	CMHP25	0.7.15	NA	2.8.2	NA	1	1	409812269	851431906	18.4385	37.3038	17	36	0.700414	0.972207	2681100400	3303416	600636	436	14	11	3	8	0	22	9	13	732600612	403342986	329257626	14	7	7	317446511	229331705	88114806	8	2	6	415154101	174011281	241142820	0.7.7	0.16262	0.00522174	1	0	1	australian
CMHP29	CMHP29	0.7.15	NA	2.8.2	NA	1	2	414691079	689689449	18.7294	32.9129	18	31	0.718293	0.961199	2638427313	3315991	588959	1401	89	20	12	8	1	68	53	15	1963224218	1704850420	258373798	23	10	13	286961302	59706059	227255243	45	43	2	1676262916	1645144361	31118555	0.7.7	0.530998	0.0337322	9	26	35	australian
CMHP3	CMHP3	0.7.15	NA	2.8.2	NA	5	8	387789364	2248377412	12.4024	62.9645	12	62	0.25204	0.993597	2163806142	3180603	675859	975	118	51	27	24	1	40	9	31	416811231	232714916	184096315	24	6	18	324634304	154151635	170482669	16	3	13	92176927	78563281	13613646	0.7.7	0.450595	0.0545335	9	5	14	australian
CMHP30	CMHP30	0.7.15	NA	2.8.2	NA	2	1	440557768	860824588	20.8888	38.6503	20	37	0.828406	0.977991	2747675096	3335543	593458	1007	29	7	1	6	0	21	7	14	1347219737	824725502	522494235	5	1	4	69058324	13552480	55505844	16	6	10	1278161413	811173022	466988391	0.7.7	0.366492	0.0105544	3	7	10	australian
CMHP31	CMHP31	0.7.15	NA	2.8.2	NA	1	1	408599278	778381119	18.7707	34.5566	18	33	0.717185	0.968412	2670203434	3286074	618007	809	35	4	1	3	0	138	134	4	1985378398	1878776291	106602107	75	73	2	497425216	440271043	57154173	63	61	2	1487953182	1438505248	49447934	0.7.7	0.302973	0.0131076	9	5	14	australian
CMHP33	CMHP33	0.7.15	NA	2.8.2	NA	1	1	411729414	716007567	18.6969	33.984	18	33	0.721499	0.961623	2654374514	3282432	604453	373	26	14	3	11	1	54	14	40	2111135081	669023835	1442111246	19	6	13	527526297	130380136	397146161	35	8	27	1583608784	538643699	1044965085	0.7.7	0.140523	0.00979515	4	0	4	australian
CMHP34	CMHP34	0.7.15	NA	2.8.2	NA	1	1	371645316	710654768	16.7871	32.6091	16	31	0.602043	0.962949	2600037036	3284707	601871	549	26	10	2	8	0	54	2	52	2719937403	1277015	2718660388	18	2	16	92118521	1277015	90841506	36	0	36	2627818882	0	2627818882	0.7.7	0.211151	0.00999986	6	0	6	australian
CMHP35	CMHP35	0.7.15	NA	2.8.2	NA	4	6	389031680	767646180	18.4974	37.2411	18	36	0.733923	0.979444	2715405634	3331936	719265	25	8	3	1	2	0	0	0	0	0	0	0	0	0	0	0	0	0	0	0	0	0	0	0	0.7.7	0.00920673	0.00294615	0	5	5	australian
CMHP36	CMHP36	0.7.15	NA	2.8.2	NA	4	6	420401572	663552519	19.799	31.8515	19	30	0.805691	0.964563	2712974938	3267059	712911	40	3	6	0	6	0	6	6	0	389136655	389136655	0	0	0	0	0	0	0	6	6	0	389136655	389136655	0	0.7.7	0.014744	0.0011058	0	0	0	australian
CMHP37	CMHP37	0.7.15	NA	2.8.2	NA	4	8	332200947	739448496	15.6666	35.0948	15	34	0.520431	0.974992	2587724633	3373598	720301	1378	98	47	19	28	0	34	7	27	253428589	51455462	201973127	15	3	12	152041295	8682263	143359032	19	4	15	101387294	42773199	58614095	0.7.7	0.532514	0.0378711	7	0	7	australian
CMHP39	CMHP39	0.7.15	NA	2.8.2	NA	4	8	333762164	811168601	15.8293	38.3504	15	37	0.538251	0.982153	2604285695	3333000	760824	1522	140	41	8	33	0	54	14	40	512586549	168007063	344579486	25	1	24	173872063	1442243	172429820	29	13	16	338714486	166564820	172149666	0.7.7	0.584421	0.0537575	8	18	26	australian
CMHP40	CMHP40	0.7.15	NA	2.8.2	NA	4	6	328583374	700154604	15.5423	33.1138	15	32	0.513273	0.969957	2577016818	3318594	711970	25	7	2	0	2	1	1	1	0	58825428	58825428	0	0	0	0	0	0	0	1	1	0	58825428	58825428	0	0.7.7	0.00970114	0.00271632	0	0	0	australian
CMHP42	CMHP42	0.7.15	NA	2.8.2	NA	4	8	339249209	806325104	16.1819	38.1707	15	37	0.57242	0.982682	2631882000	3358708	710394	1026	73	25	12	13	2	40	3	37	607814538	276246698	331567840	7	0	7	30212212	0	30212212	33	3	30	577602326	276246698	301355628	0.7.7	0.389835	0.0277368	5	5	10	australian
CMHP43	CMHP43	0.7.15	NA	2.8.2	NA	4	6	329727646	763912767	15.5754	36.0067	15	34	0.512434	0.977559	2587415211	3352328	714696	18	9	6	2	4	3	2	2	0	6728944	6728944	0	1	1	0	44563	44563	0	1	1	0	6684381	6684381	0	0.7.7	0.00695675	0.00347837	0	0	0	australian
CMHP44	CMHP44	0.7.15	NA	2.8.2	NA	4	3	383669500	711778753	18.0741	33.3859	17	32	0.70713	0.969898	2683634243	3367153	707560	1251	87	51	18	33	1	54	1	53	752632293	2097882	750534411	30	0	30	123638041	0	123638041	24	1	23	628994252	2097882	626896370	0.7.7	0.466159	0.0324187	6	12	18	australian
CMHP47	CMHP47	0.7.15	NA	2.8.2	NA	4	8	385023202	717082049	18.3191	33.9397	17	33	0.724964	0.964356	2676970345	3336057	707006	1374	119	28	10	18	0	39	11	28	937891453	405976499	531914954	18	4	14	265344734	125136505	140208229	21	7	14	672546719	280839994	391706725	0.7.7	0.513267	0.0444532	6	22	28	australian
CMHP48	CMHP48	0.7.15	NA	2.8.2	NA	4	8	323390272	944003719	15.3707	44.8294	14	43	0.497558	0.988639	2569055978	3317661	704459	1583	159	27	14	13	0	22	3	19	172333348	7310519	165022829	18	1	17	158393928	512036	157881892	4	2	2	13939420	6798483	7140937	0.7.7	0.61618	0.0618904	11	41	52	australian
CMHP50	CMHP50	0.7.15	NA	2.8.2	NA	3	6	352500702	710598210	16.6891	33.708	16	32	0.609174	0.97204	2638406337	3286030	686809	22	5	4	1	3	1	20	20	0	2015493186	2015493186	0	1	1	0	585530	585530	0	19	19	0	2014907656	2014907656	0	0.7.7	0.00833837	0.00189508	0	0	0	australian
CMHP51	CMHP51	0.7.15	NA	2.8.2	NA	3	4	355618093	792031993	16.8538	37.6332	16	36	0.619957	0.977133	2637925186	3348826	702660	1882	184	46	15	31	2	79	20	59	1193410999	567802137	625608862	26	0	26	192056776	0	192056776	53	20	33	1001354223	567802137	433552086	0.7.7	0.713439	0.0697518	9	13	22	australian
CMHP52	CMHP52	0.7.15	NA	2.8.2	NA	4	8	408765010	749718596	19.2287	35.0299	18	33	0.77611	0.971798	2718758875	3361498	738912	1498	157	30	13	17	0	44	29	15	1261137758	914709239	346428519	11	8	3	224250647	64469864	159780783	33	21	12	1036887111	850239375	186647736	0.7.7	0.550987	0.0577469	14	37	51	australian
CMHP53	CMHP53	0.7.15	NA	2.8.2	NA	4	8	419508463	745164101	19.8313	34.354	19	33	0.802291	0.97315	2740953374	3334879	727434	4485	200	14	7	7	0	93	52	41	437814181	288151072	149663109	31	13	18	107736244	84048167	23688077	62	39	23	330077937	204102905	125975032	0.7.7	1.63629	0.0729673	29	22	51	australian
CMHP54	CMHP54	0.7.15	NA	2.8.2	NA	4	6	418352108	767895613	19.6735	36.9959	19	35	0.793198	0.980498	2745433751	3302859	721969	644	33	8	3	5	1	8	2	6	87374547	12163358	75211189	3	0	3	57811594	0	57811594	5	2	3	29562953	12163358	17399595	0.7.7	0.234571	0.01202	5	10	15	australian
CMHP55	CMHP55	0.7.15	NA	2.8.2	NA	4	8	453229005	789163179	21.3448	35.7794	20	33	0.85738	0.972614	2758345090	3334887	779400	1875	176	27	22	5	1	28	18	10	580664886	420531445	160133441	16	6	10	278048298	117914857	160133441	12	12	0	302616588	302616588	0	0.7.7	0.679755	0.0638064	17	18	35	australian
CMHP56	CMHP56	0.7.15	NA	2.8.2	NA	4	8	424626967	758852396	20.1066	35.2633	19	33	0.815076	0.963511	2709316242	3363884	778742	6604	740	44	14	30	0	0	0	0	0	0	0	0	0	0	0	0	0	0	0	0	0	0	0	0.7.7	2.43752	0.273132	48	102	150	australian
CMHP57	CMHP57	0.7.15	NA	2.8.2	NA	4	6	425697365	805881547	20.0418	38.9645	19	37	0.81346	0.980873	2749039297	3311837	729141	2402	223	77	47	30	1	86	32	54	1052201245	604102671	448098574	26	6	20	243018376	68025745	174992631	60	26	34	809182869	536076926	273105943	0.7.7	0.87376	0.0811192	17	54	71	australian
CMHP58	CMHP58	0.7.15	NA	2.8.2	NA	4	8	439709218	758169000	20.6836	34.983	20	33	0.833967	0.975302	2755620534	3381131	722556	2094	163	62	28	34	2	46	13	33	330364336	134492035	195872301	28	2	26	181470889	16992672	164478217	18	11	7	148893447	117499363	31394084	0.7.7	0.759901	0.0591518	11	39	50	australian
CMHP59	CMHP59	0.7.15	NA	2.8.2	NA	4	8	406175511	715153889	19.1122	33.3348	18	31	0.771138	0.965152	2701859302	3359344	727955	1478	142	24	9	15	1	29	8	21	500150992	338903311	161247681	21	6	15	226243171	121012127	105231044	8	2	6	273907821	217891184	56016637	0.7.7	0.547031	0.0525564	11	12	23	australian
CMHP60	CMHP60	0.7.15	NA	2.8.2	NA	4	8	387104049	744291057	18.2198	34.5372	17	33	0.718251	0.971361	2699120926	3377237	728264	1671	127	15	9	6	2	22	7	15	168422368	111580255	56842113	1	1	0	53326	53326	0	21	6	15	168369042	111526929	56842113	0.7.7	0.61909	0.0470524	8	5	13	australian
CMHP61	CMHP61	0.7.15	NA	2.8.2	NA	4	8	416134075	815849724	19.656	37.806	19	36	0.791751	0.983071	2754633919	3306112	728933	193	13	8	2	6	1	27	19	8	1904537527	1628748811	275788716	18	10	8	749975924	474187208	275788716	9	9	0	1154561603	1154561603	0	0.7.7	0.0700638	0.00471932	0	0	0	australian
CMHP62	CMHP62	0.7.15	NA	2.8.2	NA	4	8	417447052	872771357	19.5137	40.1585	19	39	0.789629	0.986366	2763206165	3316407	728027	1413	108	20	16	4	0	61	4	57	799572202	65824935	733747267	4	0	4	4685379	0	4685379	57	4	53	794886823	65824935	729061888	0.7.7	0.511362	0.039085	6	7	13	australian
CMHP63	CMHP63	0.7.15	NA	2.8.2	NA	4	8	448190141	813007710	20.9431	37.2937	20	36	0.84012	0.980613	2772130907	3346652	737190	36	6	7	0	7	0	0	0	0	0	0	0	0	0	0	0	0	0	0	0	0	0	0	0	0.7.7	0.0129864	0.0021644	0	0	0	australian
CMHP64	CMHP64	0.7.15	NA	2.8.2	NA	4	8	414404729	720313781	19.4987	33.3383	19	31	0.787443	0.964804	2712012437	3418852	747582	1684	119	31	28	3	0	60	23	37	1006924400	502785386	504139014	17	3	14	203462452	35262069	168200383	43	20	23	803461948	467523317	335938631	0.7.7	0.620941	0.0438789	16	17	33	australian
CMHP65	CMHP65	0.7.15	NA	2.8.2	NA	4	8	410329583	758232980	19.0943	34.4675	18	33	0.767154	0.974665	2733435380	3309235	730697	740	34	17	10	7	2	25	12	13	261384897	71608141	189776756	20	8	12	249601418	61421604	188179814	5	4	1	11783479	10186537	1596942	0.7.7	0.270722	0.0124386	2	5	7	australian
CMHP66	CMHP66	0.7.15	NA	2.8.2	NA	4	8	447442659	893127870	20.9744	40.6665	20	39	0.846275	0.989977	2794712242	3284025	727384	2619	170	27	13	14	1	64	61	3	2703159608	2584313151	118846457	17	15	2	960655440	902403449	58251991	47	46	1	1742504168	1681909702	60594466	0.7.7	0.937127	0.0608292	14	12	26	australian
CMHP67	CMHP67	0.7.15	NA	2.8.2	NA	4	8	384503390	977113612	18.171	45.1653	17	43	0.717644	0.990607	2733599979	3289937	793201	5012	445	37	27	10	2	58	30	28	768215545	412436480	355779065	22	9	13	252467031	129082479	123384552	36	21	15	515748514	283354001	232394513	0.7.7	1.83348	0.162789	30	66	96	australian
CMHP68	CMHP68	0.7.15	NA	2.8.2	NA	4	8	462516234	799291621	21.4425	36.5252	21	35	0.861934	0.978009	2768889025	3294386	729086	1699	127	22	16	6	3	21	10	11	413841866	333273482	80568384	3	0	3	11727550	0	11727550	18	10	8	402114316	333273482	68840834	0.7.7	0.613604	0.0458668	6	14	20	australian
CMHP69	CMHP69	0.7.15	NA	2.8.2	NA	4	8	480288411	835501899	22.3304	38.1606	21	37	0.882831	0.982414	2794949631	3285043	728965	1836	159	60	35	25	0	66	6	60	311477871	167611442	143866429	26	0	26	79117865	0	79117865	40	6	34	232360006	167611442	64748564	0.7.7	0.656899	0.0568883	12	29	41	australian
CMHP70	CMHP70	0.7.15	NA	2.8.2	NA	4	8	478581218	803133344	22.3252	37.2962	21	36	0.883529	0.973663	2759458624	3203681	726152	1874	246	203	128	75	2	147	39	108	1091784090	725076405	366707685	94	1	93	260255089	1392063	258863026	53	38	15	831529001	723684342	107844659	0.7.7	0.679119	0.0891479	15	34	49	australian
CMHP71	CMHP71	0.7.15	NA	2.8.2	NA	4	8	421899978	778187831	19.6093	35.4549	19	34	0.78698	0.97722	2747255886	3382904	738481	34	10	5	1	4	0	0	0	0	0	0	0	0	0	0	0	0	0	0	0	0	0	0	0	0.7.7	0.012376	0.00364	0	0	0	australian
CMHP72	CMHP72	0.7.15	NA	2.8.2	NA	4	8	425981643	874403351	19.9072	39.9798	19	38	0.802417	0.985005	2767504248	3298022	731148	789	86	6	1	5	1	3	1	2	167041452	2239320	164802132	3	1	2	167041452	2239320	164802132	0	0	0	0	0	0	0.7.7	0.285094	0.0310749	2	12	14	australian
CMHP73	CMHP73	0.7.15	NA	2.8.2	NA	4	8	445794360	877428851	20.6485	40.371	20	38	0.831464	0.985809	2781077716	3293602	739496	1328	110	64	48	16	2	53	14	39	627675023	337334991	290340032	4	0	4	16617586	0	16617586	49	14	35	611057437	337334991	273722446	0.7.7	0.477513	0.039553	9	45	54	australian
CMHP75	CMHP75	0.7.15	NA	2.8.2	NA	4	1	399234809	791898972	18.6619	38.216	18	36	0.74775	0.975049	2708697963	3223688	729976	1755	200	43	35	8	1	65	21	44	615312517	380057139	235255378	37	4	33	348695107	128721860	219973247	28	17	11	266617410	251335279	15282131	0.7.7	0.647913	0.0738362	10	31	41	australian
CMHP76	CMHP76	0.7.15	NA	2.8.2	NA	4	8	412014759	773951190	19.191	35.5912	18	34	0.774218	0.974345	2727454422	3304242	725119	1346	136	67	33	34	0	66	23	43	1570053076	936219189	633833887	22	2	20	229635506	31030320	198605186	44	21	23	1340417570	905188869	435228701	0.7.7	0.4935	0.0498633	9	12	21	australian
CMHP77	CMHP77	0.7.15	NA	2.8.2	NA	4	8	442248747	891530047	20.7504	40.6041	20	39	0.837072	0.985624	2782326471	3350455	753784	1218	95	23	6	17	0	21	11	10	457279406	338111832	119167574	4	1	3	41881710	28107748	13773962	17	10	7	415397696	310004084	105393612	0.7.7	0.437763	0.0341441	10	14	24	australian
CMHP78	CMHP78	0.7.15	NA	2.8.2	NA	4	8	425002694	893083879	20.0667	40.1715	19	38	0.814084	0.986061	2772524529	3341383	753678	3292	269	15	7	8	1	26	7	19	930286504	480946747	449339757	14	1	13	135353668	986482	134367186	12	6	6	794932836	479960265	314972571	0.7.7	1.18737	0.0970235	15	42	57	australian
CMHP79	CMHP79	0.7.15	NA	2.8.2	NA	4	8	481300357	926335996	22.5907	42.4712	21	41	0.886956	0.988632	2808195598	3353086	761311	1508	137	36	22	14	1	35	8	27	292875577	147556364	145319213	14	1	13	116920643	68787279	48133364	21	7	14	175954934	78769085	97185849	0.7.7	0.537	0.0487858	6	0	6	australian
CMHP8	CMHP8	0.7.15	NA	2.8.2	NA	1	1	505305793	728124010	22.6006	32.7493	22	31	0.866087	0.959994	2723966345	3265813	610872	1348	191	23	13	10	2	36	7	29	714721821	18661200	696060621	31	4	27	705182921	9453146	695729775	5	3	2	9538900	9208054	330846	0.7.7	0.494867	0.0701183	9	32	41	australian
CMHP80	CMHP80	0.7.15	NA	2.8.2	NA	4	8	466137045	907622225	21.8506	41.4419	21	40	0.870572	0.983258	2786615770	3323059	745466	2538	255	67	59	8	1	76	7	69	301010670	23524015	277486655	56	0	56	269945086	0	269945086	20	7	13	31065584	23524015	7541569	0.7.7	0.910782	0.0915088	20	25	45	australian
CMHP81	CMHP81	0.7.15	NA	2.8.2	NA	4	6	447998686	877394628	21.0629	42.393	20	41	0.849877	0.986245	2781057732	3300283	736981	1121	109	43	14	29	2	28	6	22	418875885	182495765	236380120	12	3	9	193691161	124428551	69262610	16	3	13	225184724	58067214	167117510	0.7.7	0.403084	0.0391937	8	14	22	australian
CMHP82	CMHP82	0.7.15	NA	2.8.2	NA	4	8	405859551	918032419	19.1094	41.8107	18	39	0.768894	0.984918	2744605224	3355847	748198	2186	199	59	37	22	1	99	48	51	1604492691	607792296	996700395	42	20	22	335544192	152875579	182668613	57	28	29	1268948499	454916717	814031782	0.7.7	0.796472	0.0725059	12	24	36	australian
CMHP83	CMHP83	0.7.15	NA	2.8.2	NA	4	8	377506543	809458087	17.7999	37.8807	17	35	0.685117	0.978976	2696170180	3328664	731962	3856	484	45	27	18	2	50	28	22	758281292	559503935	198777357	22	10	12	201742308	137884951	63857357	28	18	10	556538984	421618984	134920000	0.7.7	1.43018	0.179514	26	76	102	australian
CMHP84	CMHP84	0.7.15	NA	2.8.2	NA	4	8	433651982	791205001	20.3849	37.3578	19	36	0.826173	0.980773	2760250101	3274870	727818	1723	144	68	14	54	0	69	17	52	363341672	128047757	235293915	26	0	26	92454708	0	92454708	43	17	26	270886964	128047757	142839207	0.7.7	0.624219	0.0521692	13	5	18	australian
CMHP85	CMHP85	0.7.15	NA	2.8.2	NA	4	8	429093168	750702298	20.0688	36.3843	19	35	0.812774	0.978354	2748911746	3286736	721889	146	7	8	3	5	2	15	7	8	434725292	324268790	110456502	14	6	8	426765404	316308902	110456502	1	1	0	7959888	7959888	0	0.7.7	0.0531119	0.00254646	1	0	1	australian
CMHP86	CMHP86	0.7.15	NA	2.8.2	NA	4	8	378320506	836075345	17.9506	39.6526	17	38	0.701647	0.985197	2710713361	3290729	717618	1323	103	28	11	17	0	37	6	31	195127839	16457771	178670068	23	0	23	107789348	0	107789348	14	6	8	87338491	16457771	70880720	0.7.7	0.488063	0.0379974	7	28	35	australian
CMHP87	CMHP87	0.7.15	NA	2.8.2	NA	4	8	381755547	730026850	17.9949	34.3681	17	33	0.701667	0.974645	2698016029	3353306	717529	577	40	5	0	5	2	10	1	9	713340557	246682	713093875	2	0	2	6391675	0	6391675	8	1	7	706948882	246682	706702200	0.7.7	0.213861	0.0148257	3	13	16	australian
CMHP88	CMHP88	0.7.15	NA	2.8.2	NA	4	8	412161263	749650512	19.3574	35.6248	18	34	0.779747	0.977692	2736214124	3296025	716576	1039	101	35	14	21	0	37	6	31	331159962	166737158	164422804	27	1	26	110252919	2994362	107258557	10	5	5	220907043	163742796	57164247	0.7.7	0.379722	0.0369123	10	10	20	australian
CMHP89	CMHP89	0.7.15	NA	2.8.2	NA	4	8	378965420	735291685	17.8707	34.4058	17	33	0.69609	0.973438	2692882795	3373526	768884	34	9	6	3	3	0	1	1	0	58820857	58820857	0	0	0	0	0	0	0	1	1	0	58820857	58820857	0	0.7.7	0.0126259	0.00334214	0	0	0	australian
CMHP9	CMHP9	0.7.15	NA	2.8.2	NA	1	1	400474000	848349450	18.396	37.9812	17	36	0.709963	0.975531	2689149634	3309879	627680	1723	94	19	12	7	1	42	18	24	335839429	249308137	86531292	32	11	21	230058100	147217896	82840204	10	7	3	105781329	102090241	3691088	0.7.7	0.640723	0.0349553	6	0	6	australian
CMHP91	CMHP91	0.7.15	NA	2.8.2	NA	4	8	424369959	816406887	19.912	38.8686	19	38	0.809423	0.983221	2755575227	3409640	742695	1563	158	40	18	22	1	37	9	28	726596108	178067091	548529017	29	5	24	560591061	27269243	533321818	8	4	4	166005047	150797848	15207199	0.7.7	0.567214	0.0573383	11	35	46	australian
CMHP92	CMHP92	0.7.15	NA	2.8.2	NA	4	8	428855875	815129578	20.2383	38.6283	19	37	0.820922	0.982755	2764329274	3274023	732479	143	12	6	1	5	0	0	0	0	0	0	0	0	0	0	0	0	0	0	0	0	0	0	0	0.7.7	0.0517305	0.00434102	0	5	5	australian
CMHP93	CMHP93	0.7.15	NA	2.8.2	NA	4	4	396282116	888408827	18.6708	42.371	18	41	0.745551	0.983002	2723079770	3238702	719498	2126	212	81	63	18	1	84	24	60	801873316	454458687	347414629	49	13	36	459959530	213235137	246724393	35	11	24	341913786	241223550	100690236	0.7.7	0.780734	0.077853	19	47	66	australian
CMHP94	CMHP94	0.7.15	NA	2.8.2	NA	4	4	409247394	756415055	19.3968	36.1901	18	35	0.782479	0.979109	2733927479	3283697	712149	1900	164	51	29	22	1	36	5	31	314263736	9710669	304553067	21	0	21	243725236	0	243725236	15	5	10	70538500	9710669	60827831	0.7.7	0.694971	0.059987	9	22	31	australian
CMHP95	CMHP95	0.7.15	NA	2.8.2	NA	4	4	405545431	767416997	19.1118	36.6637	18	34	0.763908	0.977617	2717524574	3357334	780043	2901	257	33	24	9	1	251	165	86	1852119217	709820510	1142298707	144	79	65	1135355750	210323571	925032179	107	86	21	716763467	499496939	217266528	0.7.7	1.06752	0.0945714	15	15	30	australian
CMHP96	CMHP96	0.7.15	NA	2.8.2	NA	4	8	408772712	698397244	19.3304	33.8606	18	32	0.779943	0.969994	2713460343	3262257	704503	964	65	29	20	9	2	818	776	42	2700685014	2396690645	303994369	368	348	20	278243247	110923005	167320242	450	428	22	2422441767	2285767640	136674127	0.7.7	0.355266	0.0239547	4	15	19	australian
CMHP97	CMHP97	0.7.15	NA	2.8.2	NA	4	3	381277862	844591452	18.0298	39.9874	17	38	0.708771	0.985455	2720317457	3250466	703078	107	10	10	5	5	5	17	8	9	850193285	610862271	239331014	10	1	9	239476173	145159	239331014	7	7	0	610717112	610717112	0	0.7.7	0.0393336	0.00367604	0	0	0	australian
CMHP98	CMHP98	0.7.15	NA	2.8.2	NA	4	8	385468308	716475196	18.2099	34.7035	17	33	0.716493	0.97399	2699750707	3353622	718374	27	9	5	2	3	0	2	2	0	59162621	59162621	0	1	1	0	353886	353886	0	1	1	0	58808735	58808735	0	0.7.7	0.0100009	0.00333364	0	0	0	australian
CMHP99	CMHP99	0.7.15	NA	2.8.2	NA	4	8	399449711	780896708	18.9093	36.5818	18	36	0.760644	0.973376	2710380215	3330420	717950	1831	206	123	101	22	1	81	13	68	450411176	79589049	370822127	54	5	49	278537557	5203929	273333628	27	8	19	171873619	74385120	97488499	0.7.7	0.675551	0.0760041	15	28	43	australian
Baca.01-28	01-28	0.7.15	3.7.0	1.130(8b3e8abe25f920f5aa569db482bb999f29cc447b_1427207353)	1.3	1	1	1234293771	1870491082	37.0463	55.3842	37	54	0.923549	0.947228	2733105914	3210003	683753	2218	170	55	17	38	1	51	24	27	1280382596	273753248	1006629348	35	12	23	978150783	99097884	879052899	16	12	4	302231813	174655364	127576449	0.7.8	0.811531	0.0622003	9	37	46	baca
Baca.02-1431	02-1431	0.7.15	3.7.0	1.130(8b3e8abe25f920f5aa569db482bb999f29cc447b_1427207353)	1.3	1	1	1313127676	2685702743	37.9598	78.1305	38	78	0.973182	0.988804	2864627996	3196877	765585	370	109	81	61	20	0	32	10	22	695930651	376705087	319225564	29	9	20	676435441	370127268	306308173	3	1	2	19495210	6577819	12917391	0.7.8	0.129162	0.0380503	4	14	18	baca
Baca.03-1426	03-1426	0.7.15	3.7.0	1.130(8b3e8abe25f920f5aa569db482bb999f29cc447b_1427207353)	1.3	1	1	1219775243	1420369344	35.0256	42.6827	35	42	0.92634	0.93659	2703073276	3202466	677201	1536	144	65	29	36	1	57	6	51	294799882	122780226	172019656	45	1	44	127972937	236174	127736763	12	5	7	166826945	122544052	44282893	0.7.8	0.568242	0.0532727	1	22	23	baca
Baca.03-2345	03-2345	0.7.15	3.7.0	1.130(8b3e8abe25f920f5aa569db482bb999f29cc447b_1427207353)	1.3	1	1	1173386657	2298995435	34.9863	67.8895	35	68	0.918253	0.974425	2790985622	3162574	700068	1087	116	27	7	20	1	20	2	18	101065895	1410864	99655031	18	0	18	99655031	0	99655031	2	2	0	1410864	1410864	0	0.7.8	0.389468	0.0415624	7	12	19	baca
Baca.03-3125	03-3125	0.7.15	3.7.0	1.130(8b3e8abe25f920f5aa569db482bb999f29cc447b_1427207353)	1.3	1	1	1337708912	2546876696	38.8692	71.3395	39	71	0.974608	0.988153	2863903200	3144388	746023	2008	219	36	27	9	3	36	13	23	701019940	210072283	490947657	19	5	14	388405074	67415571	320989503	17	8	9	312614866	142656712	169958154	0.7.8	0.701141	0.0764691	10	48	58	baca
Baca.03-728	03-728	0.7.15	3.7.0	1.130(8b3e8abe25f920f5aa569db482bb999f29cc447b_1427207353)	1.3	1	1	1283813719	2231540820	37.9258	65.3235	38	66	0.973265	0.988186	2863784053	3211081	763217	4	11	10	2	8	0	1	1	0	452105	452105	0	1	1	0	452105	452105	0	0	0	0	0	0	0	0.7.8	0.00139675	0.00384107	0	0	0	baca
Baca.04-1084	04-1084	0.7.15	3.7.0	1.130(8b3e8abe25f920f5aa569db482bb999f29cc447b_1427207353)	1.3	1	2	1209944730	2966075008	36.1873	65.2782	36	66	0.914138	0.972937	2790003069	3163985	692661	1731	133	50	28	22	1	48	1	47	441717556	306950	441410606	35	1	34	152736749	306950	152429799	13	0	13	288980807	0	288980807	0.7.8	0.620429	0.0476702	11	26	37	baca
Baca.04-1243	04-1243	0.7.15	3.7.0	1.130(8b3e8abe25f920f5aa569db482bb999f29cc447b_1427207353)	1.3	1	1	803133585	2525758781	23.553	69.262	23	66	0.786787	0.968638	2665538443	3137767	626338	1670	179	53	25	28	2	70	33	37	1563838395	571301578	992536817	27	21	6	407554054	236786143	170767911	43	12	31	1156284341	334515435	821768906	0.7.8	0.626515	0.0671534	17	14	31	baca
Baca.05-1657	05-1657	0.7.15	3.7.0	1.130(8b3e8abe25f920f5aa569db482bb999f29cc447b_1427207353)	1.3	1	1	598646080	1934500452	17.2503	55.3218	17	56	0.623683	0.972209	2553244563	3169016	616682	725	83	4	3	1	1	10	3	7	240727640	103857269	136870371	8	3	5	233897740	103857269	130040471	2	0	2	6829900	0	6829900	0.7.8	0.283952	0.0325077	6	0	6	baca
Baca.05-2709	05-2709	0.7.15	3.7.0	1.130(8b3e8abe25f920f5aa569db482bb999f29cc447b_1427207353)	1.3	2	1	1825156668	2573612044	35.8637	73.816	36	75	0.925361	0.979409	2831651041	3182529	725567	1209	92	9	4	5	0	21	6	15	422378428	158137035	264241393	9	4	5	211675363	153506711	58168652	12	2	10	210703065	4630324	206072741	0.7.8	0.426959	0.0324899	12	45	57	baca
Baca.05-3595	05-3595	0.7.15	3.7.0	1.130(8b3e8abe25f920f5aa569db482bb999f29cc447b_1427207353)	1.3	1	1	1373925103	2386963501	39.7017	65.2573	40	66	0.938632	0.97441	2809698801	3131079	698916	1673	139	34	18	16	1	24	1	23	87027744	239400	86788344	19	0	19	55138724	0	55138724	5	1	4	31889020	239400	31649620	0.7.8	0.595437	0.0494715	9	16	25	baca
Baca.05-3852	05-3852	0.7.15	3.7.0	1.130(8b3e8abe25f920f5aa569db482bb999f29cc447b_1427207353)	1.3	1	1	1150480193	1932032924	34.8067	55.8031	34	55	0.915504	0.968232	2777681979	3128591	675257	1019	110	58	20	38	1	47	5	42	479022203	98489109	380533094	28	0	28	222783128	0	222783128	19	5	14	256239075	98489109	157749966	0.7.8	0.366853	0.0396014	10	12	22	baca
Baca.05-620	05-620	0.7.15	3.7.0	1.130(8b3e8abe25f920f5aa569db482bb999f29cc447b_1427207353)	1.3	1	1	1215333230	1843262939	35.3347	55.4561	35	53	0.924463	0.929614	2680947128	3207212	668349	1979	199	126	93	33	0	148	42	106	1019427167	724662598	294764569	84	17	67	453901612	295713599	158188013	64	25	39	565525555	428948999	136576556	0.7.8	0.738172	0.0742275	17	22	39	baca
Baca.06-1749	06-1749	0.7.15	3.7.0	1.130(8b3e8abe25f920f5aa569db482bb999f29cc447b_1427207353)	1.3	1	1	437275139	2788304878	12.3943	76.8084	12	74	0.327689	0.974067	2169520930	3068702	582004	1047	162	126	103	23	2	133	30	103	811961817	281649292	530312525	83	1	82	354587791	306500	354281291	50	29	21	457374026	281342792	176031234	0.7.8	0.482595	0.0746709	9	12	21	baca
Baca.06-3199	06-3199	0.7.15	3.7.0	1.130(8b3e8abe25f920f5aa569db482bb999f29cc447b_1427207353)	1.3	1	1	1226493452	2573661428	35.7745	75.226	36	76	0.968418	0.989234	2863929116	3135007	760880	1158	153	38	14	24	1	18	7	11	229429383	90652542	138776841	17	7	10	191033363	90652542	100380821	1	0	1	38396020	0	38396020	0.7.8	0.40434	0.0534231	12	5	17	baca
Baca.07-144	07-144	0.7.15	3.7.0	1.130(8b3e8abe25f920f5aa569db482bb999f29cc447b_1427207353)	1.3	1	1	1256191972	2461826867	36.9508	69.3301	37	68	0.928333	0.970786	2790744493	3131103	693286	1819	199	38	17	21	0	45	15	30	1992122197	702972745	1289149452	7	1	6	295873988	140823037	155050951	38	14	24	1696248209	562149708	1134098501	0.7.8	0.651797	0.0713071	12	29	41	baca
Baca.07-3258	07-3258	0.7.15	3.7.0	1.130(8b3e8abe25f920f5aa569db482bb999f29cc447b_1427207353)	1.3	1	1	1468463906	1649157734	34.751	49.0839	34	48	0.897094	0.97186	2781591857	3055319	662088	1056	82	34	8	26	0	77	29	48	1761238471	570475409	1190763062	21	5	16	494085990	106001859	388084131	56	24	32	1267152481	464473550	802678931	0.7.8	0.379639	0.0294795	6	25	31	baca
Baca.07-360	07-360	0.7.15	3.7.0	1.130(8b3e8abe25f920f5aa569db482bb999f29cc447b_1427207353)	1.3	1	1	1323674340	2509732579	38.3844	68.627	38	69	0.939012	0.978585	2821194319	3253242	687852	1339	134	39	28	11	0	34	7	27	378178791	144832615	233346176	27	3	24	300553697	138349237	162204460	7	4	3	77625094	6483378	71141716	0.7.8	0.474622	0.0474976	5	59	64	baca
Baca.07-4610	07-4610	0.7.15	3.7.0	1.130(8b3e8abe25f920f5aa569db482bb999f29cc447b_1427207353)	1.3	1	1	1867899412	2415711459	51.6254	68.3407	52	68	0.972269	0.984602	2857624369	3116261	752317	1656	160	47	15	32	0	32	3	29	471715051	80007147	391707904	27	2	25	335080636	79772961	255307675	5	1	4	136634415	234186	136400229	0.7.8	0.579502	0.0559906	12	12	24	baca
Baca.07-4814	07-4814	0.7.15	3.7.0	1.130(8b3e8abe25f920f5aa569db482bb999f29cc447b_1427207353)	1.3	1	1	1590331993	2195474909	35.603	60.5757	35	61	0.891342	0.980688	2820988966	3126737	705196	344	71	52	23	29	0	21	4	17	454001510	57062658	396938852	17	3	14	162805493	47481444	115324049	4	1	3	291196017	9581214	281614803	0.7.8	0.121943	0.0251685	2	15	17	baca
Baca.07-4941	07-4941	0.7.15	3.7.0	1.130(8b3e8abe25f920f5aa569db482bb999f29cc447b_1427207353)	1.3	2	1	1245527759	3717224131	29.0133	95.1456	29	97	0.877719	0.988216	2812277883	3168235	717690	1334	159	81	30	51	1	39	6	33	372578688	204005604	168573084	35	5	30	369617525	203743174	165874351	4	1	3	2961163	262430	2698733	0.7.8	0.474349	0.0565378	10	18	28	baca
Baca.07-5021	07-5021	0.7.15	3.7.0	1.130(8b3e8abe25f920f5aa569db482bb999f29cc447b_1427207353)	1.3	1	1	1165388012	2315420186	31.5407	67.0176	31	68	0.887824	0.978381	2783010485	3249592	685575	512	82	22	14	8	0	9	1	8	36527586	381134	36146452	6	0	6	27648712	0	27648712	3	1	2	8878874	381134	8497740	0.7.8	0.183973	0.0294645	6	17	23	baca
Baca.07-5037	07-5037	0.7.15	3.7.0	1.130(8b3e8abe25f920f5aa569db482bb999f29cc447b_1427207353)	1.3	1	1	1092470753	2290158192	33.0722	63.5313	33	64	0.894117	0.975254	2762542157	3139027	678888	1245	131	27	14	13	1	22	2	20	455585139	135020536	320564603	14	0	14	176579738	0	176579738	8	2	6	279005401	135020536	143984865	0.7.8	0.450672	0.0474201	8	7	15	baca
Baca.07-5318	07-5318	0.7.15	3.7.0	1.130(8b3e8abe25f920f5aa569db482bb999f29cc447b_1427207353)	1.3	1	1	1262548295	1864864268	36.8562	53.4073	37	53	0.913582	0.966984	2770895720	3143834	683732	1559	123	22	16	6	1	15	4	11	136323503	64927870	71395633	8	2	6	125854046	59909073	65944973	7	2	5	10469457	5018797	5450660	0.7.8	0.562634	0.04439	11	13	24	baca
Baca.07-837	07-837	0.7.15	3.7.0	1.130(8b3e8abe25f920f5aa569db482bb999f29cc447b_1427207353)	1.3	1	1	1276883343	2533735891	37.7502	70.4076	38	67	0.94541	0.969299	2801760145	3322476	681497	1853	268	108	93	15	2	93	49	44	1333988969	1142446543	191542426	18	12	6	442884732	429216381	13668351	75	37	38	891104237	713230162	177874075	0.7.8	0.66137	0.0956542	6	20	26	baca
Baca.08-1042	08-1042	0.7.15	3.7.0	1.130(8b3e8abe25f920f5aa569db482bb999f29cc447b_1427207353)	1.3	2	1	1321938258	2270824582	35.1102	65.4969	35	67	0.878472	0.976071	2753373936	3217403	682977	1163	168	31	12	19	3	19	1	18	135255995	244710	135011285	18	0	18	135011285	0	135011285	1	1	0	244710	244710	0	0.7.8	0.422391	0.061016	10	14	24	baca
Baca.08-1541	08-1541	0.7.15	3.7.0	1.130(8b3e8abe25f920f5aa569db482bb999f29cc447b_1427207353)	1.3	1	1	1266359616	2064189598	37.5836	60.0003	38	59	0.948781	0.961693	2782033174	3232827	689556	1418	171	58	46	12	0	37	4	33	398269516	165774689	232494827	13	0	13	136781433	0	136781433	24	4	20	261488083	165774689	95713394	0.7.8	0.509699	0.0614658	8	44	52	baca
Baca.08-2153	08-2153	0.7.15	3.7.0	1.130(8b3e8abe25f920f5aa569db482bb999f29cc447b_1427207353)	1.3	1	1	1365205888	1815872156	29.8638	52.3619	29	53	0.849432	0.967932	2782154733	3180631	683500	913	77	26	8	18	1	16	5	11	247419715	76566956	170852759	6	1	5	147388337	492847	146895490	10	4	6	100031378	76074109	23957269	0.7.8	0.328163	0.0276764	3	5	8	baca
Baca.08-217	08-217	0.7.15	3.7.0	1.130(8b3e8abe25f920f5aa569db482bb999f29cc447b_1427207353)	1.3	1	1	1183887570	2224545698	35.528	63.2777	36	64	0.934281	0.965317	2785788943	3231869	686922	1361	132	15	6	9	0	6	1	5	204272116	99287547	104984569	5	0	5	104984569	0	104984569	1	1	0	99287547	99287547	0	0.7.8	0.488551	0.0473833	5	12	17	baca
Baca.08-2455	08-2455	0.7.15	3.7.0	1.130(8b3e8abe25f920f5aa569db482bb999f29cc447b_1427207353)	1.3	1	1	2466089297	2069164587	62.8734	57.7117	63	58	0.984492	0.974549	2842917699	3168093	747166	1455	117	23	7	16	0	23	3	20	186212874	27758378	158454496	20	2	18	180035859	27629611	152406248	3	1	2	6177015	128767	6048248	0.7.8	0.511798	0.0411549	6	7	13	baca
Baca.08-4154	08-4154	0.7.15	3.7.0	1.130(8b3e8abe25f920f5aa569db482bb999f29cc447b_1427207353)	1.3	1	1	1180650417	2569258128	34.2684	74.8868	34	75	0.963643	0.988853	2862183103	3195011	755286	1861	172	33	13	20	0	30	6	24	350038365	105716033	244322332	22	5	17	338721256	105669771	233051485	8	1	7	11317109	46262	11270847	0.7.8	0.650203	0.060094	11	22	33	baca
Baca.08-492	08-492	0.7.15	3.7.0	1.130(8b3e8abe25f920f5aa569db482bb999f29cc447b_1427207353)	1.3	2	1	1479469058	3835282604	38.107	90.9639	38	93	0.933231	0.985572	2827843502	3106045	723372	1631	151	51	21	30	2	47	1	46	377553962	29491144	348062818	26	0	26	148583811	0	148583811	21	1	20	228970151	29491144	199479007	0.7.8	0.576765	0.0533976	6	31	37	baca
Baca.08-501	08-501	0.7.15	3.7.0	1.130(8b3e8abe25f920f5aa569db482bb999f29cc447b_1427207353)	1.3	2	1	1498337268	2634284232	34.9286	73.621	35	73	0.912821	0.978381	2815422586	3222429	706191	1075	159	20	7	13	2	35	13	22	462281799	262190459	200091340	3	3	0	110707743	110707743	0	32	10	22	351574056	151482716	200091340	0.7.8	0.381825	0.0564746	5	20	25	baca
Baca.08-556	08-556	0.7.15	3.7.0	1.130(8b3e8abe25f920f5aa569db482bb999f29cc447b_1427207353)	1.3	1	1	1573398097	2509118903	40.9397	72.0298	41	72	0.969647	0.984759	2855041756	3168329	743902	2121	416	262	229	33	4	158	24	134	471882362	101025817	370856545	57	11	46	307501311	92573867	214927444	101	13	88	164381051	8451950	155929101	0.7.8	0.742896	0.145707	12	29	41	baca
Baca.08-5852	08-5852	0.7.15	3.7.0	1.130(8b3e8abe25f920f5aa569db482bb999f29cc447b_1427207353)	1.3	1	1	1390367667	2039482995	34.6714	54.7471	35	56	0.923714	0.96718	2801777086	3312522	653801	694	79	17	9	8	0	17	2	15	154797816	2545568	152252248	2	0	2	36770178	0	36770178	15	2	13	118027638	2545568	115482070	0.7.8	0.2477	0.0281964	7	19	26	baca
Baca.08-716	08-716	0.7.15	3.7.0	1.130(8b3e8abe25f920f5aa569db482bb999f29cc447b_1427207353)	1.3	1	1	1261824113	2026777726	38.393	56.2471	39	57	0.939631	0.972277	2801606031	3229387	713155	1496	153	78	30	48	0	35	4	31	262264946	135518277	126746669	12	0	12	39588658	0	39588658	23	4	19	222676288	135518277	87158011	0.7.8	0.533979	0.0546115	11	26	37	baca
Baca.08-784	08-784	0.7.15	3.7.0	1.130(8b3e8abe25f920f5aa569db482bb999f29cc447b_1427207353)	1.3	1	2	1773598269	2825396608	51.074	47.6948	52	46	0.97104	0.931024	2818370212	3310384	704969	1316	111	7	3	4	1	32	10	22	1457490857	407116574	1050374283	14	6	8	614703027	245413064	369289963	18	4	14	842787830	161703510	681084320	0.7.8	0.466937	0.0393845	8	14	22	baca
Baca.09-146	09-146	0.7.15	3.7.0	1.130(8b3e8abe25f920f5aa569db482bb999f29cc447b_1427207353)	1.3	1	1	1296262088	2196325114	38.3292	63.5481	38	64	0.972605	0.987852	2863901725	3251620	730872	714	81	22	7	15	0	18	3	15	262276210	89350551	172925659	6	0	6	45995037	0	45995037	12	3	9	216281173	89350551	126930622	0.7.8	0.24931	0.0282831	2	12	14	baca
Baca.09-37	09-37	0.7.15	3.7.0	1.130(8b3e8abe25f920f5aa569db482bb999f29cc447b_1427207353)	1.3	1	1	1184518126	1692793054	35.6836	46.6495	36	47	0.921623	0.960718	2771844436	3166319	671946	1536	125	19	10	9	0	27	5	22	350833418	109290386	241543032	6	0	6	50441800	0	50441800	21	5	16	300391618	109290386	191101232	0.7.8	0.554144	0.0450963	14	10	24	baca
Baca.09-396	09-396	0.7.15	3.7.0	1.130(8b3e8abe25f920f5aa569db482bb999f29cc447b_1427207353)	1.3	1	2	1236428310	2406596391	34.6705	50.3285	35	50	0.940316	0.95608	2814642882	3228402	701438	49	14	6	3	3	0	14	6	8	515716792	266226473	249490319	9	2	7	207676910	33642192	174034718	5	4	1	308039882	232584281	75455601	0.7.8	0.017409	0.00497399	0	0	0	baca
Baca.09-3983	09-3983	0.7.15	3.7.0	1.130(8b3e8abe25f920f5aa569db482bb999f29cc447b_1427207353)	1.3	1	1	1247432664	2570308131	36.3325	76.6119	36	75	0.968137	0.988703	2862664336	3079690	744893	2114	131	27	7	20	0	73	41	32	1386645783	941580359	445065424	19	2	17	505156243	297399899	207756344	54	39	15	881489540	644180460	237309080	0.7.8	0.738473	0.0457616	12	17	29	baca
Baca.09-601	09-601	0.7.15	3.7.0	1.130(8b3e8abe25f920f5aa569db482bb999f29cc447b_1427207353)	1.3	1	1	1557720745	2373135570	37.9193	64.5369	38	65	0.921842	0.980521	2835474714	3115713	669786	2011	256	48	43	5	2	30	5	25	134656528	9366059	125290469	23	4	19	104575716	6998033	97577683	7	1	6	30080812	2368026	27712786	0.7.8	0.709229	0.0902847	9	22	31	baca
Baca.09-628	09-628	0.7.15	3.7.0	1.130(8b3e8abe25f920f5aa569db482bb999f29cc447b_1427207353)	1.3	1	1	1164115852	2224682586	33.5485	64.3836	33	65	0.900854	0.967835	2767667221	3251413	693620	983	118	36	25	11	1	17	2	15	79646351	410532	79235819	9	0	9	74555746	0	74555746	8	2	6	5090605	410532	4680073	0.7.8	0.355173	0.0426352	5	22	27	baca
Baca.09-730	09-730	0.7.15	3.7.0	1.130(8b3e8abe25f920f5aa569db482bb999f29cc447b_1427207353)	1.3	2	1	1398277552	2200007236	34.5993	61.7058	34	60	0.911	0.97057	2800133392	3207322	715092	1653	130	9	3	6	1	3	2	1	122420455	70121023	52299432	2	1	1	122287975	69988543	52299432	1	1	0	132480	132480	0	0.7.8	0.590329	0.0464264	8	7	15	baca
Baca.STID0000000410	STID0000000410	0.7.15	3.7.0	1.130(8b3e8abe25f920f5aa569db482bb999f29cc447b_1427207353)	1.3	2	2	1076636619	1849901928	27.7744	45.2264	27	46	0.892908	0.965987	2814472954	3260516	733133	15	13	6	0	6	2	11	4	7	163259416	42960978	120298438	8	3	5	69045493	9589851	59455642	3	1	2	94213923	33371127	60842796	0.7.8	0.00532959	0.00461898	0	0	0	baca
Baca.STID0000000415	STID0000000415	0.7.15	3.7.0	1.130(8b3e8abe25f920f5aa569db482bb999f29cc447b_1427207353)	1.3	1	1	1038616654	2261509805	30.7822	62.7446	30	62	0.873719	0.968438	2737461496	2968338	644345	1762	169	36	23	13	1	45	9	36	558638581	78395884	480242697	37	3	34	479902555	1186471	478716084	8	6	2	78736026	77209413	1526613	0.7.8	0.643662	0.061736	19	21	40	baca
Baca.STID0000002525	STID0000002525	0.7.15	3.7.0	1.130(8b3e8abe25f920f5aa569db482bb999f29cc447b_1427207353)	1.3	1	1	1136909258	1750256457	33.328	50.6459	33	51	0.92503	0.962395	2771836221	3837585	823253	1120	129	83	73	10	1	67	6	61	388675389	24193096	364482293	7	0	7	38625784	0	38625784	60	6	54	350049605	24193096	325856509	0.7.8	0.404064	0.0465395	4	30	34	baca
Baca.STID0000002621	STID0000002621	0.7.15	3.7.0	1.130(8b3e8abe25f920f5aa569db482bb999f29cc447b_1427207353)	1.3	1	1	1149492239	2054092481	34.221	60.8304	34	62	0.906115	0.971144	2771216052	3178069	681792	1145	113	26	12	14	1	27	2	25	153876788	648037	153228751	17	0	17	52075145	0	52075145	10	2	8	101801643	648037	101153606	0.7.8	0.413176	0.0407763	7	22	29	baca
Baca.STID0000002682	STID0000002682	0.7.15	3.7.0	1.130(8b3e8abe25f920f5aa569db482bb999f29cc447b_1427207353)	1.3	1	1	1320401459	2581779621	37.3051	70.4746	37	70	0.927815	0.978735	2803336755	3170064	686728	1753	237	49	31	18	0	53	18	35	789610898	567442820	222168078	28	5	23	356047699	252883895	103163804	25	13	12	433563199	314558925	119004274	0.7.8	0.625326	0.0845421	6	30	36	baca
Baca.STID0000002741	STID0000002741	0.7.15	3.7.0	1.130(8b3e8abe25f920f5aa569db482bb999f29cc447b_1427207353)	1.3	2	1	1174961271	2459450769	34.0801	66.3841	34	65	0.920611	0.972658	2796450844	3181828	699714	1945	237	23	13	10	0	33	15	18	590796444	294498964	296297480	14	4	10	344427778	124088721	220339057	19	11	8	246368666	170410243	75958423	0.7.8	0.695524	0.0847503	8	45	53	baca
Baca.STID0000002872	STID0000002872	0.7.15	3.7.0	1.130(8b3e8abe25f920f5aa569db482bb999f29cc447b_1427207353)	1.3	1	1	1226106392	2505448567	34.9382	69.5893	35	71	0.937248	0.975219	2816162716	3205477	669306	954	81	6	2	4	0	3	1	2	3952588	38210	3914378	2	0	2	3914378	0	3914378	1	1	0	38210	38210	0	0.7.8	0.338759	0.0287625	5	14	19	baca
Baca.STID0000003042	STID0000003042	0.7.15	3.7.0	1.130(8b3e8abe25f920f5aa569db482bb999f29cc447b_1427207353)	1.3	2	2	2592109201	2579824359	35.0383	32.6357	34	32	0.947583	0.929127	2820209495	3172026	744989	2706	202	223	168	55	0	213	57	156	590468501	274964274	315504227	120	2	118	290654356	221027	290433329	93	55	38	299814145	274743247	25070898	0.7.8	0.959503	0.0716259	11	35	46	baca
Baca.STID0000003127	STID0000003127	0.7.15	3.7.0	1.130(8b3e8abe25f920f5aa569db482bb999f29cc447b_1427207353)	1.3	1	1	1319064881	2418996353	38.2497	65.9803	38	67	0.945775	0.978154	2822835491	3137195	700130	1010	141	16	7	9	1	10	1	9	83726952	4380742	79346210	0	0	0	0	0	0	10	1	9	83726952	4380742	79346210	0.7.8	0.357796	0.0499498	6	15	21	baca
Berger0508	0508	0.7.15	3.7.0	1.130(8b3e8abe25f920f5aa569db482bb999f29cc447b_1427207353)	1.3	2	2	1182111412	1220452751	31.2594	29.1227	31	28	0.927648	0.836633	2634141470	3244121	698804	1022	106	16	8	8	3	40	14	26	975834650	547272714	428561936	18	0	18	116328265	0	116328265	22	14	8	859506385	547272714	312233671	0.7.8	0.387982	0.0402408	7	17	24	berger
Berger0581	0581	0.7.15	3.7.0	1.130(8b3e8abe25f920f5aa569db482bb999f29cc447b_1427207353)	1.3	2	2	894697173	1096040234	24.2932	26.017	24	25	0.878191	0.814636	2582643335	3170663	672328	1017	86	32	22	10	0	61	25	36	802328122	634098749	168229373	27	1	26	76847574	572864	76274710	34	24	10	725480548	633525885	91954663	0.7.8	0.393783	0.0332992	3	14	17	berger
Berger1701	1701	0.7.15	3.7.0	1.130(8b3e8abe25f920f5aa569db482bb999f29cc447b_1427207353)	1.3	2	2	1624658840	1591556505	35.7236	35.044	36	34	0.909561	0.916664	2733231343	3127914	685302	1338	122	32	23	9	1	62	37	25	676548193	511444380	165103813	35	11	24	249590950	87812186	161778764	27	26	1	426957243	423632194	3325049	0.7.8	0.48953	0.0446358	8	24	32	berger
Berger1783	1783	0.7.15	3.7.0	1.130(8b3e8abe25f920f5aa569db482bb999f29cc447b_1427207353)	1.3	2	2	1196735506	1214569032	28.795	28.282	28	26	0.870799	0.831475	2525580251	3173129	628601	1733	119	36	29	7	0	125	79	46	1972256665	1694076368	278180297	54	10	44	322474126	44480814	277993312	71	69	2	1649782539	1649595554	186985	0.7.8	0.686179	0.0471179	11	22	33	berger
Berger2832	2832	0.7.15	3.7.0	1.130(8b3e8abe25f920f5aa569db482bb999f29cc447b_1427207353)	1.3	2	1	1398261518	1223841207	32.8859	33.63	32	32	0.903739	0.891687	2619273436	3103673	652471	1180	86	29	11	18	0	28	11	17	632779175	288698996	344080179	10	2	8	425816190	132127391	293688799	18	9	9	206962985	156571605	50391380	0.7.8	0.450507	0.0328335	5	17	22	berger
Berger3027	3027	0.7.15	3.7.0	1.130(8b3e8abe25f920f5aa569db482bb999f29cc447b_1427207353)	1.3	2	2	1062571945	1132761288	26.3268	27.5396	26	26	0.858657	0.841425	2620551116	3184220	685348	1895	174	55	43	12	0	124	66	58	2030695217	1672027617	358667600	56	17	39	623381261	368580571	254800690	68	49	19	1407313956	1303447046	103866910	0.7.8	0.72313	0.0663982	10	7	17	berger
Berger3043	3043	0.7.15	3.7.0	1.130(8b3e8abe25f920f5aa569db482bb999f29cc447b_1427207353)	1.3	1	1	1131509737	1129788188	33.5095	32.414	34	33	0.875173	0.880475	2633615428	3128165	677013	1293	143	16	9	7	4	36	16	20	459802079	326292728	133509351	17	1	16	130138812	316931	129821881	19	15	4	329663267	325975797	3687470	0.7.8	0.49096	0.054298	8	17	25	berger
CPCG0001	CPCG0001	0.7.12	3.4.0	1.121(da291b4d265f877808b216dce96eaeffd2f30bd3_1411396652)	1.5	4	10	1468257336	3561183778	41.3073	54.3306	40	51	0.976527	0.992494	2882295652	3192694	751863	1218	176	43	22	21	1	31	4	27	261252419	25473163	235779256	13	0	13	64515424	0	64515424	18	4	14	196736995	25473163	171263832	0.7.8	0.42258	0.0610624	9	31	40	cpcgene
CPCG0003	CPCG0003	0.7.12	3.5.0	1.121(da291b4d265f877808b216dce96eaeffd2f30bd3_1411396652)	1.5	5	6	1852803612	2169256846	28.501	49.8706	27	48	0.939252	0.98944	2875941124	3089137	729082	2282	197	11	5	6	1	16	9	7	718805155	387676762	331128393	9	5	4	485911385	238108817	247802568	7	4	3	232893770	149567945	83325825	0.7.8	0.793479	0.0684993	8	53	61	cpcgene
CPCG0004	CPCG0004	0.7.12	3.4.0	1.121(da291b4d265f877808b216dce96eaeffd2f30bd3_1411396652)	1.5	6	8	2324498792	3344769579	51.2616	71.6047	50	70	0.990858	0.995721	2888144441	3138289	749587	1608	197	23	11	12	0	15	4	11	538455655	303501785	234953870	9	1	8	132636970	1420827	131216143	6	3	3	405818685	302080958	103737727	0.7.8	0.556759	0.0682099	15	10	25	cpcgene
CPCG0005	CPCG0005	0.7.12	3.4.0	1.121(da291b4d265f877808b216dce96eaeffd2f30bd3_1411396652)	1.5	5	6	2083584140	2491245594	28.6856	54.6302	27	54	0.940148	0.990761	2878807141	3235502	735130	750	104	13	1	12	2	17	2	15	263028389	19332908	243695481	2	0	2	48833464	0	48833464	15	2	13	214194925	19332908	194862017	0.7.8	0.260525	0.0361261	6	14	20	cpcgene
CPCG0006	CPCG0006	0.7.12	3.5.0	1.121(da291b4d265f877808b216dce96eaeffd2f30bd3_1411396652)	1.5	6	6	2299325898	2251966353	55.2445	50.5181	54	49	0.991728	0.986701	2874258442	3152535	754407	1212	11	14	9	5	1	35	19	16	600223716	365244008	234979708	9	8	1	205639080	203555092	2083988	26	11	15	394584636	161688916	232895720	0.7.8	0.421674	0.00382707	12	0	12	cpcgene
CPCG0007	CPCG0007	0.7.12	3.4.0	1.121(da291b4d265f877808b216dce96eaeffd2f30bd3_1411396652)	0.1.19	7	6	1504604204	1953595329	43.55	56.9018	42	55	0.984476	0.991595	2873978651	3768855	853778	1906	209	25	17	8	0	17	7	10	352655730	177928227	174727503	9	2	7	240845097	144477851	96367246	8	5	3	111810633	33450376	78360257	0.7.8	0.663192	0.0727215	17	34	51	cpcgene
CPCG0008	CPCG0008	0.7.12	3.4.0	1.121(da291b4d265f877808b216dce96eaeffd2f30bd3_1411396652)	1.5	6	4	2234878471	1011787302	69.3494	31.8259	67	31	0.996224	0.953345	2749841581	3208696	799494	1569	5	11	5	6	0	16	9	7	401723676	277658301	124065375	12	6	6	327694067	208387939	119306128	4	3	1	74029609	69270362	4759247	0.7.8	0.570578	0.00181829	14	0	14	cpcgene
CPCG0009	CPCG0009	0.7.15	3.6.0	1.121(da291b4d265f877808b216dce96eaeffd2f30bd3_1411396652)	1.3	3	6	1376920213	1265515115	44.1019	25.7999	43	21	0.991062	0.736938	2412353778	3041126	599617	363	66	85	84	1	3	59	41	18	2759933434	2410528716	349404718	4	2	2	29858959	9858159	20000800	55	39	16	2730074475	2400670557	329403918	0.7.8	0.150475	0.0273592	1	6	7	cpcgene
CPCG0015	CPCG0015	0.7.12	3.4.0	1.121(da291b4d265f877808b216dce96eaeffd2f30bd3_1411396652)	1.5	4	6	1240906067	2211448183	32.8348	58.0209	32	57	0.952651	0.992554	2864863491	3211395	737754	713	131	14	10	4	0	19	6	13	154046556	65639245	88407311	9	0	9	72543750	0	72543750	10	6	4	81502806	65639245	15863561	0.7.8	0.248877	0.0457264	5	5	10	cpcgene
CPCG0019	CPCG0019	0.7.12	3.4.0	1.121(da291b4d265f877808b216dce96eaeffd2f30bd3_1411396652)	1.5	4	6	1110603198	2392163845	29.5562	51.5539	28	50	0.941754	0.983722	2856397379	3133397	741535	471	117	41	13	28	1	41	2	39	274721292	754391	273966901	23	2	21	122913668	754391	122159277	18	0	18	151807624	0	151807624	0.7.8	0.164893	0.0409607	9	6	15	cpcgene
CPCG0020	CPCG0020	0.7.12	3.5.0	1.121(da291b4d265f877808b216dce96eaeffd2f30bd3_1411396652)	1.5	4	6	1367874300	2530538197	36.01	59.0468	35	58	0.968967	0.990418	2873197843	3158463	740489	1289	204	18	11	7	4	32	1	31	204262315	699344	203562971	12	0	12	91274205	0	91274205	20	1	19	112988110	699344	112288766	0.7.8	0.448629	0.071001	8	34	42	cpcgene
CPCG0022	CPCG0022	0.7.15	3.7.0	1.130(8b3e8abe25f920f5aa569db482bb999f29cc447b_1427207353)	1.3	7	8	1692214355	2045993488	50.5743	49.3585	50	42	0.988376	0.970252	2824619351	3156927	717997	636	163	143	143	0	2	7	7	0	314468727	314468727	0	0	0	0	0	0	0	7	7	0	314468727	314468727	0	0.7.8	0.225163	0.0577069	4	28	32	cpcgene
CPCG0027	CPCG0027	0.7.12	3.4.0	1.121(da291b4d265f877808b216dce96eaeffd2f30bd3_1411396652)	1.5	4	6	1141024278	2264913958	31.2169	57.7955	30	57	0.951795	0.98961	2862485332	3193142	745195	179	95	0	0	0	1	22	0	22	148529286	0	148529286	22	0	22	148529286	0	148529286	0	0	0	0	0	0		0.0625331	0.0331879	0	5	5	cpcgene
CPCG0030	CPCG0030	0.7.12	3.4.0	1.121(da291b4d265f877808b216dce96eaeffd2f30bd3_1411396652)	1.5	6	12	1252042727	3773524224	39.1107	101.415	38	100	0.978889	0.995735	2881992400	3170654	763427	1270	170	0	0	0	2	27	2	25	157469061	7541788	149927273	13	0	13	83918966	0	83918966	14	2	12	73550095	7541788	66008307		0.440667	0.058987	3	14	17	cpcgene
CPCG0036	CPCG0036	0.7.12	3.4.0	1.121(da291b4d265f877808b216dce96eaeffd2f30bd3_1411396652)	1.5	6	7	1101613934	2092784577	34.072	59.3231	33	58	0.954093	0.994187	2858098304	3150961	750995	1688	200	21	10	11	1	24	7	17	500026271	356785249	143241022	6	0	6	63835015	0	63835015	18	7	11	436191256	356785249	79406007	0.7.8	0.590602	0.0699766	10	24	34	cpcgene
CPCG0040	CPCG0040	0.7.12	3.5.0	1.121(da291b4d265f877808b216dce96eaeffd2f30bd3_1411396652)	1.5	4	6	1333263983	2242094645	35.4446	55.3237	34	54	0.966954	0.986627	2864292103	3258120	751614	1985	231	35	26	9	3	25	0	25	277984244	0	277984244	13	0	13	154061951	0	154061951	12	0	12	123922293	0	123922293	0.7.8	0.693016	0.0806482	8	25	33	cpcgene
CPCG0042	CPCG0042	0.7.12	3.4.0	1.121(da291b4d265f877808b216dce96eaeffd2f30bd3_1411396652)	1.5	5	6	1293830609	1942494247	34.9637	51.546	34	51	0.960079	0.987787	2854566223	3269210	728702	1881	207	68	58	10	0	62	2	60	257842668	3158285	254684383	54	0	54	252514778	0	252514778	8	2	6	5327890	3158285	2169605	0.7.8	0.658944	0.0725154	10	43	53	cpcgene
CPCG0046	CPCG0046	0.7.15	3.6.0	1.121(da291b4d265f877808b216dce96eaeffd2f30bd3_1411396652)	1.3	7	8	1237426269	2150756283	35.198	50.7388	34	42	0.960514	0.972785	2821453758	3110403	696519	722	200	205	205	0	3	8	1	7	321481190	134746824	186734366	6	0	6	141135579	0	141135579	2	1	1	180345611	134746824	45598787	0.7.8	0.255896	0.0708854	2	6	8	cpcgene
CPCG0047	CPCG0047	0.7.12	3.4.0	1.121(da291b4d265f877808b216dce96eaeffd2f30bd3_1411396652)	1.5	4	6	1314149126	2560441132	35.5226	62.0661	35	60	0.963982	0.981994	2849144638	3154170	732816	1738	242	39	20	19	0	46	3	43	446838673	57399507	389439166	14	0	14	26791510	0	26791510	32	3	29	420047163	57399507	362647656	0.7.8	0.610008	0.0849378	9	19	28	cpcgene
CPCG0048	CPCG0048	0.7.12	3.4.0	1.121(da291b4d265f877808b216dce96eaeffd2f30bd3_1411396652)	1.5	5	10	1715720364	4111902821	40.0497	58.2093	38	55	0.983207	0.996552	2891765005	3141998	820285	579	99	22	10	12	0	15	0	15	168617711	0	168617711	3	0	3	47073415	0	47073415	12	0	12	121544296	0	121544296	0.7.8	0.200224	0.0342351	3	0	3	cpcgene
CPCG0050	CPCG0050	0.7.12	3.4.0	1.121(da291b4d265f877808b216dce96eaeffd2f30bd3_1411396652)	1.5	5	6	1291150486	2659697325	41.7992	68.3881	40	66	0.986888	0.994225	2885097828	3162151	805786	1580	159	19	9	10	0	3	3	0	4473466	4473466	0	3	3	0	4473466	4473466	0	0	0	0	0	0	0	0.7.8	0.547642	0.0551108	9	42	51	cpcgene
CPCG0057	CPCG0057	0.7.12	3.4.0	1.121(da291b4d265f877808b216dce96eaeffd2f30bd3_1411396652)	1.5	4	6	1252570248	1853838068	37.9399	55.6935	37	55	0.977156	0.989548	2866056999	3228525	757485	1268	141	40	18	22	1	18	0	18	252070947	0	252070947	16	0	16	249698160	0	249698160	2	0	2	2372787	0	2372787	0.7.8	0.44242	0.0491965	6	29	35	cpcgene
CPCG0059	CPCG0059	0.7.15	3.6.0	1.121(da291b4d265f877808b216dce96eaeffd2f30bd3_1411396652)	1.3	3	6	1312615451	1117885895	42.6788	21.165	41	18	0.989003	0.648638	2233515067	2985731	556231	896	31	38	37	1	3	35	5	30	2758950982	216145470	2542805512	6	1	5	98385223	1073789	97311434	29	4	25	2660565759	215071681	2445494078	0.7.8	0.401161	0.0138795	0	0	0	cpcgene
CPCG0063	CPCG0063	0.7.12	3.5.0	1.121(da291b4d265f877808b216dce96eaeffd2f30bd3_1411396652)	1.5	4	6	1347759522	2301879227	36.6	50.151	36	46	0.968715	0.961558	2832340506	3236096	698534	2225	395	13	4	9	1	37	19	18	884170599	608594958	275575641	4	1	3	104639659	40135874	64503785	33	18	15	779530940	568459084	211071856	0.7.8	0.785569	0.139461	20	65	85	cpcgene
CPCG0067	CPCG0067	0.7.15	3.5.0	1.121(da291b4d265f877808b216dce96eaeffd2f30bd3_1411396652)	1.3	5	6	2078921991	1528113429	42.1759	35.6357	40	30	0.981203	0.852445	2552302096	3062405	642545	258	112	89	88	1	8	36	36	0	2760376589	2760376589	0	30	30	0	2066735836	2066735836	0	6	6	0	693640753	693640753	0	0.7.8	0.101085	0.043882	2	6	8	cpcgene
CPCG0069	CPCG0069	0.7.15	3.7.0	1.130(8b3e8abe25f920f5aa569db482bb999f29cc447b_1427207353)	1.3	6	6	869268151	1978435867	27.0967	42.3984	26	38	0.924435	0.951338	2783431842	3148094	684712	1677	378	76	65	11	1	78	19	59	1586841390	389571088	1197270302	32	6	26	399993929	159350653	240643276	46	13	33	1186847461	230220435	956627026	0.7.8	0.602494	0.135804	13	21	34	cpcgene
CPCG0070	CPCG0070	0.7.12	3.4.0	1.121(da291b4d265f877808b216dce96eaeffd2f30bd3_1411396652)	1.5	4	9	1519516167	2040342908	45.5104	60.7527	44	59	0.981832	0.993024	2874461854	3174548	760025	842	75	48	41	7	1	16	13	3	292646538	282363386	10283152	11	11	0	74903493	74903493	0	5	2	3	217743045	207459893	10283152	0.7.8	0.292924	0.0260918	3	10	13	cpcgene
CPCG0071	CPCG0071	0.7.12	3.4.0	1.121(da291b4d265f877808b216dce96eaeffd2f30bd3_1411396652)	1.5	6	7	1284023140	2135707077	35.0549	50.6906	33	49	0.897286	0.976614	2787891167	3186962	721638	940	135	15	9	6	1	11	1	10	46524679	189741	46334938	11	1	10	46524679	189741	46334938	0	0	0	0	0	0	0.7.8	0.337172	0.0484237	7	12	19	cpcgene
CPCG0072	CPCG0072	0.7.12	3.4.0	1.121(da291b4d265f877808b216dce96eaeffd2f30bd3_1411396652)	1.5	4	10	1149634360	3756440673	31.5075	57.6954	31	54	0.940711	0.990841	2848882372	3248203	723168	492	117	21	8	13	7	28	4	24	536306310	142037912	394268398	6	3	3	31567119	1182779	30384340	22	1	21	504739191	140855133	363884058	0.7.8	0.172699	0.0410687	1	23	24	cpcgene
CPCG0073	CPCG0073	0.7.12	3.5.0	1.121(da291b4d265f877808b216dce96eaeffd2f30bd3_1411396652)	1.5	3	6	1323119149	2462710748	43.1824	66.7249	42	66	0.990085	0.994315	2883488381	3221985	741338	1359	193	17	6	11	2	40	9	31	1352050473	302450678	1049599795	8	1	7	109903966	1217122	108686844	32	8	24	1242146507	301233556	940912951	0.7.8	0.471304	0.0669328	9	31	40	cpcgene
CPCG0074	CPCG0074	0.7.15	3.5.0	1.121(da291b4d265f877808b216dce96eaeffd2f30bd3_1411396652)	1.3	3	6	1287276523	1341195028	41.7951	30.2045	41	25	0.982828	0.792786	2425984943	3671583	717296	130	84	93	91	2	4	0	0	0	0	0	0	0	0	0	0	0	0	0	0	0	0	0	0	0.7.8	0.0535865	0.0346251	1	6	7	cpcgene
CPCG0075	CPCG0075	0.7.12	3.4.0	1.121(da291b4d265f877808b216dce96eaeffd2f30bd3_1411396652)	1.5	6	6	1195173237	2438362160	36.8403	64.2844	36	64	0.970067	0.991787	2870025897	3211551	741014	1298	134	19	9	10	0	24	2	22	158150050	30476936	127673114	12	0	12	117224087	0	117224087	12	2	10	40925963	30476936	10449027	0.7.8	0.452261	0.0466895	8	17	25	cpcgene
CPCG0076	CPCG0076	0.7.12	3.4.0	1.121(da291b4d265f877808b216dce96eaeffd2f30bd3_1411396652)	1.5	3	6	1263418470	2466699885	40.7028	66.9682	39	64	0.987028	0.993978	2883146993	3152363	733737	1506	262	83	63	20	0	32	9	23	421871636	347850006	74021630	17	1	16	58299651	31909	58267742	15	8	7	363571985	347818097	15753888	0.7.8	0.522346	0.0908729	9	33	42	cpcgene
CPCG0078	CPCG0078	0.7.12	3.4.0	1.121(da291b4d265f877808b216dce96eaeffd2f30bd3_1411396652)	1.5	4	6	1404751227	1960458400	42.6014	54.3365	42	52	0.980081	0.981964	2848290955	3165307	741133	2315	349	24	13	11	2	58	33	25	708461578	560079056	148382522	18	4	14	58672661	19999664	38672997	40	29	11	649788917	540079392	109709525	0.7.8	0.812768	0.12253	8	89	97	cpcgene
CPCG0081	CPCG0081	0.7.12	3.5.0	1.121(da291b4d265f877808b216dce96eaeffd2f30bd3_1411396652)	1.5	4	8	1377661970	2662535083	41.3697	76.9829	40	75	0.981185	0.995862	2880909254	3211632	761555	1492	176	48	26	22	2	23	16	7	298134626	217087474	81047152	17	10	7	202979808	121932656	81047152	6	6	0	95154818	95154818	0	0.7.8	0.517892	0.0610918	5	22	27	cpcgene
CPCG0082	CPCG0082	0.7.12	3.4.0	1.121(da291b4d265f877808b216dce96eaeffd2f30bd3_1411396652)	1.5	4	6	1264445417	2451015625	38.1694	70.0256	37	70	0.973466	0.991352	2870563789	3146640	728646	1710	245	21	10	11	0	35	14	21	485562883	264511435	221051448	12	2	10	122587030	640959	121946071	23	12	11	362975853	263870476	99105377	0.7.8	0.595702	0.0853491	8	38	46	cpcgene
CPCG0083	CPCG0083	0.7.12	3.4.0	1.121(da291b4d265f877808b216dce96eaeffd2f30bd3_1411396652)	1.5	4	7	1515419013	1735475903	46.3479	52.8577	45	52	0.984866	0.974036	2821287359	3212203	750428	1451	156	20	12	8	1	47	5	42	1004399782	48582286	955817496	14	1	13	77906679	5860648	72046031	33	4	29	926493103	42721638	883771465	0.7.8	0.514304	0.0552939	10	34	44	cpcgene
CPCG0084	CPCG0084	0.7.15	3.5.0	1.121(da291b4d265f877808b216dce96eaeffd2f30bd3_1411396652)	1.3	3	6	699242272	2632956837	20.3078	61.678	19	59	0.786485	0.993243	2790685091	3149253	709740	26	91	12	7	5	2	2	0	2	51302211	0	51302211	2	0	2	51302211	0	51302211	0	0	0	0	0	0	0.7.8	0.00931671	0.0326085	0	0	0	cpcgene
CPCG0087	CPCG0087	0.7.12	3.5.0	1.121(da291b4d265f877808b216dce96eaeffd2f30bd3_1411396652)	1.5	4	8	1460407879	1797888509	44.524	54.6235	43	54	0.982777	0.990607	2870916698	3177592	757509	2047	164	43	17	26	0	22	0	22	248958766	0	248958766	12	0	12	136057171	0	136057171	10	0	10	112901595	0	112901595	0.7.8	0.713013	0.0571246	10	10	20	cpcgene
CPCG0089	CPCG0089	0.7.12	3.4.0	1.121(da291b4d265f877808b216dce96eaeffd2f30bd3_1411396652)	1.5	11	6	3747515705	1356381368	112.461	30.0629	110	25	0.997871	0.794727	2445544749	3079450	651621	4555	795	191	186	5	1	38	7	31	2759880909	168888028	2590992881	6	1	5	52176696	12571675	39605021	32	6	26	2707704213	156316353	2551387860	0.7.8	1.86257	0.325081	24	85	109	cpcgene
CPCG0090	CPCG0090	0.7.12	3.4.0	1.121(da291b4d265f877808b216dce96eaeffd2f30bd3_1411396652)	1.5	5	6	1797755827	2946419157	50.9274	79.3368	49	75	0.993791	0.995347	2888272737	3142437	779361	1681	215	69	48	21	2	33	0	33	176064444	0	176064444	25	0	25	167243194	0	167243194	8	0	8	8821250	0	8821250	0.7.8	0.582009	0.074439	9	0	9	cpcgene
CPCG0092	CPCG0092	0.7.15	3.5.0	1.121(da291b4d265f877808b216dce96eaeffd2f30bd3_1411396652)	1.3	3	6	1107997877	1316504223	36.692	25.5225	35	20	0.97956	0.697711	2384030529	3032044	577144	1042	132	131	130	1	1	94	4	90	2757450231	109903224	2647547007	33	1	32	271529705	999604	270530101	61	3	58	2485920526	108903620	2377016906	0.7.8	0.437075	0.0553684	4	13	17	cpcgene
CPCG0094	CPCG0094	0.7.12	3.4.0	1.121(da291b4d265f877808b216dce96eaeffd2f30bd3_1411396652)	1.5	4	8	1287485231	2318351573	39.1445	63.797	38	62	0.97725	0.990403	2869948915	3182749	731878	1321	206	37	16	21	0	24	7	17	463210960	22643335	440567625	19	4	15	445222832	6883878	438338954	5	3	2	17988128	15759457	2228671	0.7.8	0.460287	0.0717783	9	44	53	cpcgene
CPCG0095	CPCG0095	0.7.12	3.5.0	1.121(da291b4d265f877808b216dce96eaeffd2f30bd3_1411396652)	1.5	4	6	1751150251	2123082680	52.467	62.0643	51	62	0.990255	0.990768	2873562912	3223590	784241	683	87	29	7	22	1	32	13	19	482830128	437882995	44947133	14	5	9	93731433	73433194	20298239	18	8	10	389098695	364449801	24648894	0.7.8	0.237684	0.030276	3	17	20	cpcgene
CPCG0096	CPCG0096	0.7.12	3.4.0	1.121(da291b4d265f877808b216dce96eaeffd2f30bd3_1411396652)	1.5	3	6	1277976492	2416886591	41.537	54.88	40	53	0.988177	0.993328	2884528228	3843224	886007	1594	242	33	13	20	1	28	2	26	121545061	1716194	119828867	15	1	14	101759732	1541372	100218360	13	1	12	19785329	174822	19610507	0.7.8	0.552603	0.0838959	9	23	32	cpcgene
CPCG0097	CPCG0097	0.7.12	3.4.0	1.121(da291b4d265f877808b216dce96eaeffd2f30bd3_1411396652)	1.5	5	6	1678810376	2199735940	52.3811	63.8313	50	60	0.993672	0.994211	2883628810	3228311	825752	404	97	91	77	14	1	16	1	15	183066452	41648036	141418416	1	0	1	2994738	0	2994738	15	1	14	180071714	41648036	138423678	0.7.8	0.140101	0.0336382	0	34	34	cpcgene
CPCG0098	CPCG0098	0.7.12	3.5.0	1.121(da291b4d265f877808b216dce96eaeffd2f30bd3_1411396652)	1.5	6	6	2134028023	1887058968	65.2574	57.04	64	56	0.992798	0.98864	2867519175	3197829	772828	2512	265	43	24	19	1	28	5	23	296716318	142663725	154052593	22	4	18	283055962	142541088	140514874	6	1	5	13660356	122637	13537719	0.7.8	0.876019	0.0924144	19	58	77	cpcgene
CPCG0099	CPCG0099	0.7.12	3.5.0	1.121(da291b4d265f877808b216dce96eaeffd2f30bd3_1411396652)	1.5	4	6	1613323891	2161925959	45.6997	60.9861	44	60	0.989589	0.984257	2857432183	3208807	812399	2811	279	34	28	6	0	53	9	44	574150474	176910705	397239769	32	3	29	349515362	16597662	332917700	21	6	15	224635112	160313043	64322069	0.7.8	0.98375	0.0976401	24	56	80	cpcgene
CPCG0100	CPCG0100	0.7.12	3.4.0	1.121(da291b4d265f877808b216dce96eaeffd2f30bd3_1411396652)	1.5	4	6	1611674241	2586334231	44.3091	66.1632	43	64	0.983664	0.99543	2886439370	3147157	720485	1693	183	44	18	26	1	41	8	33	645911119	226880717	419030402	9	2	7	162630383	12760880	149869503	32	6	26	483280736	214119837	269160899	0.7.8	0.586536	0.0633999	15	44	59	cpcgene
CPCG0102	CPCG0102	0.7.12	3.4.0	1.121(da291b4d265f877808b216dce96eaeffd2f30bd3_1411396652)	1.5	4	6	2102610118	2403520898	57.6175	61.5298	56	60	0.993105	0.992899	2885980163	3159350	737239	274	79	10	4	6	1	14	4	10	141778342	30379242	111399100	8	0	8	94055376	0	94055376	6	4	2	47722966	30379242	17343724	0.7.8	0.0949417	0.0273737	0	25	25	cpcgene
CPCG0103	CPCG0103	0.7.15	3.6.0	1.121(da291b4d265f877808b216dce96eaeffd2f30bd3_1411396652)	1.3	4	6	2085617873	2686571728	57.9798	73.8389	56	72	0.994559	0.996405	2890728932	3168341	818721	1395	183	27	13	14	0	22	4	18	330982611	92661238	238321373	13	0	13	53271301	0	53271301	9	4	5	277711310	92661238	185050072	0.7.8	0.482577	0.0633058	10	27	37	cpcgene
CPCG0114	CPCG0114	0.7.12	3.4.0	1.121(da291b4d265f877808b216dce96eaeffd2f30bd3_1411396652)	1.5	4	6	2123382911	2230981851	56.4442	64.7572	54	63	0.991492	0.995559	2887116402	3235749	819432	265	18	13	1	12	3	1	0	1	116396	0	116396	1	0	1	116396	0	116396	0	0	0	0	0	0	0.7.8	0.0917871	0.00623459	0	0	0	cpcgene
CPCG0117	CPCG0117	0.7.15	3.7.0	1.130(8b3e8abe25f920f5aa569db482bb999f29cc447b_1427207353)	1.3	2	8	998321503	3216589784	35.5023	56.6538	34	54	0.972588	0.9876	2871856519	3221544	784501	1556	122	571	227	344	2	76	24	52	479750158	104907342	374842816	6	0	6	41565987	0	41565987	70	24	46	438184171	104907342	333276829	0.7.8	0.54181	0.0424812	10	22	32	cpcgene
CPCG0119	CPCG0119	0.7.15	3.6.0	1.121(da291b4d265f877808b216dce96eaeffd2f30bd3_1411396652)	1.3	3	6	1180716870	1279856961	38.7188	24.198	37	21	0.983958	0.719748	2435762751	3678795	707403	1119	77	101	97	4	8	101	51	50	2758162337	2341080031	417082306	29	8	21	446196606	324909674	121286932	72	43	29	2311965731	2016170357	295795374	0.7.8	0.459404	0.0316123	7	6	13	cpcgene
CPCG0120	CPCG0120	0.7.12	3.4.0	1.121(da291b4d265f877808b216dce96eaeffd2f30bd3_1411396652)	1.5	9	6	3620961483	1240364205	111.657	29.9364	108	25	0.997938	0.801793	2398771467	3193104	671298	487	46	77	71	6	5	74	41	33	2759072286	2208472697	550599589	11	2	9	217871070	131593752	86277318	63	39	24	2541201216	2076878945	464322271	0.7.8	0.203021	0.0191765	2	0	2	cpcgene
CPCG0121	CPCG0121	0.7.15	3.7.0	1.130(8b3e8abe25f920f5aa569db482bb999f29cc447b_1427207353)	1.3	3	9	1120680806	3785100757	28.739	63.8593	27	62	0.914975	0.996495	2875644798	3146912	796629	1070	148	20	8	12	0	12	7	5	539821101	342143615	197677486	2	0	2	66656581	0	66656581	10	7	3	473164520	342143615	131020905	0.7.8	0.37209	0.0514667	3	34	37	cpcgene
CPCG0122	CPCG0122	0.7.12	3.4.0	1.121(da291b4d265f877808b216dce96eaeffd2f30bd3_1411396652)	0.1.19	5	9	1997948646	3535958993	40.4827	77.3155	38	76	0.977071	0.996761	2889539959	3146673	842169	373	180	29	8	21	1	3	3	0	4036579	4036579	0	2	2	0	3150924	3150924	0	1	1	0	885655	885655	0	0.7.8	0.129086	0.0622937	1	17	18	cpcgene
CPCG0123	CPCG0123	0.7.12	3.5.0	1.121(da291b4d265f877808b216dce96eaeffd2f30bd3_1411396652)	1.3	4	6	1641675584	2585549257	40.741	67.586	39	66	0.975044	0.994853	2885617561	3129610	741018	1464	256	59	35	24	1	45	1	44	233312839	1621127	231691712	5	0	5	57345936	0	57345936	40	1	39	175966903	1621127	174345776	0.7.8	0.507344	0.0887158	6	17	23	cpcgene
CPCG0124	CPCG0124	0.7.15	3.7.0	1.130(8b3e8abe25f920f5aa569db482bb999f29cc447b_1427207353)	1.3	6	7	2718325423	2922084024	56.7147	66.8953	54	66	0.994669	0.995267	2889204802	3146943	830041	1439	181	68	22	46	0	31	1	30	175585769	9314383	166271386	29	0	29	147614223	0	147614223	2	1	1	27971546	9314383	18657163	0.7.8	0.498061	0.062647	7	7	14	cpcgene
CPCG0126	CPCG0126	0.7.12	3.4.0	1.121(da291b4d265f877808b216dce96eaeffd2f30bd3_1411396652)	1.5	3	6	1153229126	2050981207	37.706	61.7455	36	61	0.981417	0.992202	2873662345	3867607	897671	796	182	31	19	12	1	24	0	24	271196111	0	271196111	4	0	4	72529238	0	72529238	20	0	20	198666873	0	198666873	0.7.8	0.276998	0.0633338	5	18	23	cpcgene
CPCG0127	CPCG0127	0.7.12	3.5.0	1.121(da291b4d265f877808b216dce96eaeffd2f30bd3_1411396652)	1.3	3	6	1074868767	2110981836	35.2822	63.7738	34	64	0.977124	0.99456	2878467438	3277361	756169	151	69	11	4	7	1	2	0	2	160658727	0	160658727	1	0	1	27015713	0	27015713	1	0	1	133643014	0	133643014	0.7.8	0.0524585	0.0239711	0	17	17	cpcgene
CPCG0128	CPCG0128	0.7.12	3.5.0	1.121(da291b4d265f877808b216dce96eaeffd2f30bd3_1411396652)	1.3	5	9	1986180499	3494777720	40.1679	74.6603	38	71	0.980882	0.997201	2891582719	3823736	963669	1891	185	54	37	17	0	38	1	37	105687502	384630	105302872	10	0	10	40044601	0	40044601	28	1	27	65642901	384630	65258271	0.7.8	0.653967	0.0639788	19	32	51	cpcgene
CPCG0154	CPCG0154	0.7.15	3.7.0	1.130(8b3e8abe25f920f5aa569db482bb999f29cc447b_1427207353)	1.3	3	10	1364161822	3882407000	35.2622	57.1277	33	57	0.962612	0.991878	2876699933	3207964	793437	713	118	47	15	32	0	22	1	21	129667406	63884	129603522	11	0	11	59436050	0	59436050	11	1	10	70231356	63884	70167472	0.7.8	0.247853	0.0410192	5	18	23	cpcgene
CPCG0158	CPCG0158	0.7.15	3.6.0	1.121(da291b4d265f877808b216dce96eaeffd2f30bd3_1411396652)	1.3	5	12	1498681278	4615879921	40.0035	65.5068	38	64	0.982559	0.995874	2888272990	3289870	837250	1546	163	46	25	21	1	48	17	31	624046650	430572648	193474002	23	4	19	340532094	163428154	177103940	25	13	12	283514556	267144494	16370062	0.7.8	0.535268	0.0564351	9	10	19	cpcgene
CPCG0166	CPCG0166	0.7.12	3.5.0	1.121(da291b4d265f877808b216dce96eaeffd2f30bd3_1411396652)	1.5	5	7	1696369294	2294670016	54.0313	65.7628	52	63	0.991368	0.995341	2885569993	3202626	807808	69	130	24	12	12	1	14	2	12	379079564	144671834	234407730	13	2	11	375523625	144671834	230851791	1	0	1	3555939	0	3555939	0.7.8	0.0239121	0.0450518	2	24	26	cpcgene
CPCG0182	CPCG0182	0.7.15	3.5.0	1.121(da291b4d265f877808b216dce96eaeffd2f30bd3_1411396652)	1.3	4	6	1489679678	2218138880	46.3391	68.1432	44	67	0.990412	0.996257	2887765446	3191302	823828	601	101	23	6	17	0	14	1	13	108001564	161951	107839613	12	0	12	103596488	0	103596488	2	1	1	4405076	161951	4243125	0.7.8	0.208119	0.0349751	3	7	10	cpcgene
CPCG0183	CPCG0183	0.7.15	3.5.0	1.121(da291b4d265f877808b216dce96eaeffd2f30bd3_1411396652)	1.3	11	18	4180007091	3924786906	132.497	131.101	129	130	0.998143	0.997714	2894205610	3199794	901811	1458	325	56	36	20	1	55	1	54	293046279	621936	292424343	35	1	34	152498906	621936	151876970	20	0	20	140547373	0	140547373	0.7.8	0.503765	0.112293	10	42	52	cpcgene
CPCG0184	CPCG0184	0.7.15	3.5.0	1.121(da291b4d265f877808b216dce96eaeffd2f30bd3_1411396652)	1.3	11	18	4051154297	4241949698	134.746	143.839	132	137	0.998241	0.998078	2895024921	3171968	905126	1050	165	45	16	29	0	50	29	21	1089966928	891376692	198590236	25	11	14	663475963	524077566	139398397	25	18	7	426490965	367299126	59191839	0.7.8	0.362691	0.0569943	5	28	33	cpcgene
CPCG0185	CPCG0185	0.7.15	3.5.0	1.121(da291b4d265f877808b216dce96eaeffd2f30bd3_1411396652)	1.3	8	18	2435058067	3911516200	86.7679	143.857	84	148	0.99731	0.997232	2891841274	3224197	949567	1410	196	46	23	23	1	21	1	20	178999960	18488	178981472	12	0	12	136955912	0	136955912	9	1	8	42044048	18488	42025560	0.7.8	0.487579	0.0677769	11	12	23	cpcgene
CPCG0187	CPCG0187	0.7.15	3.5.0	1.121(da291b4d265f877808b216dce96eaeffd2f30bd3_1411396652)	1.3	12	9	2417341841	2981492986	80.0202	74.7229	77	71	0.997351	0.995012	2888030747	3180863	867619	2155	252	79	52	27	1	130	65	65	2255587442	1010486566	1245100876	19	7	12	151856193	53069874	98786319	111	58	53	2103731249	957416692	1146314557	0.7.8	0.746183	0.0872567	7	32	39	cpcgene
CPCG0188	CPCG0188	0.7.15	3.7.0	1.130(8b3e8abe25f920f5aa569db482bb999f29cc447b_1427207353)	1.3	4	4	1696540111	1712654815	49.2609	52.4559	47	52	0.991383	0.990574	2871526564	3269284	812794	1306	159	39	14	25	0	25	2	23	244517201	43907882	200609319	8	0	8	146081777	0	146081777	17	2	15	98435424	43907882	54527542	0.7.8	0.45481	0.0553712	17	19	36	cpcgene
CPCG0189	CPCG0189	0.7.15	3.5.0	1.121(da291b4d265f877808b216dce96eaeffd2f30bd3_1411396652)	1.3	8	18	2498212488	3656610882	90.8228	136.403	88	138	0.997384	0.997609	2893081149	3348532	951985	1259	154	50	30	20	5	21	3	18	300826474	30272048	270554426	11	0	11	109973945	0	109973945	10	3	7	190852529	30272048	160580481	0.7.8	0.435176	0.0532304	11	10	21	cpcgene
CPCG0190	CPCG0190	0.7.12	3.4.0	1.121(da291b4d265f877808b216dce96eaeffd2f30bd3_1411396652)	1.5	4	6	1639946880	2367816410	50.7864	73.7051	49	74	0.990259	0.994825	2882375882	3194716	873193	529	252	27	13	14	1	15	5	10	251186849	203050650	48136199	6	3	3	183055661	155842381	27213280	9	2	7	68131188	47208269	20922919	0.7.8	0.183529	0.0874279	3	15	18	cpcgene
CPCG0191	CPCG0191	0.7.12	3.4.0	1.121(da291b4d265f877808b216dce96eaeffd2f30bd3_1411396652)	1.5	6	7	1660684341	2763796160	37.2884	64.7787	35	64	0.976161	0.994379	2884813303	3147462	819846	938	132	64	34	30	0	35	0	35	286542890	0	286542890	6	0	6	98036498	0	98036498	29	0	29	188506392	0	188506392	0.7.8	0.325151	0.0457569	6	0	6	cpcgene
CPCG0192	CPCG0192	0.7.15	3.7.0	1.130(8b3e8abe25f920f5aa569db482bb999f29cc447b_1427207353)	1.3	2	16	1179940536	2123624907	43.3992	81.2074	42	82	0.990198	0.9955	2885666246	3302883	856308	1121	141	36	17	19	1	35	5	30	556396093	225789901	330606192	26	1	25	301599864	105508864	196091000	9	4	5	254796229	120281037	134515192	0.7.8	0.388472	0.0488622	5	0	5	cpcgene
CPCG0194	CPCG0194	0.7.15	3.7.0	1.130(8b3e8abe25f920f5aa569db482bb999f29cc447b_1427207353)	1.3	8	6	1790097337	2381739769	73.3856	57.8754	71	57	0.996947	0.994781	2887938426	3202258	780674	1583	195	34	15	19	0	20	2	18	171022374	16642192	154380182	17	1	16	152360187	1672008	150688179	3	1	2	18662187	14970184	3692003	0.7.8	0.548142	0.0675222	14	28	42	cpcgene
CPCG0196	CPCG0196	0.7.15	3.7.0	1.130(8b3e8abe25f920f5aa569db482bb999f29cc447b_1427207353)	1.3	7	19	2380680889	4081710454	86.3247	144.934	83	151	0.997374	0.994797	2884837259	3192267	933220	595	169	61	46	15	2	20	7	13	446000010	189902820	256097190	9	2	7	56177066	25710	56151356	11	5	6	389822944	189877110	199945834	0.7.8	0.206251	0.0585822	4	53	57	cpcgene
CPCG0198	CPCG0198	0.7.12	3.4.0	1.121(da291b4d265f877808b216dce96eaeffd2f30bd3_1411396652)	1.5	4	6	1271346254	2219575873	37.2304	62.2874	36	60	0.979413	0.996484	2887154147	3896702	941670	440	130	71	60	11	1	48	14	34	465009955	93983666	371026289	29	5	24	245460961	38605813	206855148	19	9	10	219548994	55377853	164171141	0.7.8	0.152399	0.045027	0	27	27	cpcgene
CPCG0199	CPCG0199	0.7.15	3.6.0	1.121(da291b4d265f877808b216dce96eaeffd2f30bd3_1411396652)	1.3	6	6	1663291405	2057414263	49.7875	59.3575	48	57	0.993332	0.996186	2889287920	3192423	818316	679	158	28	25	3	0	15	1	14	230161715	1585486	228576229	11	1	10	172502302	1585486	170916816	4	0	4	57659413	0	57659413	0.7.8	0.235006	0.0546848	7	26	33	cpcgene
CPCG0201	CPCG0201	0.7.12	3.5.0	1.121(da291b4d265f877808b216dce96eaeffd2f30bd3_1411396652)	1.3	5	6	1954409386	2237507245	57.6817	64.7004	56	64	0.994842	0.996252	2889373172	3141994	814083	2416	275	142	99	43	2	129	10	119	548753384	16251599	532501785	55	0	55	287303161	0	287303161	74	10	64	261450223	16251599	245198624	0.7.8	0.836168	0.0951764	19	70	89	cpcgene
CPCG0204	CPCG0204	0.7.12	3.4.0	1.121(da291b4d265f877808b216dce96eaeffd2f30bd3_1411396652)	1.5	5	10	1970736739	2871965929	56.5071	69.2858	54	57	0.994273	0.994413	2885732696	3097953	818125	2094	1210	57	32	25	3	31	14	17	523053349	302922392	220130957	13	6	7	278336212	168842060	109494152	18	8	10	244717137	134080332	110636805	0.7.8	0.725639	0.419304	8	22	30	cpcgene
CPCG0205	CPCG0205	0.7.15	3.6.0	1.121(da291b4d265f877808b216dce96eaeffd2f30bd3_1411396652)	1.3	3	6	948890314	2091210488	28.1773	59.7807	27	57	0.937901	0.995816	2868286709	3209772	759646	934	180	24	11	13	0	13	2	11	108444587	1927559	106517028	7	1	6	38757412	1209495	37547917	6	1	5	69687175	718064	68969111	0.7.8	0.32563	0.0627552	4	56	60	cpcgene
CPCG0206	CPCG0206	0.7.12	3.5.0	1.121(da291b4d265f877808b216dce96eaeffd2f30bd3_1411396652)	1.3	6	10	1399069968	3779365293	39.0752	56.6499	37	55	0.973963	0.995996	2874130178	3154666	819488	1056	161	40	28	12	0	32	2	30	470103974	77581204	392522770	5	0	5	30524482	0	30524482	27	2	25	439579492	77581204	361998288	0.7.8	0.367416	0.0560169	10	61	71	cpcgene
CPCG0208	CPCG0208	0.7.12	3.5.0	1.121(da291b4d265f877808b216dce96eaeffd2f30bd3_1411396652)	1.3	5	6	1494470250	2097871785	39.6643	65.3606	38	66	0.983563	0.993297	2878218788	3211284	839494	1345	156	48	20	28	0	23	1	22	68431855	149845	68282010	15	0	15	62831371	0	62831371	8	1	7	5600484	149845	5450639	0.7.8	0.467303	0.0542002	7	22	29	cpcgene
CPCG0210	CPCG0210	0.7.15	3.6.0	1.121(da291b4d265f877808b216dce96eaeffd2f30bd3_1411396652)	1.3	5	6	1235201224	2039212149	36.5743	62.5439	35	62	0.97747	0.988241	2859821413	3244582	806930	935	109	41	21	20	1	16	1	15	105939076	586404	105352672	14	0	14	96580228	0	96580228	2	1	1	9358848	586404	8772444	0.7.8	0.326943	0.0381143	9	16	25	cpcgene
CPCG0211	CPCG0211	0.7.12	3.5.0	1.121(da291b4d265f877808b216dce96eaeffd2f30bd3_1411396652)	1.3	5	6	1439275247	2131204747	43.7824	63.5613	42	63	0.985146	0.995222	2883793359	3146494	804506	2068	176	54	21	33	1	31	0	31	184689838	0	184689838	24	0	24	132173531	0	132173531	7	0	7	52516307	0	52516307	0.7.8	0.717111	0.0610307	9	46	55	cpcgene
CPCG0212	CPCG0212	0.7.12	3.5.0	1.121(da291b4d265f877808b216dce96eaeffd2f30bd3_1411396652)	1.3	3	6	1166381407	1432591401	38.2243	34.4988	37	30	0.982325	0.859178	2548017831	3100421	609493	5624	1058	149	145	4	3	88	53	35	2733023297	2585646405	147376892	16	1	15	104955472	12486259	92469213	72	52	20	2628067825	2573160146	54907679	0.7.8	2.20721	0.415225	25	68	93	cpcgene
CPCG0213	CPCG0213	0.7.12	3.5.0	1.121(da291b4d265f877808b216dce96eaeffd2f30bd3_1411396652)	1.3	3	6	1260747124	2083185195	41.3335	64.7462	40	65	0.988656	0.993022	2876231733	3159426	757303	995	144	36	15	21	3	29	6	23	261323523	110292965	151030558	14	1	13	62282737	18507	62264230	15	5	10	199040786	110274458	88766328	0.7.8	0.345939	0.0500655	5	20	25	cpcgene
CPCG0217	CPCG0217	0.7.12	3.4.0	1.121(da291b4d265f877808b216dce96eaeffd2f30bd3_1411396652)	1.5	4	6	1456776207	2446054753	45.1586	72.5329	43	72	0.989399	0.995207	2884782747	3180543	840810	936	121	16	5	11	1	7	1	6	84473099	145848	84327251	5	1	4	23001815	145848	22855967	2	0	2	61471284	0	61471284	0.7.8	0.324461	0.0419442	5	10	15	cpcgene
CPCG0219	CPCG0219	0.7.15	3.6.0	1.121(da291b4d265f877808b216dce96eaeffd2f30bd3_1411396652)	1.3	3	6	1310506054	1244755736	42.8677	30.5269	42	26	0.988679	0.826838	2447329638	3100555	612691	404	85	134	134	0	6	0	0	0	0	0	0	0	0	0	0	0	0	0	0	0	0	0	0	0.7.8	0.165078	0.0347317	0	6	6	cpcgene
CPCG0232	CPCG0232	0.7.15	3.5.0	1.121(da291b4d265f877808b216dce96eaeffd2f30bd3_1411396652)	1.3	6	18	2057845439	3475269336	78.103	126.893	76	128	0.99739	0.997775	2893361981	3274895	857370	1617	215	79	34	45	1	78	8	70	631384270	288508769	342875501	35	0	35	155640669	0	155640669	43	8	35	475743601	288508769	187234832	0.7.8	0.558865	0.074308	8	22	30	cpcgene
CPCG0233	CPCG0233	0.7.15	3.7.0	1.130(8b3e8abe25f920f5aa569db482bb999f29cc447b_1427207353)	1.3	3	18	1373915451	3816675670	45.1115	135.928	44	133	0.991354	0.997564	2888480737	3837599	974066	2059	533	193	130	63	2	128	48	80	581922985	180286829	401636156	48	14	34	187566024	43772777	143793247	80	34	46	394356961	136514052	257842909	0.7.8	0.712831	0.184526	9	53	62	cpcgene
CPCG0234	CPCG0234	0.7.12	3.5.0	1.121(da291b4d265f877808b216dce96eaeffd2f30bd3_1411396652)	1.3	4	7	1255312793	2356565544	40.1362	50.2073	39	48	0.983926	0.992306	2883424264	3199510	769290	156	151	9	8	1	1	4	0	4	53488192	0	53488192	3	0	3	51983050	0	51983050	1	0	1	1505142	0	1505142	0.7.8	0.0541023	0.0523683	3	0	3	cpcgene
CPCG0235	CPCG0235	0.7.15	3.5.0	1.121(da291b4d265f877808b216dce96eaeffd2f30bd3_1411396652)	1.3	5	6	1701050977	1985332392	51.7086	61.8373	49	61	0.992417	0.995038	2884507187	3748053	942929	1832	174	87	64	23	1	116	9	107	415135789	65161708	349974081	54	7	47	211787477	46201826	165585651	62	2	60	203348312	18959882	184388430	0.7.8	0.635117	0.0603223	16	33	49	cpcgene
CPCG0236	CPCG0236	0.7.12	3.4.0	1.121(da291b4d265f877808b216dce96eaeffd2f30bd3_1411396652)	1.5	3	6	1351267889	2205737617	44.565	65.3844	43	65	0.991157	0.989628	2867235704	3166651	756481	1740	225	79	50	29	3	44	9	35	333001328	159960013	173041315	16	4	12	231199279	153182390	78016889	28	5	23	101802049	6777623	95024426	0.7.8	0.606856	0.0784728	8	19	27	cpcgene
CPCG0237	CPCG0237	0.7.15	3.6.0	1.121(da291b4d265f877808b216dce96eaeffd2f30bd3_1411396652)	1.3	3	11	1147236529	2791581296	36.7532	77.7223	35	74	0.972745	0.996655	2890149727	3139198	817758	548	153	110	102	8	1	1	0	1	3009243	0	3009243	1	0	1	3009243	0	3009243	0	0	0	0	0	0	0.7.8	0.18961	0.0529384	3	18	21	cpcgene
CPCG0238	CPCG0238	0.7.12	3.4.0	1.121(da291b4d265f877808b216dce96eaeffd2f30bd3_1411396652)	1.5	3	6	1560261872	2346358411	51.7133	75.056	50	74	0.994618	0.995996	2887288568	3201509	772900	834	154	40	21	19	2	23	3	20	306284546	6579813	299704733	11	0	11	86516686	0	86516686	12	3	9	219767860	6579813	213188047	0.7.8	0.288852	0.0533372	7	12	19	cpcgene
CPCG0240	CPCG0240	0.7.15	3.5.0	1.121(da291b4d265f877808b216dce96eaeffd2f30bd3_1411396652)	1.3	8	6	1055310221	2406738571	45.4926	70.499	44	69	0.991643	0.994995	2884010073	3181338	803275	1385	174	53	10	43	1	44	10	34	1181457998	570089200	611368798	14	0	14	100189900	0	100189900	30	10	20	1081268098	570089200	511178898	0.7.8	0.480234	0.0603327	10	29	39	cpcgene
CPCG0241	CPCG0241	0.7.12	3.5.0	1.121(da291b4d265f877808b216dce96eaeffd2f30bd3_1411396652)	1.3	2	6	1045251361	2452685903	34.9158	73.6133	34	73	0.975688	0.995912	2879493702	3273274	751108	1200	181	97	37	60	1	23	3	20	168138630	72493225	95645405	10	1	9	137685064	68614829	69070235	13	2	11	30453566	3878396	26575170	0.7.8	0.41674	0.0628583	4	24	28	cpcgene
CPCG0242	CPCG0242	0.7.12	3.5.0	1.121(da291b4d265f877808b216dce96eaeffd2f30bd3_1411396652)	1.3	3	6	1319273223	2239949408	43.733	65.7301	42	64	0.990678	0.991506	2873259973	3200747	759103	2332	216	53	25	28	3	49	21	28	354533687	276302253	78231434	28	6	22	132802535	62437149	70365386	21	15	6	221731152	213865104	7866048	0.7.8	0.811622	0.0751759	16	29	45	cpcgene
CPCG0243	CPCG0243	0.7.12	3.4.0	1.121(da291b4d265f877808b216dce96eaeffd2f30bd3_1411396652)	1.5	3	6	1253532202	2378448208	41.1354	74.0458	40	73	0.988173	0.996205	2885948993	3227929	760124	810	132	30	20	10	0	14	2	12	29313798	2345412	26968386	9	1	8	23046467	1166456	21880011	5	1	4	6267331	1178956	5088375	0.7.8	0.28067	0.0457389	11	12	23	cpcgene
CPCG0246	CPCG0246	0.7.12	3.5.0	1.121(da291b4d265f877808b216dce96eaeffd2f30bd3_1411396652)	1.3	4	6	1788782008	2374579885	58.9177	70.9993	57	71	0.995541	0.994672	2884317545	3129277	778463	819	142	19	9	10	0	5	1	4	85455682	91801	85363881	1	0	1	1691885	0	1691885	4	1	3	83763797	91801	83671996	0.7.8	0.283949	0.0492317	6	29	35	cpcgene
CPCG0248	CPCG0248	0.7.12	3.5.0	1.121(da291b4d265f877808b216dce96eaeffd2f30bd3_1411396652)	1.3	4	6	1570045354	2373095721	51.2519	73.5635	49	74	0.994335	0.983615	2848196909	3149985	773041	1279	176	54	15	39	1	39	5	34	240661334	4558792	236102542	23	1	22	123509247	413982	123095265	16	4	12	117152087	4144810	113007277	0.7.8	0.449056	0.0617935	7	42	49	cpcgene
CPCG0249	CPCG0249	0.7.12	3.5.0	1.121(da291b4d265f877808b216dce96eaeffd2f30bd3_1411396652)	1.3	3	6	1180536970	2408610423	38.8227	71.5171	38	75	0.984141	0.918919	2660303872	3277995	749253	1914	230	184	142	42	2	101	42	59	266606545	85468015	181138530	51	7	44	156548729	13211165	143337564	50	35	15	110057816	72256850	37800966	0.7.8	0.719467	0.0864563	20	54	74	cpcgene
CPCG0250	CPCG0250	0.7.12	3.5.0	1.121(da291b4d265f877808b216dce96eaeffd2f30bd3_1411396652)	1.3	4	6	1743889204	2120234955	57.1031	64.5145	56	65	0.993164	0.988297	2863696310	3257958	807761	7	23	14	4	10	0	2	0	2	24376	0	24376	1	0	1	10280	0	10280	1	0	1	14096	0	14096	0.7.8	0.00244439	0.00803158	0	0	0	cpcgene
CPCG0251	CPCG0251	0.7.12	3.5.0	1.121(da291b4d265f877808b216dce96eaeffd2f30bd3_1411396652)	1.3	4	6	1426169394	2542419176	41.9464	71.6513	40	71	0.985244	0.995446	2885129535	3192258	849794	634	136	33	12	21	0	7	1	6	8776497	499769	8276728	5	0	5	6432709	0	6432709	2	1	1	2343788	499769	1844019	0.7.8	0.219747	0.0471383	1	16	17	cpcgene
CPCG0255	CPCG0255	0.7.12	3.5.0	1.121(da291b4d265f877808b216dce96eaeffd2f30bd3_1411396652)	1.3	3	7	1001173654	2202645311	32.9718	67.2351	32	65	0.969289	0.996706	2878495548	3177006	740578	1212	132	21	9	12	0	13	1	12	122827510	335088	122492422	11	0	11	120620023	0	120620023	2	1	1	2207487	335088	1872399	0.7.8	0.421053	0.0458573	2	25	27	cpcgene
CPCG0256	CPCG0256	0.7.12	3.5.0	1.121(da291b4d265f877808b216dce96eaeffd2f30bd3_1411396652)	1.3	3	6	1452971714	2367118609	48.2387	65.0623	47	65	0.992564	0.992319	2879127532	3272672	747345	675	123	22	9	13	2	14	2	12	96844916	1424508	95420408	9	2	7	54703397	1424508	53278889	5	0	5	42141519	0	42141519	0.7.8	0.234446	0.0427213	4	15	19	cpcgene
CPCG0257	CPCG0257	0.7.12	3.4.0	1.121(da291b4d265f877808b216dce96eaeffd2f30bd3_1411396652)	1.5	3	6	1172775558	2342961479	38.4787	72.4361	37	72	0.983959	0.996152	2884502785	3171702	751880	1853	257	56	19	37	1	23	3	20	197288978	2697078	194591900	14	3	11	81459185	2697078	78762107	9	0	9	115829793	0	115829793	0.7.8	0.642398	0.0890968	6	45	51	cpcgene
CPCG0258	CPCG0258	0.7.12	3.5.0	1.121(da291b4d265f877808b216dce96eaeffd2f30bd3_1411396652)	1.3	4	6	1337562824	2901769844	40.753	81.9191	39	82	0.984063	0.995812	2885194345	3162629	854243	569	128	25	11	14	0	12	3	9	80078083	3063568	77014515	6	3	3	66614983	3063568	63551415	6	0	6	13463100	0	13463100	0.7.8	0.197214	0.0443644	3	0	3	cpcgene
CPCG0259	CPCG0259	0.7.12	3.5.0	1.121(da291b4d265f877808b216dce96eaeffd2f30bd3_1411396652)	1.3	3	6	1299360501	2224608639	42.5991	61.8152	41	62	0.98932	0.987781	2866188739	3203526	747681	1315	148	9	2	7	1	1	0	1	14020	0	14020	1	0	1	14020	0	14020	0	0	0	0	0	0	0.7.8	0.458797	0.0516365	10	40	50	cpcgene
CPCG0260	CPCG0260	0.7.15	3.7.0	1.130(8b3e8abe25f920f5aa569db482bb999f29cc447b_1427207353)	1.3	4	4	1283534721	1757507106	38.5496	43.3148	37	42	0.97925	0.972064	2847101688	3165324	778643	1122	108	132	64	68	0	55	1	54	244408563	84914	244323649	45	1	44	192581471	84914	192496557	10	0	10	51827092	0	51827092	0.7.8	0.394085	0.0379333	12	10	22	cpcgene
CPCG0262	CPCG0262	0.7.12	3.5.0	1.121(da291b4d265f877808b216dce96eaeffd2f30bd3_1411396652)	1.3	3	7	1135700320	2181427669	36.6394	66.735	35	66	0.979959	0.993364	2874549556	3210556	747075	1322	163	19	6	13	2	12	1	11	201815450	94615034	107200416	9	1	8	172093378	94615034	77478344	3	0	3	29722072	0	29722072	0.7.8	0.459898	0.0567045	2	24	26	cpcgene
CPCG0263	CPCG0263	0.7.12	3.5.0	1.121(da291b4d265f877808b216dce96eaeffd2f30bd3_1411396652)	1.3	3	6	1470639426	2529925752	48.6369	73.226	47	72	0.992908	0.989305	2868580710	3603994	856628	1063	165	47	13	34	1	44	32	12	603227422	481492408	121735014	21	9	12	164384492	42649478	121735014	23	23	0	438842930	438842930	0	0.7.8	0.370567	0.0575197	8	24	32	cpcgene
CPCG0265	CPCG0265	0.7.12	3.5.0	1.121(da291b4d265f877808b216dce96eaeffd2f30bd3_1411396652)	1.3	4	6	1430623983	2319252226	46.3168	65.757	45	63	0.992172	0.995523	2887326551	3268775	746371	1277	148	28	11	17	1	15	3	12	112233958	2097528	110136430	9	0	9	92732640	0	92732640	6	3	3	19501318	2097528	17403790	0.7.8	0.442278	0.0512585	6	29	35	cpcgene
CPCG0266	CPCG0266	0.7.12	3.4.0	1.121(da291b4d265f877808b216dce96eaeffd2f30bd3_1411396652)	1.5	3	6	1140573075	2326697277	36.8917	68.2952	36	68	0.979429	0.994214	2877953539	3233061	745594	1359	185	48	15	33	0	35	2	33	1145306006	197781498	947524508	8	0	8	50691525	0	50691525	27	2	25	1094614481	197781498	896832983	0.7.8	0.472211	0.0642818	10	24	34	cpcgene
CPCG0267	CPCG0267	0.7.12	3.5.0	1.121(da291b4d265f877808b216dce96eaeffd2f30bd3_1411396652)	1.3	3	6	1587128250	2624641087	52.4619	74.9874	51	77	0.994398	0.938682	2725719401	3780276	902715	592	175	63	24	39	1	12	8	4	37355383	24492844	12862539	2	2	0	12990209	12990209	0	10	6	4	24365174	11502635	12862539	0.7.8	0.21719	0.0642032	4	25	29	cpcgene
CPCG0268	CPCG0268	0.7.12	3.4.0	1.121(da291b4d265f877808b216dce96eaeffd2f30bd3_1411396652)	1.5	3	6	1230923764	2278873474	40.8029	65.0141	39	62	0.987046	0.995689	2885463949	3226401	745851	526	109	34	25	9	1	18	5	13	169213199	64978007	104235192	2	1	1	34232710	1723543	32509167	16	4	12	134980489	63254464	71726025	0.7.8	0.182293	0.0377756	3	5	8	cpcgene
CPCG0269	CPCG0269	0.7.12	3.5.0	1.121(da291b4d265f877808b216dce96eaeffd2f30bd3_1411396652)	1.3	3	6	1522568348	2299986304	50.4488	70.06	49	69	0.993615	0.958102	2771302235	3164722	762283	1149	265	19	10	9	2	7	1	6	26235813	849808	25386005	7	1	6	26235813	849808	25386005	0	0	0	0	0	0	0.7.8	0.414607	0.0956229	10	20	30	cpcgene
CPCG0274	CPCG0274	0.7.15	3.5.0	1.121(da291b4d265f877808b216dce96eaeffd2f30bd3_1411396652)	1.3	3	6	1101671521	1334326385	36.4501	26.7096	35	20	0.977959	0.687019	2321574097	3068288	589540	1513	232	75	72	3	2	72	18	54	2754690822	928679614	1826011208	26	2	24	384882326	201915400	182966926	46	16	30	2369808496	726764214	1643044282	0.7.8	0.651713	0.0999322	4	13	17	cpcgene
CPCG0324	CPCG0324	0.7.12	3.4.0	1.121(da291b4d265f877808b216dce96eaeffd2f30bd3_1411396652)	1.5	3	6	1045257729	2227309635	34.6323	66.746	33	66	0.975263	0.99414	2875820973	3238796	752338	1496	162	32	22	10	2	25	0	25	184602800	0	184602800	17	0	17	136127530	0	136127530	8	0	8	48475270	0	48475270	0.7.8	0.520199	0.0563317	5	20	25	cpcgene
CPCG0331	CPCG0331	0.7.12	3.4.0	1.121(da291b4d265f877808b216dce96eaeffd2f30bd3_1411396652)	1.5	3	6	1155907151	2420413672	38.3413	63.5466	37	62	0.983708	0.993815	2881004590	3217648	755393	2431	611	61	32	29	3	37	4	33	158358295	3712394	154645901	26	2	24	133988261	2062180	131926081	11	2	9	24370034	1650214	22719820	0.7.8	0.843803	0.212079	10	26	36	cpcgene
CPCG0333	CPCG0333	0.7.12	3.4.0	1.121(da291b4d265f877808b216dce96eaeffd2f30bd3_1411396652)	1.5	4	6	989652755	2415743499	22.6034	61.285	22	61	0.847854	0.987606	2828286940	3238248	777041	1449	198	63	37	26	1	35	5	30	441641439	99808797	341832642	22	3	19	190877548	7584199	183293349	13	2	11	250763891	92224598	158539293	0.7.8	0.512324	0.070007	6	39	45	cpcgene
CPCG0334	CPCG0334	0.7.12	3.5.0	1.121(da291b4d265f877808b216dce96eaeffd2f30bd3_1411396652)	1.3	3	6	1137904495	2426812386	37.7128	67.0436	36	66	0.982744	0.979746	2844218340	3210408	747160	1131	265	34	18	16	0	36	4	32	277532066	1949031	275583035	9	2	7	41096386	1451731	39644655	27	2	25	236435680	497300	235938380	0.7.8	0.397649	0.0931715	5	25	30	cpcgene
CPCG0336	CPCG0336	0.7.12	3.5.0	1.121(da291b4d265f877808b216dce96eaeffd2f30bd3_1411396652)	1.3	3	6	1277262140	2411630619	42.2994	71.7224	41	71	0.989135	0.993225	2878165380	3154654	753216	667	115	27	17	10	1	12	2	10	82807958	674530	82133428	8	1	7	28005666	11401	27994265	4	1	3	54802292	663129	54139163	0.7.8	0.231745	0.039956	3	15	18	cpcgene
CPCG0339	CPCG0339	0.7.12	3.5.0	1.121(da291b4d265f877808b216dce96eaeffd2f30bd3_1411396652)	1.3	3	6	1384701707	2506262736	45.8183	71.711	44	67	0.992086	0.972936	2822815823	3229954	767526	793	408	27	13	14	2	17	10	7	123323417	82577318	40746099	10	4	6	40480146	1520923	38959223	7	6	1	82843271	81056395	1786876	0.7.8	0.280925	0.144537	6	5	11	cpcgene
CPCG0340	CPCG0340	0.7.12	3.4.0	1.121(da291b4d265f877808b216dce96eaeffd2f30bd3_1411396652)	1.5	4	6	1686076978	2202977517	55.5421	59.3935	54	58	0.990346	0.988585	2868597453	3265945	747335	1364	147	48	35	13	2	34	3	31	371699341	83928234	287771107	23	0	23	124666847	0	124666847	11	3	8	247032494	83928234	163104260	0.7.8	0.475494	0.0512446	4	0	4	cpcgene
CPCG0341	CPCG0341	0.7.12	3.4.0	1.121(da291b4d265f877808b216dce96eaeffd2f30bd3_1411396652)	1.5	3	6	1150248485	2029222336	38.0467	57.4241	37	58	0.982977	0.966626	2806784474	3176529	743167	1540	155	25	10	15	0	14	6	8	123172366	599047	122573319	11	3	8	122625381	52062	122573319	3	3	0	546985	546985	0	0.7.8	0.548671	0.0552233	3	30	33	cpcgene
CPCG0342	CPCG0342	0.7.12	3.4.0	1.121(da291b4d265f877808b216dce96eaeffd2f30bd3_1411396652)	1.5	3	6	1246563088	2239694161	41.2175	62.7316	40	63	0.988164	0.987554	2864671622	3187474	753218	1083	123	51	23	28	1	25	5	20	64921042	2177846	62743196	21	1	20	62764162	20966	62743196	4	4	0	2156880	2156880	0	0.7.8	0.378054	0.0429369	6	0	6	cpcgene
CPCG0344	CPCG0344	0.7.12	3.4.0	1.121(da291b4d265f877808b216dce96eaeffd2f30bd3_1411396652)	1.5	3	6	1254363737	2298883438	41.5958	63.5428	40	65	0.98799	0.961778	2795634316	3222113	760483	362	107	41	27	14	1	23	6	17	228426155	2762193	225663962	8	6	2	42622866	2762193	39860673	15	0	15	185803289	0	185803289	0.7.8	0.129488	0.038274	5	12	17	cpcgene
CPCG0345	CPCG0345	0.7.15	3.5.0	1.121(da291b4d265f877808b216dce96eaeffd2f30bd3_1411396652)	1.3	3	6	1501677207	2500564659	49.8072	68.4868	48	67	0.993554	0.993174	2881734069	3191515	758380	1228	163	22	5	17	1	15	14	1	616487569	573316414	43171155	11	10	1	613682655	570511500	43171155	4	4	0	2804914	2804914	0	0.7.8	0.426132	0.0565632	11	61	72	cpcgene
CPCG0346	CPCG0346	0.7.12	3.4.0	1.121(da291b4d265f877808b216dce96eaeffd2f30bd3_1411396652)	1.5	3	8	1591868447	3321870061	52.7899	94.6845	51	95	0.994736	0.96975	2816813288	3175145	754853	611	362	71	36	35	6	26	7	19	595256397	260535031	334721366	6	2	4	67401597	30284	67371313	20	5	15	527854800	260504747	267350053	0.7.8	0.216912	0.128514	0	12	12	cpcgene
CPCG0348	CPCG0348	0.7.12	3.4.0	1.121(da291b4d265f877808b216dce96eaeffd2f30bd3_1411396652)	1.5	3	8	1462314236	2348210454	48.2759	60.1756	47	60	0.992844	0.991708	2879651834	3194400	725750	1067	130	21	6	15	0	15	1	14	93698936	94899	93604037	11	0	11	83265351	0	83265351	4	1	3	10433585	94899	10338686	0.7.8	0.370531	0.0451443	5	33	38	cpcgene
CPCG0349	CPCG0349	0.7.15	3.5.0	1.121(da291b4d265f877808b216dce96eaeffd2f30bd3_1411396652)	1.3	4	6	1744422551	2309679431	56.879	67.8894	53	65	0.994558	0.995595	2887934775	3245203	772940	1891	232	64	53	11	0	18	2	16	197054498	2249145	194805353	14	2	12	190304448	2249145	188055303	4	0	4	6750050	0	6750050	0.7.8	0.654793	0.0803342	10	36	46	cpcgene
CPCG0350	CPCG0350	0.7.12	3.5.0	1.121(da291b4d265f877808b216dce96eaeffd2f30bd3_1411396652)	1.5	4	6	1741732393	2074899308	36.7895	59.5335	34	57	0.970352	0.994424	2883543633	3238068	797886	2084	221	102	38	64	1	52	4	48	173415027	28532670	144882357	45	4	41	169072945	28532670	140540275	7	0	7	4342082	0	4342082	0.7.8	0.722722	0.0766418	17	15	32	cpcgene
CPCG0352	CPCG0352	0.7.12	3.5.0	1.121(da291b4d265f877808b216dce96eaeffd2f30bd3_1411396652)	1.3	4	6	1734744130	2186059838	41.1826	68.3439	37	66	0.976257	0.996024	2886215024	3163759	810644	876	132	12	5	7	2	13	2	11	190653370	41886559	148766811	3	0	3	71699197	0	71699197	10	2	8	118954173	41886559	77067614	0.7.8	0.303512	0.0457346	8	15	23	cpcgene
CPCG0353	CPCG0353	0.7.12	3.5.0	1.121(da291b4d265f877808b216dce96eaeffd2f30bd3_1411396652)	1.3	4	6	1902043045	2252607243	61.3801	68.8733	57	66	0.994769	0.995834	2888624700	3160157	777258	199	99	55	25	30	0	25	5	20	609628071	333269678	276358393	9	2	7	233868281	166333655	67534626	16	3	13	375759790	166936023	208823767	0.7.8	0.0688909	0.0342724	0	10	10	cpcgene
CPCG0354	CPCG0354	0.7.12	3.4.0	1.121(da291b4d265f877808b216dce96eaeffd2f30bd3_1411396652)	1.5	9	6	2746847199	2306783433	59.7748	66.6733	52	64	0.994525	0.995846	2889279473	3240621	832158	1119	135	62	33	29	0	40	3	37	124126521	210316	123916205	20	0	20	18126424	0	18126424	20	3	17	106000097	210316	105789781	0.7.8	0.387294	0.0467245	5	23	28	cpcgene
CPCG0355	CPCG0355	0.7.12	3.4.0	1.121(da291b4d265f877808b216dce96eaeffd2f30bd3_1411396652)	1.5	7	6	2288611684	2250608323	56.9274	66.0462	46	64	0.991292	0.995505	2888300358	3135120	819404	716	75	399	371	28	1	18	1	17	83561249	719553	82841696	14	0	14	78844508	0	78844508	4	1	3	4716741	719553	3997188	0.7.8	0.247897	0.0259668	2	5	7	cpcgene
CPCG0356	CPCG0356	0.7.12	3.4.0	1.121(da291b4d265f877808b216dce96eaeffd2f30bd3_1411396652)	1.5	4	6	1897268188	2092061333	61.5368	63.4712	57	61	0.995415	0.995168	2886831778	3219831	783081	878	103	26	10	16	0	13	0	13	123912357	0	123912357	7	0	7	81437369	0	81437369	6	0	6	42474988	0	42474988	0.7.8	0.30414	0.0356793	5	27	32	cpcgene
CPCG0357	CPCG0357	0.7.12	3.4.0	1.121(da291b4d265f877808b216dce96eaeffd2f30bd3_1411396652)	1.5	4	6	1758194156	2232646274	41.162	63.165	34	61	0.959915	0.995098	2881036149	3183597	809203	1595	146	89	35	54	0	26	2	24	271783345	6097955	265685390	10	1	9	117066366	1659849	115406517	16	1	15	154716979	4438106	150278873	0.7.8	0.55362	0.0506762	7	29	36	cpcgene
CPCG0358	CPCG0358	0.7.12	3.4.0	1.121(da291b4d265f877808b216dce96eaeffd2f30bd3_1411396652)	1.5	7	6	2276484043	2250543508	43.2476	59.6837	34	57	0.954838	0.993989	2882494244	3182795	800364	451	91	21	11	10	1	13	3	10	376045811	37791013	338254798	11	2	9	372760464	37558140	335202324	2	1	1	3285347	232873	3052474	0.7.8	0.156462	0.0315699	1	22	23	cpcgene
CPCG0360	CPCG0360	0.7.12	3.4.0	1.121(da291b4d265f877808b216dce96eaeffd2f30bd3_1411396652)	1.5	3	6	1480165958	2263627387	48.8807	66.6275	47	64	0.992131	0.995625	2886948642	3286489	756081	670	208	48	37	11	0	22	2	20	289919589	24363539	265556050	22	2	20	289919589	24363539	265556050	0	0	0	0	0	0	0.7.8	0.232079	0.0720484	2	17	19	cpcgene
CPCG0361	CPCG0361	0.7.15	3.7.0	1.130(8b3e8abe25f920f5aa569db482bb999f29cc447b_1427207353)	1.3	3	9	1489766193	3994797061	48.8475	108.746	47	110	0.993273	0.994383	2882861169	3233225	757613	41	606	30	9	21	1	18	6	12	413308615	165103295	248205320	7	4	3	23571289	82347	23488942	11	2	9	389737326	165020948	224716378	0.7.8	0.014222	0.210208	0	57	57	cpcgene
CPCG0362	CPCG0362	0.7.15	3.5.0	1.121(da291b4d265f877808b216dce96eaeffd2f30bd3_1411396652)	1.3	4	6	1690559306	2219062737	43.9816	61.2437	39	59	0.97693	0.995062	2883767224	3155056	798816	161	43	13	3	10	0	11	0	11	84924279	0	84924279	7	0	7	52138234	0	52138234	4	0	4	32786045	0	32786045	0.7.8	0.0558297	0.0149111	1	12	13	cpcgene
CPCG0363	CPCG0363	0.7.15	3.6.0	1.121(da291b4d265f877808b216dce96eaeffd2f30bd3_1411396652)	1.3	4	6	1796345708	2351982911	57.4303	65.1309	49	62	0.990372	0.994552	2885001547	3165454	761033	3	10	14	6	8	0	2	2	0	47984860	47984860	0	2	2	0	47984860	47984860	0	0	0	0	0	0	0	0.7.8	0.00103986	0.0034662	0	0	0	cpcgene
CPCG0364	CPCG0364	0.7.15	3.7.0	1.130(8b3e8abe25f920f5aa569db482bb999f29cc447b_1427207353)	1.3	3	9	1467305860	3982746143	47.9456	107.391	47	108	0.993114	0.996029	2886766894	3222123	759819	1890	869	57	24	33	0	27	2	25	67326064	396491	66929573	20	1	19	61087419	29308	61058111	7	1	6	6238645	367183	5871462	0.7.8	0.654712	0.301029	15	120	135	cpcgene
CPCG0365	CPCG0365	0.7.12	3.4.0	1.121(da291b4d265f877808b216dce96eaeffd2f30bd3_1411396652)	1.5	3	6	1483261965	2320463259	49.2788	72.4457	48	73	0.993437	0.983473	2845544927	3179208	749842	760	121	15	3	12	0	4	1	3	63487356	12200	63475156	1	0	1	4415636	0	4415636	3	1	2	59071720	12200	59059520	0.7.8	0.267084	0.0425226	3	12	15	cpcgene
CPCG0366	CPCG0366	0.7.12	3.4.0	1.121(da291b4d265f877808b216dce96eaeffd2f30bd3_1411396652)	1.5	3	6	1467694448	2333944610	48.7347	71.5301	47	72	0.993519	0.959447	2770360196	3186704	752512	774	171	54	32	22	0	35	25	10	307440285	232500902	74939383	12	12	0	157706143	157706143	0	23	13	10	149734142	74794759	74939383	0.7.8	0.279386	0.0617248	4	30	34	cpcgene
CPCG0368	CPCG0368	0.7.15	3.6.0	1.121(da291b4d265f877808b216dce96eaeffd2f30bd3_1411396652)	1.3	3	6	1460370587	2275593785	48.3457	66.3946	47	64	0.991511	0.996025	2887539488	3203662	746111	6	29	7	0	7	0	2	2	0	393307	393307	0	1	1	0	87509	87509	0	1	1	0	305798	305798	0	0.7.8	0.00207789	0.0100432	0	6	6	cpcgene
CPCG0369	CPCG0369	0.7.15	3.6.0	1.121(da291b4d265f877808b216dce96eaeffd2f30bd3_1411396652)	1.3	3	6	1375760790	2333363979	45.7099	68.8636	44	66	0.991899	0.995859	2887106475	3244838	744979	1585	303	49	24	25	0	39	6	33	326195184	80601359	245593825	31	4	27	256360989	55652639	200708350	8	2	6	69834195	24948720	44885475	0.7.8	0.548993	0.104949	14	29	43	cpcgene
CPCG0371	CPCG0371	0.7.12	3.5.0	1.121(da291b4d265f877808b216dce96eaeffd2f30bd3_1411396652)	1.3	3	6	1384143601	2127287479	45.7724	64.1841	44	62	0.991772	0.995494	2886006716	3190452	737382	1605	167	59	19	40	0	28	0	28	202395961	0	202395961	10	0	10	141302896	0	141302896	18	0	18	61093065	0	61093065	0.7.8	0.556132	0.0578654	9	43	52	cpcgene
CPCG0372	CPCG0372	0.7.15	3.5.0	1.121(da291b4d265f877808b216dce96eaeffd2f30bd3_1411396652)	1.3	3	13	1264899632	4449759201	41.9278	125.138	41	121	0.988674	0.997771	2888796946	3199180	758988	1346	284	48	18	30	1	35	2	33	489629592	174964915	314664677	9	0	9	92571998	0	92571998	26	2	24	397057594	174964915	222092679	0.7.8	0.465938	0.0983108	5	60	65	cpcgene
CPCG0373	CPCG0373	0.7.15	3.7.0	1.130(8b3e8abe25f920f5aa569db482bb999f29cc447b_1427207353)	1.3	3	3	1340761149	1446268775	43.5363	42.8284	42	41	0.989181	0.986272	2862286559	3261582	730597	38	22	4	0	4	0	0	0	0	0	0	0	0	0	0	0	0	0	0	0	0	0	0	0	0.7.8	0.0132761	0.00768616	0	0	0	cpcgene
CPCG0374	CPCG0374	0.7.15	3.5.0	1.121(da291b4d265f877808b216dce96eaeffd2f30bd3_1411396652)	1.3	3	6	1366740044	2561283941	45.4207	72.5863	44	69	0.992059	0.996684	2889164127	3242542	752450	798	163	16	10	6	1	9	3	6	315259234	161923156	153336078	7	2	5	287796912	160373921	127422991	2	1	1	27462322	1549235	25913087	0.7.8	0.276204	0.0564177	3	27	30	cpcgene
CPCG0375	CPCG0375	0.7.12	3.5.0	1.121(da291b4d265f877808b216dce96eaeffd2f30bd3_1411396652)	1.3	3	7	1508162064	2436578443	49.8437	59.8492	48	57	0.993532	0.995407	2888011281	3185282	747176	1254	183	36	24	12	0	24	0	24	174583810	0	174583810	16	0	16	93002146	0	93002146	8	0	8	81581664	0	81581664	0.7.8	0.434209	0.0633654	10	47	57	cpcgene
CPCG0377	CPCG0377	0.7.15	3.6.0	1.121(da291b4d265f877808b216dce96eaeffd2f30bd3_1411396652)	1.3	3	6	1474528095	2480867991	48.8293	68.9301	47	66	0.993733	0.996255	2888961526	3238802	751639	2244	274	20	6	14	1	14	3	11	72094322	8350550	63743772	2	1	1	2132214	82583	2049631	12	2	10	69962108	8267967	61694141	0.7.8	0.77675	0.0948438	21	38	59	cpcgene
CPCG0378	CPCG0378	0.7.12	3.4.0	1.121(da291b4d265f877808b216dce96eaeffd2f30bd3_1411396652)	1.5	3	6	1486968198	2338327154	49.272	68.7561	48	66	0.994062	0.996481	2889052161	3202299	755791	1704	223	52	31	21	3	40	5	35	439123521	188569691	250553830	24	1	23	162147580	897118	161250462	16	4	12	276975941	187672573	89303368	0.7.8	0.589813	0.0771879	9	39	48	cpcgene
CPCG0379	CPCG0379	0.7.12	3.4.0	1.121(da291b4d265f877808b216dce96eaeffd2f30bd3_1411396652)	1.5	3	6	1264559419	2477963815	42.0486	72.487	41	69	0.985127	0.996399	2884661524	3269098	748041	1457	190	36	15	21	0	56	24	32	1531606156	902670300	628935856	11	1	10	133552970	4272581	129280389	45	23	22	1398053186	898397719	499655467	0.7.8	0.505085	0.0658656	15	24	39	cpcgene
CPCG0380	CPCG0380	0.7.12	3.5.0	1.121(da291b4d265f877808b216dce96eaeffd2f30bd3_1411396652)	1.3	3	6	1215824647	2246752732	40.3107	65.5923	39	63	0.986738	0.995972	2885834664	3185707	748196	1343	137	38	14	24	1	22	1	21	154394583	78736291	75658292	17	1	16	130513190	78736291	51776899	5	0	5	23881393	0	23881393	0.7.8	0.465377	0.0474733	3	12	15	cpcgene
CPCG0381	CPCG0381	0.7.12	3.5.0	1.121(da291b4d265f877808b216dce96eaeffd2f30bd3_1411396652)	1.3	3	6	1443764047	2137557695	47.518	65.1797	46	63	0.993108	0.996212	2888116248	3251622	750139	3	20	12	0	12	0	0	0	0	0	0	0	0	0	0	0	0	0	0	0	0	0	0	0	0.7.8	0.00103874	0.00692493	0	12	12	cpcgene
CPCG0382	CPCG0382	0.7.15	3.6.0	1.121(da291b4d265f877808b216dce96eaeffd2f30bd3_1411396652)	1.3	3	6	1485721093	2293382925	49.1608	63.2836	48	57	0.993486	0.994844	2885795262	3243705	746150	2184	317	152	113	39	0	110	47	63	1179570735	926630188	252940547	68	18	50	502190967	346868718	155322249	42	29	13	677379768	579761470	97618298	0.7.8	0.75681	0.109848	17	37	54	cpcgene
CPCG0387	CPCG0387	0.7.12	3.4.0	1.121(da291b4d265f877808b216dce96eaeffd2f30bd3_1411396652)	1.5	3	6	1371674774	2270871707	45.4775	69.2063	44	67	0.992256	0.996552	2888618472	3252663	759079	1196	156	25	6	19	2	12	1	11	81118504	291587	80826917	10	0	10	69261039	0	69261039	2	1	1	11857465	291587	11565878	0.7.8	0.414039	0.0540051	5	12	17	cpcgene
CPCG0388	CPCG0388	0.7.12	3.5.0	1.121(da291b4d265f877808b216dce96eaeffd2f30bd3_1411396652)	1.3	3	6	1456277327	2330898104	48.1063	63.6892	47	61	0.992601	0.955935	2787713086	3170276	747258	1771	630	102	72	30	1	70	19	51	343602666	165998330	177604336	38	0	38	170186459	0	170186459	32	19	13	173416207	165998330	7417877	0.7.8	0.635288	0.225992	11	52	63	cpcgene
CPCG0391	CPCG0391	0.7.15	3.5.0	1.121(da291b4d265f877808b216dce96eaeffd2f30bd3_1411396652)	1.3	3	7	1507986326	2907186294	49.4766	80.4412	48	77	0.993728	0.997034	2890332399	3163596	755995	1	12	8	1	7	1	2	2	0	78402492	78402492	0	1	1	0	515079	515079	0	1	1	0	77887413	77887413	0	0.7.8	0.000345981	0.00415177	0	0	0	cpcgene
CPCG0392	CPCG0392	0.7.12	3.5.0	1.121(da291b4d265f877808b216dce96eaeffd2f30bd3_1411396652)	1.3	3	6	1370210756	2551552216	43.8979	71.3158	42	71	0.990495	0.994499	2883609325	3212483	752006	1558	187	88	41	47	0	69	4	65	447986736	189402725	258584011	34	0	34	141167786	0	141167786	35	4	31	306818950	189402725	117416225	0.7.8	0.540295	0.0648493	8	27	35	cpcgene
CPCG0394	CPCG0394	0.7.15	3.6.0	1.121(da291b4d265f877808b216dce96eaeffd2f30bd3_1411396652)	1.3	8	9	969213767	2744803860	42.5253	63.2129	41	57	0.989198	0.995496	2887381077	3145073	786743	3070	662	83	42	41	0	40	17	23	329109704	145999282	183110422	37	14	23	313724684	130614262	183110422	3	3	0	15385020	15385020	0	0.7.8	1.06325	0.229274	24	61	85	cpcgene
CPCG0395	CPCG0395	0.7.15	3.5.0	1.121(da291b4d265f877808b216dce96eaeffd2f30bd3_1411396652)	1.3	8	6	1003215418	2288245094	42.5352	64.512	41	62	0.989092	0.995844	2886611840	3225758	792742	718	132	57	24	33	2	41	2	39	645895511	87893529	558001982	2	0	2	25088688	0	25088688	39	2	37	620806823	87893529	532913294	0.7.8	0.248735	0.0457284	6	12	18	cpcgene
CPCG0396	CPCG0396	0.7.15	3.5.0	1.121(da291b4d265f877808b216dce96eaeffd2f30bd3_1411396652)	1.3	8	7	1144527332	2182313320	43.2649	64.0503	41	62	0.990616	0.996251	2888225180	3325152	804863	950	129	34	18	16	2	19	3	16	202674210	272738	202401472	12	0	12	134267202	0	134267202	7	3	4	68407008	272738	68134270	0.7.8	0.328922	0.0446641	6	15	21	cpcgene
CPCG0397	CPCG0397	0.7.15	3.7.0	1.130(8b3e8abe25f920f5aa569db482bb999f29cc447b_1427207353)	1.3	1	6	901081490	2223821696	41.4991	63.3242	40	61	0.988141	0.995418	2884851743	3235689	771573	5063	252	140	127	13	1	82	7	75	335732160	15447722	320284438	50	1	49	243341424	369619	242971805	32	6	26	92390736	15078103	77312633	0.7.8	1.75503	0.0873528	41	31	72	cpcgene
CPCG0398	CPCG0398	0.7.15	3.5.0	1.121(da291b4d265f877808b216dce96eaeffd2f30bd3_1411396652)	1.3	8	6	939055920	2349475244	40.4715	63.319	39	61	0.986201	0.996022	2886590524	3218027	804232	2230	262	70	26	44	1	39	3	36	453635747	104283419	349352328	29	1	28	324481689	1530755	322950934	10	2	8	129154058	102752664	26401394	0.7.8	0.772538	0.0907645	10	76	86	cpcgene
CPCG0401	CPCG0401	0.7.12	3.4.0	1.121(da291b4d265f877808b216dce96eaeffd2f30bd3_1411396652)	1.5	3	7	1441647462	2416643915	46.7584	65.8857	45	62	0.992277	0.995777	2887633274	3274031	749960	145	64	38	17	21	0	26	2	24	277985410	2490495	275494915	25	2	23	273794315	2490495	271303820	1	0	1	4191095	0	4191095	0.7.8	0.0502141	0.0221635	2	0	2	cpcgene
CPCG0402	CPCG0402	0.7.15	3.6.0	1.121(da291b4d265f877808b216dce96eaeffd2f30bd3_1411396652)	1.3	8	7	1078691162	2995109741	45.263	73.1113	43	69	0.992075	0.99633	2888882475	3276066	795667	2539	245	31	14	17	3	46	23	23	461930117	343832435	118097682	34	13	21	431586255	314154878	117431377	12	10	2	30343862	29677557	666305	0.7.8	0.878887	0.0848079	17	28	45	cpcgene
CPCG0404	CPCG0404	0.7.15	3.5.0	1.121(da291b4d265f877808b216dce96eaeffd2f30bd3_1411396652)	1.3	12	6	2700587853	2646132087	91.6957	73.7518	88	71	0.997605	0.99615	2890326569	3196009	878923	2259	284	90	61	29	1	58	9	49	349565486	159765377	189800109	37	0	37	168803163	0	168803163	21	9	12	180762323	159765377	20996946	0.7.8	0.781573	0.0982588	15	41	56	cpcgene
CPCG0406	CPCG0406	0.7.15	3.6.0	1.121(da291b4d265f877808b216dce96eaeffd2f30bd3_1411396652)	1.3	8	6	1004812541	2147127085	45.2869	57.125	44	56	0.989364	0.994787	2885069689	3243499	791172	824	79	27	10	17	1	31	4	27	277412897	30329646	247083251	16	1	15	98988230	241990	98746240	15	3	12	178424667	30087656	148337011	0.7.8	0.285608	0.0273824	3	29	32	cpcgene
CPCG0407	CPCG0407	0.7.12	3.5.0	1.121(da291b4d265f877808b216dce96eaeffd2f30bd3_1411396652)	1.3	2	6	1005196352	2390771210	33.4429	71.2431	32	69	0.970318	0.99537	2876959614	3224978	725537	1364	168	25	13	12	2	31	4	27	172021035	7790361	164230674	20	2	18	139208523	2825995	136382528	11	2	9	32812512	4964366	27848146	0.7.8	0.474112	0.058395	11	40	51	cpcgene
CPCG0408	CPCG0408	0.7.15	3.7.0	1.130(8b3e8abe25f920f5aa569db482bb999f29cc447b_1427207353)	1.3	1	6	930764121	2309735854	42.7088	70.239	41	68	0.989313	0.99648	2887581496	3213431	786288	530	141	20	3	17	1	12	2	10	107285708	532861	106752847	5	0	5	65519770	0	65519770	7	2	5	41765938	532861	41233077	0.7.8	0.183545	0.0488298	7	15	22	cpcgene
CPCG0409	CPCG0409	0.7.12	3.5.0	1.121(da291b4d265f877808b216dce96eaeffd2f30bd3_1411396652)	1.3	2	6	1041446711	2691174293	34.4634	76.6364	33	74	0.973631	0.996113	2879618389	3217669	728499	1139	184	54	24	30	1	33	2	31	82144142	842092	81302050	23	0	23	73537776	0	73537776	10	2	8	8606366	842092	7764274	0.7.8	0.395539	0.0638974	8	7	15	cpcgene
CPCG0410	CPCG0410	0.7.12	3.5.0	1.121(da291b4d265f877808b216dce96eaeffd2f30bd3_1411396652)	1.3	3	6	1488193426	2506425873	49.2234	70.9299	48	68	0.993368	0.995537	2887405668	3279365	749494	995	173	44	19	25	4	26	1	25	388455097	134398408	254056689	10	0	10	73721686	0	73721686	16	1	15	314733411	134398408	180335003	0.7.8	0.3446	0.0599154	8	22	30	cpcgene
CPCG0411	CPCG0411	0.7.12	3.4.0	1.121(da291b4d265f877808b216dce96eaeffd2f30bd3_1411396652)	1.5	3	6	1529896457	2469541436	50.4582	66.62	49	64	0.994021	0.995849	2888547188	3278997	739924	39	48	21	3	18	0	7	1	6	153916023	35998032	117917991	2	0	2	6911097	0	6911097	5	1	4	147004926	35998032	111006894	0.7.8	0.0135016	0.0166174	0	5	5	cpcgene
CPCG0412	CPCG0412	0.7.12	3.5.0	1.121(da291b4d265f877808b216dce96eaeffd2f30bd3_1411396652)	1.3	2	6	1047194407	2385171104	34.6722	66.158	33	64	0.974328	0.995838	2880070398	3291720	739773	1102	125	32	20	12	3	20	1	19	395396288	97269	395299019	18	0	18	354178431	0	354178431	2	1	1	41217857	97269	41120588	0.7.8	0.38263	0.0434017	8	5	13	cpcgene
CPCG0413	CPCG0413	0.7.12	3.5.0	1.121(da291b4d265f877808b216dce96eaeffd2f30bd3_1411396652)	1.3	3	8	1295848985	2629607649	42.9747	69.1603	42	66	0.989404	0.995721	2887114112	3294009	747430	898	137	29	18	11	0	11	0	11	174252196	0	174252196	4	0	4	91548405	0	91548405	7	0	7	82703791	0	82703791	0.7.8	0.311037	0.0474522	11	22	33	cpcgene
CPCG0414	CPCG0414	0.7.12	3.5.0	1.121(da291b4d265f877808b216dce96eaeffd2f30bd3_1411396652)	1.3	3	6	1398171528	2240496001	46.2387	63.2282	45	61	0.991576	0.995134	2885840758	3283623	758800	466	66	12	2	10	1	2	0	2	11129438	0	11129438	2	0	2	11129438	0	11129438	0	0	0	0	0	0	0.7.8	0.161478	0.0228703	3	5	8	cpcgene
CPCG0415	CPCG0415	0.7.15	3.5.0	1.121(da291b4d265f877808b216dce96eaeffd2f30bd3_1411396652)	1.3	8	7	1019723034	2796624093	45.0522	77.9479	43	75	0.991582	0.99597	2887448953	3193155	794958	2	34	9	2	7	0	5	0	5	109119980	0	109119980	3	0	3	62088135	0	62088135	2	0	2	47031845	0	47031845	0.7.8	0.000692653	0.0117751	0	0	0	cpcgene
CPCG0416	CPCG0416	0.7.15	3.5.0	1.121(da291b4d265f877808b216dce96eaeffd2f30bd3_1411396652)	1.3	8	6	938475360	2515388899	41.2739	73.2893	40	71	0.98756	0.996414	2887394382	3302932	803657	1170	145	40	17	23	2	28	1	27	183844915	343827	183501088	23	0	23	150315286	0	150315286	5	1	4	33529629	343827	33185802	0.7.8	0.40521	0.0502183	7	0	7	cpcgene
CPCG0418	CPCG0418	0.7.15	3.5.0	1.121(da291b4d265f877808b216dce96eaeffd2f30bd3_1411396652)	1.3	8	6	1351875068	2292054806	25.6936	60.7564	24	59	0.930914	0.995134	2885900207	3224369	780971	297	87	28	16	12	0	16	3	13	261457458	40053929	221403529	7	3	4	124458064	40053929	84404135	9	0	9	136999394	0	136999394	0.7.8	0.102914	0.0301466	2	5	7	cpcgene
CPCG0423	CPCG0423	0.7.15	3.6.0	1.121(da291b4d265f877808b216dce96eaeffd2f30bd3_1411396652)	1.3	8	6	1170357803	2448323769	49.3608	69.5913	47	67	0.993558	0.996454	2888820262	3212409	794610	1110	141	25	13	12	0	18	1	17	60274387	95124	60179263	16	0	16	59440254	0	59440254	2	1	1	834133	95124	739009	0.7.8	0.38424	0.0488089	7	27	34	cpcgene
CPCG0424	CPCG0424	0.7.15	3.5.0	1.121(da291b4d265f877808b216dce96eaeffd2f30bd3_1411396652)	1.3	8	16	864452805	1870523582	39.4385	51.572	38	48	0.984055	0.994059	2885794475	3266620	823955	69	14	4	0	4	2	2	2	0	36661826	36661826	0	2	2	0	36661826	36661826	0	0	0	0	0	0	0	0.7.8	0.0239102	0.00485135	1	0	1	cpcgene
CPCG0426	CPCG0426	0.7.15	3.5.0	1.121(da291b4d265f877808b216dce96eaeffd2f30bd3_1411396652)	1.3	8	16	990548047	1523681409	45.3147	49.6756	44	46	0.990389	0.989892	2883337954	3277653	843347	1094	118	41	14	27	2	46	2	44	310953618	1500684	309452934	33	1	32	132180560	1152357	131028203	13	1	12	178773058	348327	178424731	0.7.8	0.379421	0.0409248	5	27	32	cpcgene
CPCG0428	CPCG0428	0.7.15	3.5.0	1.121(da291b4d265f877808b216dce96eaeffd2f30bd3_1411396652)	1.3	8	9	852687065	3492982995	37.3017	74.6917	36	71	0.980668	0.997045	2886693199	3237672	800726	426	109	18	2	16	0	8	1	7	129343729	127373	129216356	5	0	5	45852621	0	45852621	3	1	2	83491108	127373	83363735	0.7.8	0.147574	0.0377595	4	27	31	cpcgene
CPCG0432	CPCG0432	0.7.12	3.5.0	1.121(da291b4d265f877808b216dce96eaeffd2f30bd3_1411396652)	1.3	8	16	962205061	1576985813	43.6341	54.4876	42	51	0.99057	0.954803	2824111556	3309251	850050	1218	136	66	55	11	0	39	7	32	252726555	59302642	193423913	14	0	14	128330828	0	128330828	25	7	18	124395727	59302642	65093085	0.7.8	0.431286	0.0481567	8	27	35	cpcgene
CPCG0433	CPCG0433	0.7.12	3.5.0	1.121(da291b4d265f877808b216dce96eaeffd2f30bd3_1411396652)	1.3	8	16	1126435354	1513013648	50.5326	61.366	49	59	0.994327	0.996135	2888776027	3312846	853149	1624	160	140	54	86	2	76	10	66	720912961	173554903	547358058	19	0	19	248825290	0	248825290	57	10	47	472087671	173554903	298532768	0.7.8	0.562176	0.0553868	5	5	10	cpcgene
CPCG0434	CPCG0434	0.7.15	3.6.0	1.121(da291b4d265f877808b216dce96eaeffd2f30bd3_1411396652)	1.3	8	6	783269507	2020688814	35.0827	59.0449	34	59	0.975154	0.99133	2869499876	3238006	781755	1016	137	27	13	14	1	23	3	20	333015043	108796309	224218734	2	0	2	33882639	0	33882639	21	3	18	299132404	108796309	190336095	0.7.8	0.354069	0.0477435	7	5	12	cpcgene
CPCG0435	CPCG0435	0.7.15	3.5.0	1.121(da291b4d265f877808b216dce96eaeffd2f30bd3_1411396652)	1.3	6	8	2043416031	789650254	56.3885	35.8618	57	35	0.968884	0.975332	2800951093	3255289	728805	51	27	10	3	7	0	3	1	2	4160144	3809065	351079	2	1	1	3997662	3809065	188597	1	0	1	162482	0	162482	0.7.8	0.0182081	0.00963958	0	0	0	cpcgene
CPCG0437	CPCG0437	0.7.12	3.5.0	1.121(da291b4d265f877808b216dce96eaeffd2f30bd3_1411396652)	1.3	8	16	1022932492	1830723162	46.469	73.416	45	71	0.991604	0.996386	2887988239	3322667	858299	1395	253	68	33	35	1	46	0	46	343688571	0	343688571	19	0	19	136866142	0	136866142	27	0	27	206822429	0	206822429	0.7.8	0.483035	0.0876042	8	41	49	cpcgene
CPCG0439	CPCG0439	0.7.15	3.5.0	1.121(da291b4d265f877808b216dce96eaeffd2f30bd3_1411396652)	1.3	8	6	1067914620	2425989167	33.0893	69.4308	31	67	0.967877	0.995733	2884789834	3231472	784059	1436	147	50	28	22	1	40	6	34	187956153	23202816	164753337	35	5	30	181737999	22788675	158949324	5	1	4	6218154	414141	5804013	0.7.8	0.497783	0.0509569	8	17	25	cpcgene
CPCG0445	CPCG0445	0.7.15	3.5.0	1.121(da291b4d265f877808b216dce96eaeffd2f30bd3_1411396652)	1.3	8	9	1191624518	3656882571	44.6815	91.6242	43	88	0.989091	0.997207	2889404341	3181643	799177	644	157	43	23	20	1	19	0	19	205515045	0	205515045	15	0	15	171653370	0	171653370	4	0	4	33861675	0	33861675	0.7.8	0.222883	0.0543365	6	12	18	cpcgene
CPCG0448	CPCG0448	0.7.15	3.6.0	1.121(da291b4d265f877808b216dce96eaeffd2f30bd3_1411396652)	1.3	8	6	962896287	2506758825	40.8875	69.2987	39	66	0.986627	0.996107	2886648613	3245207	791746	770	123	33	8	25	0	37	7	30	1054325741	286967337	767358404	9	0	9	156793928	0	156793928	28	7	21	897531813	286967337	610564476	0.7.8	0.266745	0.04261	4	17	21	cpcgene
CPCG0450	CPCG0450	0.7.15	3.5.0	1.121(da291b4d265f877808b216dce96eaeffd2f30bd3_1411396652)	1.3	12	7	2444790649	2279977628	85.2567	63.4387	82	60	0.997099	0.957959	2792028173	3225877	895188	492	184	19	7	12	0	0	0	0	0	0	0	0	0	0	0	0	0	0	0	0	0	0	0	0.7.8	0.176216	0.0659019	2	6	8	cpcgene
CPCG0451	CPCG0451	0.7.15	3.7.0	1.130(8b3e8abe25f920f5aa569db482bb999f29cc447b_1427207353)	1.3	10	6	1251200008	2517201738	54.4392	70.9249	53	68	0.994747	0.996056	2888619878	3182158	766665	235	74	12	5	7	0	4	0	4	71921122	0	71921122	2	0	2	14398447	0	14398447	2	0	2	57522675	0	57522675	0.7.8	0.0813537	0.0256178	2	0	2	cpcgene
CPCG0452	CPCG0452	0.7.15	3.7.0	1.130(8b3e8abe25f920f5aa569db482bb999f29cc447b_1427207353)	1.3	10	8	1395236457	2386432528	60.6224	67.8258	59	65	0.995941	0.995633	2887889264	3194429	773805	688	127	23	6	17	0	21	1	20	246695613	90946072	155749541	3	0	3	38013289	0	38013289	18	1	17	208682324	90946072	117736252	0.7.8	0.238236	0.0439768	8	14	22	cpcgene
CPCG0453	CPCG0453	0.7.15	3.6.0	1.121(da291b4d265f877808b216dce96eaeffd2f30bd3_1411396652)	1.3	8	6	708754905	2321836780	24.6382	70.0093	23	67	0.919838	0.995326	2867740585	3217582	765481	1695	300	51	27	24	1	57	24	33	601005378	241519412	359485966	21	8	13	296117660	32543577	263574083	36	16	20	304887718	208975835	95911883	0.7.8	0.591058	0.104612	11	54	65	cpcgene
CPCG0454	CPCG0454	0.7.15	3.7.0	1.130(8b3e8abe25f920f5aa569db482bb999f29cc447b_1427207353)	1.3	13	6	1581417456	2263188129	67.0131	63.4864	65	61	0.996554	0.995341	2887857411	3289113	772955	390	90	18	8	10	0	19	0	19	238064288	0	238064288	8	0	8	72749976	0	72749976	11	0	11	165314312	0	165314312	0.7.8	0.135048	0.031165	3	14	17	cpcgene
CPCG0455	CPCG0455	0.7.15	3.6.0	1.121(da291b4d265f877808b216dce96eaeffd2f30bd3_1411396652)	1.3	8	7	798404225	1946225583	28.0694	59.4866	27	57	0.949456	0.994933	2876664615	3230766	767938	875	96	14	4	10	1	32	8	24	1449764177	201410566	1248353611	2	1	1	16640541	4900112	11740429	30	7	23	1433123636	196510454	1236613182	0.7.8	0.304172	0.033372	12	0	12	cpcgene
CPCG0456	CPCG0456	0.7.15	3.6.0	1.121(da291b4d265f877808b216dce96eaeffd2f30bd3_1411396652)	1.3	8	6	927303367	2441170063	18.6972	67.3678	17	64	0.714762	0.995156	2871912589	3252448	756755	1114	184	41	12	29	1	23	3	20	97323713	5593077	91730636	12	2	10	37681909	5528666	32153243	11	1	10	59641804	64411	59577393	0.7.8	0.387895	0.0640688	5	26	31	cpcgene
CPCG0457	CPCG0457	0.7.15	3.6.0	1.121(da291b4d265f877808b216dce96eaeffd2f30bd3_1411396652)	1.3	8	6	968006429	2089973560	19.9445	58.1198	19	56	0.793735	0.974068	2824332117	3209041	778407	2016	267	20	11	9	0	38	26	12	582256343	406376561	175879782	14	8	6	226886810	143911116	82975694	24	18	6	355369533	262465445	92904088	0.7.8	0.713797	0.0945356	10	22	32	cpcgene
CPCG0458	CPCG0458	0.7.12	3.5.0	1.121(da291b4d265f877808b216dce96eaeffd2f30bd3_1411396652)	1.3	8	16	999143207	1782409817	45.0113	70.0961	43	71	0.991489	0.968507	2825571931	3337594	874024	725	135	30	16	14	1	26	5	21	77936947	1277892	76659055	16	3	13	28229789	33234	28196555	10	2	8	49707158	1244658	48462500	0.7.8	0.256585	0.0477779	6	32	38	cpcgene
CPCG0459	CPCG0459	0.7.15	3.5.0	1.121(da291b4d265f877808b216dce96eaeffd2f30bd3_1411396652)	1.3	8	9	950584283	3747108398	26.6946	97.8353	25	94	0.939547	0.995614	2881485817	3144875	801474	319	922	53	28	25	1	23	11	12	299965686	106031788	193933898	6	2	4	88079845	9190321	78889524	17	9	8	211885841	96841467	115044374	0.7.8	0.110707	0.319974	3	33	36	cpcgene
CPCG0462	CPCG0462	0.7.15	3.5.0	1.121(da291b4d265f877808b216dce96eaeffd2f30bd3_1411396652)	1.3	8	6	818766601	2413108793	31.8783	69.6712	30	69	0.966612	0.994343	2877091246	3249673	812529	1798	215	37	13	24	1	37	5	32	282992373	51395858	231596515	12	3	9	140832651	37870576	102962075	25	2	23	142159722	13525282	128634440	0.7.8	0.624937	0.0747283	15	39	54	cpcgene
CPCG0463	CPCG0463	0.7.15	3.5.0	1.121(da291b4d265f877808b216dce96eaeffd2f30bd3_1411396652)	1.3	8	8	751356791	3237737834	29.6423	88.7456	28	89	0.956769	0.996626	2878756987	3259060	805994	1438	215	19	4	15	3	15	1	14	35902916	69664	35833252	13	0	13	34379624	0	34379624	2	1	1	1523292	69664	1453628	0.7.8	0.499521	0.074685	11	12	23	cpcgene
CPCG0464	CPCG0464	0.7.15	3.6.0	1.121(da291b4d265f877808b216dce96eaeffd2f30bd3_1411396652)	1.3	8	6	1014106955	2472408846	28.162	61.7217	27	59	0.94999	0.968527	2832260188	3197713	775344	1314	492	52	37	15	0	37	4	33	216344628	6457701	209886927	19	1	18	89375369	336914	89038455	18	3	15	126969259	6120787	120848472	0.7.8	0.46394	0.173713	12	23	35	cpcgene
CPCG0465	CPCG0465	0.7.15	3.6.0	1.121(da291b4d265f877808b216dce96eaeffd2f30bd3_1411396652)	1.3	8	8	888587863	3050312682	29.0882	75.4448	28	75	0.95532	0.994921	2880779598	3295327	810559	431	142	60	23	37	2	29	3	26	73530317	4859792	68670525	24	1	23	56846610	4315391	52531219	5	2	3	16683707	544401	16139306	0.7.8	0.149612	0.0492922	1	14	15	cpcgene
CPCG0466	CPCG0466	0.7.15	3.6.0	1.121(da291b4d265f877808b216dce96eaeffd2f30bd3_1411396652)	1.3	8	6	1041062128	2036133414	19.6582	60.6085	18	58	0.774869	0.995554	2878613613	3245683	774116	7	23	8	2	6	0	2	0	2	55267180	0	55267180	2	0	2	55267180	0	55267180	0	0	0	0	0	0	0.7.8	0.00243173	0.00798996	0	0	0	cpcgene
CPCG0467	CPCG0467	0.7.15	3.6.0	1.121(da291b4d265f877808b216dce96eaeffd2f30bd3_1411396652)	1.3	8	6	1007406695	2201114645	26.355	67.2305	25	65	0.933914	0.995969	2882693383	3255338	786919	1122	135	30	10	20	3	22	2	20	158055460	1420282	156635178	19	0	19	156481079	0	156481079	3	2	1	1574381	1420282	154099	0.7.8	0.389219	0.0468312	5	17	22	cpcgene
CPCG0470	CPCG0470	0.7.15	3.5.0	1.121(da291b4d265f877808b216dce96eaeffd2f30bd3_1411396652)	1.3	8	6	959959115	2069961456	44.2133	61.2677	42	59	0.990627	0.995588	2885864129	3221496	794278	242	62	14	2	12	1	5	0	5	41245445	0	41245445	3	0	3	29107204	0	29107204	2	0	2	12138241	0	12138241	0.7.8	0.083857	0.021484	1	0	1	cpcgene
CPCG0471	CPCG0471	0.7.15	3.6.0	1.121(da291b4d265f877808b216dce96eaeffd2f30bd3_1411396652)	1.3	8	6	986539932	2418848798	44.4553	69.9874	43	68	0.986224	0.995539	2882868142	3255744	792791	1508	235	107	95	12	1	79	8	71	394096642	1816197	392280445	33	0	33	143029096	0	143029096	46	8	38	251067546	1816197	249251349	0.7.8	0.52309	0.081516	14	56	70	cpcgene
CPCG0472	CPCG0472	0.7.15	3.5.0	1.121(da291b4d265f877808b216dce96eaeffd2f30bd3_1411396652)	1.3	8	6	886036435	2462548946	40.3123	71.4708	39	69	0.986212	0.996	2885255379	3215907	794756	976	143	19	9	10	0	13	0	13	99309606	0	99309606	5	0	5	70927306	0	70927306	8	0	8	28382300	0	28382300	0.7.8	0.338272	0.0495623	4	45	49	cpcgene
CPCG0474	CPCG0474	0.7.15	3.6.0	1.121(da291b4d265f877808b216dce96eaeffd2f30bd3_1411396652)	1.3	8	6	1033396477	2215568800	43.7944	65.5014	42	63	0.983725	0.995512	2883357238	3233423	780078	140	104	18	5	13	1	11	4	7	172616396	55355182	117261214	7	1	6	119380793	4856769	114524024	4	3	1	53235603	50498413	2737190	0.7.8	0.0485545	0.0360691	0	15	15	cpcgene
CPCG0482	CPCG0482	0.7.15	3.6.0	1.121(da291b4d265f877808b216dce96eaeffd2f30bd3_1411396652)	1.3	8	7	832136436	2409673736	38.7831	71.2143	37	69	0.982714	0.99597	2884306462	3231067	786625	578	158	17	3	14	3	21	0	21	353336463	0	353336463	1	0	1	2968961	0	2968961	20	0	20	350367502	0	350367502	0.7.8	0.200395	0.0547792	1	22	23	cpcgene
CPCG0483	CPCG0483	0.7.15	3.6.0	1.121(da291b4d265f877808b216dce96eaeffd2f30bd3_1411396652)	1.3	8	6	972520444	2395832740	25.5838	69.7557	24	67	0.926575	0.995935	2882211736	3285312	785130	35	54	16	4	12	0	9	0	9	92070991	0	92070991	9	0	9	92070991	0	92070991	0	0	0	0	0	0	0.7.8	0.0121435	0.0187356	0	0	0	cpcgene
CPCG0484	CPCG0484	0.7.15	3.5.0	1.121(da291b4d265f877808b216dce96eaeffd2f30bd3_1411396652)	1.3	8	16	992536321	1825403457	45.1349	80.3799	44	77	0.99118	0.996849	2889142884	3361820	854223	47	72	17	8	9	1	16	7	9	241446895	92265596	149181299	12	4	8	200267550	62024665	138242885	4	3	1	41179345	30240931	10938414	0.7.8	0.0162678	0.0249209	1	0	1	cpcgene
CPCG0486	CPCG0486	0.7.15	3.5.0	1.121(da291b4d265f877808b216dce96eaeffd2f30bd3_1411396652)	1.3	8	16	884765972	1935080849	40.1776	71.2992	39	70	0.983658	0.995959	2885907072	3336585	864914	13	61	15	2	13	1	8	1	7	192781201	1265953	191515248	8	1	7	192781201	1265953	191515248	0	0	0	0	0	0	0.7.8	0.00450465	0.0211372	0	5	5	cpcgene
CPCG0487	CPCG0487	0.7.15	3.5.0	1.121(da291b4d265f877808b216dce96eaeffd2f30bd3_1411396652)	1.3	8	6	1324585191	2294127402	50.3439	68.4454	48	66	0.994561	0.996033	2888106685	3216481	793951	1045	115	31	15	16	1	26	0	26	209889294	0	209889294	12	0	12	125519228	0	125519228	14	0	14	84370066	0	84370066	0.7.8	0.361829	0.0398185	8	12	20	cpcgene
CPCG0489	CPCG0489	0.7.15	3.5.0	1.121(da291b4d265f877808b216dce96eaeffd2f30bd3_1411396652)	1.3	8	6	818000538	2303945358	38.1717	68.2575	37	66	0.982495	0.996006	2884402648	3221574	791225	1715	189	38	16	22	1	32	2	30	170174898	747515	169427383	27	2	25	137404130	747515	136656615	5	0	5	32770768	0	32770768	0.7.8	0.594577	0.0655248	12	5	17	cpcgene
CPCG0490	CPCG0490	0.7.15	3.5.0	1.121(da291b4d265f877808b216dce96eaeffd2f30bd3_1411396652)	1.3	8	16	688904663	1884022499	30.8982	75.3174	30	70	0.961793	0.995518	2875513063	3288134	830480	1891	246	43	22	21	0	37	4	33	174893064	1456497	173436567	31	1	30	167538263	569785	166968478	6	3	3	7354801	886712	6468089	0.7.8	0.657622	0.08555	6	22	28	cpcgene
CPCG0492	CPCG0492	0.7.15	3.7.0	1.130(8b3e8abe25f920f5aa569db482bb999f29cc447b_1427207353)	1.3	11	16	1876085547	2195188170	81.1094	67.3349	73	63	0.997183	0.945554	2820164842	3228598	870762	774	112	24	9	15	2	23	17	6	283918120	263498728	20419392	17	12	5	240943298	223708950	17234348	6	5	1	42974822	39789778	3185044	0.7.8	0.274452	0.039714	5	20	25	cpcgene
CPCG0493	CPCG0493	0.7.15	3.5.0	1.121(da291b4d265f877808b216dce96eaeffd2f30bd3_1411396652)	1.3	8	16	923577241	2187422855	41.2277	66.7687	40	64	0.98737	0.996577	2888082770	3308514	855348	1211	196	29	17	12	0	26	0	26	171038785	0	171038785	14	0	14	136961250	0	136961250	12	0	12	34077535	0	34077535	0.7.8	0.419309	0.0678651	5	27	32	cpcgene
CPCG0496	CPCG0496	0.7.12	3.5.0	1.121(da291b4d265f877808b216dce96eaeffd2f30bd3_1411396652)	1.3	8	16	960220416	2033246611	43.2991	63.8195	42	57	0.989628	0.978288	2868129603	3208251	825821	1185	178	20	5	15	1	9	1	8	86814875	408912	86405963	8	0	8	86405963	0	86405963	1	1	0	408912	408912	0	0.7.8	0.413161	0.0620614	3	45	48	cpcgene
CPCG0498	CPCG0498	0.7.12	3.5.0	1.121(da291b4d265f877808b216dce96eaeffd2f30bd3_1411396652)	1.3	8	16	965894035	2142383291	43.5978	68.2873	42	60	0.990189	0.978915	2867613591	3331256	861329	453	129	22	11	11	0	24	23	1	473760587	472536291	1224296	6	6	0	53728994	53728994	0	18	17	1	420031593	418807297	1224296	0.7.8	0.157971	0.0449851	0	10	10	cpcgene
CPCG0499	CPCG0499	0.7.15	3.5.0	1.121(da291b4d265f877808b216dce96eaeffd2f30bd3_1411396652)	1.3	8	16	929692791	1788464995	41.9249	76.6995	40	74	0.988308	0.996651	2888128750	3305720	850863	1619	243	37	16	21	0	34	3	31	264408289	1789486	262618803	30	3	27	158676685	1789486	156887199	4	0	4	105731604	0	105731604	0.7.8	0.560571	0.0841375	19	30	49	cpcgene
CPCG0500	CPCG0500	0.7.15	3.5.0	1.121(da291b4d265f877808b216dce96eaeffd2f30bd3_1411396652)	1.3	8	16	902538984	1850026881	40.8868	77.7117	40	76	0.985842	0.997113	2888343257	3297991	851620	1453	202	127	102	25	2	108	13	95	431615457	46200747	385414710	66	0	66	153444907	0	153444907	42	13	29	278170550	46200747	231969803	0.7.8	0.503057	0.0699363	12	17	29	cpcgene
CPCG0502	CPCG0502	0.7.15	3.5.0	1.121(da291b4d265f877808b216dce96eaeffd2f30bd3_1411396652)	1.3	8	16	883856297	2008228194	39.8803	78.3091	38	76	0.985145	0.997178	2888411512	3273348	857912	1689	241	88	66	22	1	47	7	40	191926581	39004439	152922142	24	0	24	99250755	0	99250755	23	7	16	92675826	39004439	53671387	0.7.8	0.58475	0.0834369	11	35	46	cpcgene
CPCG0503	CPCG0503	0.7.15	3.5.0	1.121(da291b4d265f877808b216dce96eaeffd2f30bd3_1411396652)	1.3	8	16	1093711567	1961961157	48.4511	82.3601	47	79	0.99194	0.996977	2890004061	3324613	867738	1217	178	54	15	39	2	48	9	39	902422475	453783936	448638539	25	0	25	72422196	0	72422196	23	9	14	830000279	453783936	376216343	0.7.8	0.421107	0.0615916	11	23	34	cpcgene
CPCG0504	CPCG0504	0.7.15	3.5.0	1.121(da291b4d265f877808b216dce96eaeffd2f30bd3_1411396652)	1.3	8	16	986130913	1894730321	44.1591	79.8481	43	77	0.990417	0.997109	2889792046	3294325	861269	240	119	183	155	28	1	15	1	14	79406875	1238022	78168853	7	0	7	59374217	0	59374217	8	1	7	20032658	1238022	18794636	0.7.8	0.083051	0.0411794	5	27	32	cpcgene
CPCG0507	CPCG0507	0.7.15	3.5.0	1.121(da291b4d265f877808b216dce96eaeffd2f30bd3_1411396652)	1.3	8	16	1050560930	1923774612	46.2854	83.4991	44	80	0.990257	0.996926	2889257164	3278262	856067	511	193	22	10	12	0	7	4	3	184447665	146941513	37506152	6	3	3	184157828	146651676	37506152	1	1	0	289837	289837	0	0.7.8	0.176862	0.0667992	2	12	14	cpcgene
CPCG0508	CPCG0508	0.7.15	3.5.0	1.121(da291b4d265f877808b216dce96eaeffd2f30bd3_1411396652)	1.3	8	16	852364018	1958004044	38.2588	78.5656	37	75	0.982123	0.996759	2886521959	3276872	827145	10	61	9	3	6	1	3	0	3	57527043	0	57527043	2	0	2	29782238	0	29782238	1	0	1	27744805	0	27744805	0.7.8	0.00346438	0.0211327	0	0	0	cpcgene
CPCG0509	CPCG0509	0.7.15	3.5.0	1.121(da291b4d265f877808b216dce96eaeffd2f30bd3_1411396652)	1.3	8	16	1066566039	1919284258	46.0523	82.2785	44	80	0.992359	0.996968	2890052024	3281323	854896	2973	261	12	3	9	0	14	2	12	65266822	258616	65008206	12	0	12	65008206	0	65008206	2	2	0	258616	258616	0	0.7.8	1.0287	0.0903098	17	46	63	cpcgene
CPCG0514	CPCG0514	0.7.15	3.5.0	1.121(da291b4d265f877808b216dce96eaeffd2f30bd3_1411396652)	1.3	8	6	1176115940	2229501846	30.287	66.0052	28	63	0.952798	0.995672	2883346463	3197499	783401	678	162	19	12	7	2	19	4	15	290127240	163116239	127011001	3	1	2	3638359	2341506	1296853	16	3	13	286488881	160774733	125714148	0.7.8	0.235143	0.0561847	2	41	43	cpcgene
CPCG0519	CPCG0519	0.7.15	3.5.0	1.121(da291b4d265f877808b216dce96eaeffd2f30bd3_1411396652)	1.3	8	16	1086544879	1879333123	47.8229	81.4155	46	79	0.993298	0.997019	2890339559	3312916	859094	1488	167	41	16	25	0	20	3	17	269819735	179148776	90670959	12	1	11	63258843	226281	63032562	8	2	6	206560892	178922495	27638397	0.7.8	0.514818	0.0577787	14	37	51	cpcgene
CPCG0520	CPCG0520	0.7.12	3.5.0	1.121(da291b4d265f877808b216dce96eaeffd2f30bd3_1411396652)	1.3	8	16	1142808257	2261475773	50.1029	80.8555	48	78	0.994051	0.997019	2890753448	3277938	859132	336	212	35	8	27	2	14	0	14	152761615	0	152761615	12	0	12	97754637	0	97754637	2	0	2	55006978	0	55006978	0.7.8	0.116233	0.0733373	4	33	37	cpcgene
CPCG0521	CPCG0521	0.7.12	3.5.0	1.121(da291b4d265f877808b216dce96eaeffd2f30bd3_1411396652)	1.3	8	16	1009725449	2002026534	44.5696	64.1263	43	62	0.990893	0.995944	2888446108	3280865	846448	700	103	18	10	8	0	10	0	10	58553009	0	58553009	8	0	8	21706169	0	21706169	2	0	2	36846840	0	36846840	0.7.8	0.242345	0.0356593	5	5	10	cpcgene
CPCG0522	CPCG0522	0.7.15	3.5.0	1.121(da291b4d265f877808b216dce96eaeffd2f30bd3_1411396652)	1.3	8	16	955599999	1853474631	42.9157	77.376	41	75	0.989388	0.996735	2888874989	3302350	855503	919	173	36	11	25	0	27	3	24	168969740	20291291	148678449	13	1	12	67684641	302606	67382035	14	2	12	101285099	19988685	81296414	0.7.8	0.318117	0.0598849	0	39	39	cpcgene
CPCG0523	CPCG0523	0.7.15	3.5.0	1.121(da291b4d265f877808b216dce96eaeffd2f30bd3_1411396652)	1.3	8	16	985446130	1825075566	43.6606	78.9097	42	77	0.990664	0.99704	2889876482	3366275	851945	1745	177	62	22	40	0	46	4	42	163876726	5032790	158843936	41	0	41	158489913	0	158489913	5	4	1	5386813	5032790	354023	0.7.8	0.603832	0.0612483	14	19	33	cpcgene
CPCG0524	CPCG0524	0.7.15	3.5.0	1.121(da291b4d265f877808b216dce96eaeffd2f30bd3_1411396652)	1.3	8	16	816551210	1748919135	29.0253	73.0106	27	70	0.953689	0.996618	2882026026	3306277	836246	53	67	7	3	4	0	3	2	1	12371913	10089183	2282730	2	2	0	10089183	10089183	0	1	0	1	2282730	0	2282730	0.7.8	0.0183898	0.0232475	0	10	10	cpcgene
CPCG0525	CPCG0525	0.7.15	3.7.0	1.130(8b3e8abe25f920f5aa569db482bb999f29cc447b_1427207353)	1.3	14	16	1417365182	1875024957	78.9989	78.3444	79	76	0.996622	0.996893	2891202150	3376699	874170	9	15	11	3	8	0	1	1	0	90368	90368	0	1	1	0	90368	90368	0	0	0	0	0	0	0	0.7.8	0.00311289	0.00518815	0	0	0	cpcgene
CPCG0526	CPCG0526	0.7.12	3.5.0	1.121(da291b4d265f877808b216dce96eaeffd2f30bd3_1411396652)	1.3	8	16	725668825	2187012941	25.2351	59.9428	24	58	0.928706	0.994226	2873861302	3308873	835556	43	34	7	1	6	0	1	1	0	146157150	146157150	0	0	0	0	0	0	0	1	1	0	146157150	146157150	0	0.7.8	0.0149624	0.0118308	0	5	5	cpcgene
CPCG0527	CPCG0527	0.7.12	3.5.0	1.121(da291b4d265f877808b216dce96eaeffd2f30bd3_1411396652)	1.3	8	16	834434711	2050192497	29.5223	86.4002	28	84	0.956957	0.997102	2883917835	3303201	847222	7	55	9	1	8	0	1	0	1	52375562	0	52375562	1	0	1	52375562	0	52375562	0	0	0	0	0	0	0.7.8	0.00242725	0.0190713	0	0	0	cpcgene
CPCG0528	CPCG0528	0.7.15	3.5.0	1.121(da291b4d265f877808b216dce96eaeffd2f30bd3_1411396652)	1.3	8	16	856539957	1919459111	29.6726	72.7841	28	70	0.957023	0.996574	2883497852	3294913	843650	30	79	14	2	12	0	18	0	18	259681592	0	259681592	18	0	18	259681592	0	259681592	0	0	0	0	0	0	0.7.8	0.010404	0.0273973	0	10	10	cpcgene
CPCG0529	CPCG0529	0.7.15	3.5.0	1.121(da291b4d265f877808b216dce96eaeffd2f30bd3_1411396652)	1.3	8	16	821508923	1960849739	28.7939	74.0641	27	72	0.952502	0.996542	2881668788	3349738	843307	718	212	22	10	12	4	20	0	20	120060164	0	120060164	18	0	18	114538175	0	114538175	2	0	2	5521989	0	5521989	0.7.8	0.249161	0.0735685	4	37	41	cpcgene
CPCG0531	CPCG0531	0.7.12	3.5.0	1.121(da291b4d265f877808b216dce96eaeffd2f30bd3_1411396652)	1.3	8	16	804182113	2031852589	28.1444	67.5403	26	63	0.945854	0.99633	2879497763	3282508	835973	1185	183	22	5	17	1	7	0	7	59884424	0	59884424	6	0	6	35496188	0	35496188	1	0	1	24388236	0	24388236	0.7.8	0.41153	0.0635527	5	23	28	cpcgene
CPCG0532	CPCG0532	0.7.12	3.5.0	1.121(da291b4d265f877808b216dce96eaeffd2f30bd3_1411396652)	1.3	8	16	851575686	2030603066	28.9433	67.3414	27	67	0.9473	0.993592	2877206533	3982579	994974	466	149	21	10	11	2	19	2	17	220269467	46193232	174076235	5	1	4	16922746	2205323	14717423	14	1	13	203346721	43987909	159358812	0.7.8	0.161963	0.0517863	5	31	36	cpcgene
CPCG0534	CPCG0534	0.7.12	3.5.0	1.121(da291b4d265f877808b216dce96eaeffd2f30bd3_1411396652)	1.3	8	16	692270913	2023333817	27.4126	79.4287	26	77	0.943327	0.99721	2875005591	3282933	841444	266	118	19	7	12	4	3	0	3	112031268	0	112031268	1	0	1	46096274	0	46096274	2	0	2	65934994	0	65934994	0.7.8	0.0925216	0.0410434	1	5	6	cpcgene
CPCG0537	CPCG0537	0.7.15	3.5.0	1.121(da291b4d265f877808b216dce96eaeffd2f30bd3_1411396652)	1.3	8	16	622756687	1992650742	25.1711	70.278	24	68	0.92518	0.99611	2863465211	3303593	833271	1914	269	60	34	26	2	61	7	54	641147834	134948938	506198896	18	0	18	105229416	0	105229416	43	7	36	535918418	134948938	400969480	0.7.8	0.668421	0.0939421	11	32	43	cpcgene
CPCG0539	CPCG0539	0.7.15	3.6.0	1.121(da291b4d265f877808b216dce96eaeffd2f30bd3_1411396652)	1.3	8	16	639357909	1864510695	26.0348	64.6724	25	61	0.934682	0.996418	2868465237	3262751	834549	15	38	9	2	7	0	0	0	0	0	0	0	0	0	0	0	0	0	0	0	0	0	0	0	0.7.8	0.00522928	0.0132475	0	5	5	cpcgene
CPCG0540	CPCG0540	0.7.15	3.5.0	1.121(da291b4d265f877808b216dce96eaeffd2f30bd3_1411396652)	1.3	8	16	627748512	1808015634	25.6102	69.5174	24	70	0.929732	0.943402	2746586651	3330703	852942	1251	323	118	84	34	4	112	58	54	935684767	553612542	382072225	19	16	3	137347079	115539043	21808036	93	42	51	798337688	438073499	360264189	0.7.8	0.455474	0.117601	7	69	76	cpcgene
CPCG0545	CPCG0545	0.7.15	3.5.0	1.121(da291b4d265f877808b216dce96eaeffd2f30bd3_1411396652)	1.3	8	16	683983655	1803719083	27.0459	68.3722	26	64	0.942667	0.892695	2625641941	3287969	826184	1998	329	68	48	20	0	95	60	35	1027672190	760828572	266843618	38	15	23	425270577	205222436	220048141	57	45	12	602401613	555606136	46795477	0.7.8	0.760957	0.125303	13	33	46	cpcgene
CPCG0547	CPCG0547	0.7.15	3.7.0	1.130(8b3e8abe25f920f5aa569db482bb999f29cc447b_1427207353)	1.3	2	16	1148808840	3031203999	45.4141	95.3131	44	100	0.991899	0.984911	2858378717	3382950	871301	1429	354	49	36	13	0	38	14	24	565422910	219683633	345739277	12	3	9	131177209	67926	131109283	26	11	15	434245701	219615707	214629994	0.7.8	0.499934	0.123846	6	40	46	cpcgene
CPCG0550	CPCG0550	0.7.15	3.7.0	1.130(8b3e8abe25f920f5aa569db482bb999f29cc447b_1427207353)	1.3	7	16	1134671428	2229918388	45.071	76.8177	43	80	0.991886	0.980395	2844946007	3221548	847611	1378	154	129	97	32	1	96	21	75	250128630	24287233	225841397	46	5	41	184935358	453185	184482173	50	16	34	65193272	23834048	41359224	0.7.8	0.484368	0.0541311	7	7	14	cpcgene
CPCG0551	CPCG0551	0.7.15	3.7.0	1.130(8b3e8abe25f920f5aa569db482bb999f29cc447b_1427207353)	1.3	7	16	1420106321	3261633325	46.6039	104.129	45	108	0.991685	0.958879	2789674747	3259619	866653	1554	275	49	16	33	0	15	3	12	208363234	13733082	194630152	7	1	6	107010946	12748	106998198	8	2	6	101352288	13720334	87631954	0.7.8	0.557054	0.0985778	9	65	74	cpcgene
CPCG0557	CPCG0557	0.7.15	3.7.0	1.130(8b3e8abe25f920f5aa569db482bb999f29cc447b_1427207353)	1.3	7	16	986895411	2983411544	39.6684	94.1836	38	93	0.985867	0.965402	2807684041	3314722	860459	800	246	99	59	40	1	35	1	34	128341325	924139	127417186	29	0	29	120476470	0	120476470	6	1	5	7864855	924139	6940716	0.7.8	0.284932	0.0876167	1	37	38	cpcgene
CPCG0559	CPCG0559	0.7.15	3.7.0	1.130(8b3e8abe25f920f5aa569db482bb999f29cc447b_1427207353)	1.3	7	16	990091571	2412121449	39.9449	86.6001	38	84	0.986224	0.997137	2889339814	3321769	845777	296	125	18	7	11	4	12	0	12	80650387	0	80650387	3	0	3	17964017	0	17964017	9	0	9	62686370	0	62686370	0.7.8	0.102446	0.0432625	3	10	13	cpcgene
CPCG0560	CPCG0560	0.7.15	3.7.0	1.130(8b3e8abe25f920f5aa569db482bb999f29cc447b_1427207353)	1.3	7	16	1169020591	2058849632	42.8723	76.5028	41	74	0.989064	0.996324	2888062029	3336576	838637	1095	233	86	71	15	2	42	2	40	415998769	1466819	414531950	18	1	17	87688259	828537	86859722	24	1	23	328310510	638282	327672228	0.7.8	0.379147	0.0806769	7	41	48	cpcgene
CPCG0561	CPCG0561	0.7.15	3.7.0	1.130(8b3e8abe25f920f5aa569db482bb999f29cc447b_1427207353)	1.3	7	16	1410199460	2609555515	47.0341	97.2783	46	95	0.986347	0.997179	2885554125	3282673	849613	935	173	24	13	11	1	33	7	26	234955795	59964409	174991386	15	0	15	80211621	0	80211621	18	7	11	154744174	59964409	94779765	0.7.8	0.324028	0.0599538	6	39	45	cpcgene
CPCG0562	CPCG0562	0.7.15	3.7.0	1.130(8b3e8abe25f920f5aa569db482bb999f29cc447b_1427207353)	1.3	7	16	1211585228	2328107338	45.5321	88.5204	44	86	0.987903	0.99708	2888147235	3228478	829616	10	30	9	2	7	0	2	2	0	40113189	40113189	0	2	2	0	40113189	40113189	0	0	0	0	0	0	0	0.7.8	0.00346243	0.0103873	0	7	7	cpcgene
CPCG0563	CPCG0563	0.7.15	3.6.0	1.121(da291b4d265f877808b216dce96eaeffd2f30bd3_1411396652)	1.3	8	16	634092181	1831807311	25.8252	68.3629	25	65	0.932293	0.996665	2866959382	3322866	834362	33	120	21	13	8	4	20	3	17	440908617	76206164	364702453	1	1	0	3172175	3172175	0	19	2	17	437736442	73033989	364702453	0.7.8	0.0115105	0.0418562	0	20	20	cpcgene
CPCG0565	CPCG0565	0.7.15	3.7.0	1.130(8b3e8abe25f920f5aa569db482bb999f29cc447b_1427207353)	1.3	8	16	1694953947	1945803798	47.672	80.1868	42	78	0.963355	0.996741	2880910051	3326063	853756	1332	230	47	19	28	4	34	5	29	293137783	8948305	284189478	2	0	2	3672339	0	3672339	32	5	27	289465444	8948305	280517139	0.7.8	0.462354	0.0798359	6	34	40	cpcgene
CPCG0566	CPCG0566	0.7.15	3.7.0	1.130(8b3e8abe25f920f5aa569db482bb999f29cc447b_1427207353)	1.3	8	16	952848040	2355008496	35.0518	95.9761	34	94	0.970855	0.997433	2879238363	3299703	855956	92	95	58	9	49	1	16	0	16	73400290	0	73400290	10	0	10	49242291	0	49242291	6	0	6	24157999	0	24157999	0.7.8	0.0319529	0.0329948	0	10	10	cpcgene
CPCG0567	CPCG0567	0.7.15	3.7.0	1.130(8b3e8abe25f920f5aa569db482bb999f29cc447b_1427207353)	1.3	8	16	934793851	2359394212	32.5539	90.9961	31	89	0.969473	0.997242	2886135174	3341082	847898	52	93	9	4	5	1	5	2	3	73976782	319725	73657057	5	2	3	73976782	319725	73657057	0	0	0	0	0	0	0.7.8	0.0180172	0.032223	0	0	0	cpcgene
CPCG0568	CPCG0568	0.7.15	3.6.0	1.121(da291b4d265f877808b216dce96eaeffd2f30bd3_1411396652)	1.3	8	16	645606352	1769212216	26.0574	55.0002	25	52	0.934577	0.995742	2868915263	3338408	829682	542	164	17	7	10	0	17	2	15	476234798	3967411	472267387	3	0	3	29989987	0	29989987	14	2	12	446244811	3967411	442277400	0.7.8	0.188922	0.0571645	6	15	21	cpcgene
CPCG0569	CPCG0569	0.7.15	3.6.0	1.121(da291b4d265f877808b216dce96eaeffd2f30bd3_1411396652)	1.3	8	16	1026434731	1757947462	45.3695	68.1223	44	66	0.992096	0.996648	2889736945	3326961	847403	574	136	63	33	30	1	49	9	40	373126416	120545346	252581070	37	6	31	283357500	116399672	166957828	12	3	9	89768916	4145674	85623242	0.7.8	0.198634	0.0470631	3	7	10	cpcgene
CPCG0570	CPCG0570	0.7.15	3.7.0	1.130(8b3e8abe25f920f5aa569db482bb999f29cc447b_1427207353)	1.3	8	16	1749019713	1915060610	44.9218	79.0712	43	77	0.991761	0.996812	2890014117	3321280	855504	1799	193	48	11	37	1	30	1	29	43997496	14982	43982514	21	0	21	35816991	0	35816991	9	1	8	8180505	14982	8165523	0.7.8	0.622488	0.0667817	10	41	51	cpcgene
CPCG0571	CPCG0571	0.7.15	3.7.0	1.130(8b3e8abe25f920f5aa569db482bb999f29cc447b_1427207353)	1.3	8	16	865040550	2062710764	30.1592	87.5636	29	85	0.951515	0.99727	2877869533	3317955	830177	2484	296	9	3	6	1	3	0	3	64457080	0	64457080	3	0	3	64457080	0	64457080	0	0	0	0	0	0	0.7.8	0.863139	0.102854	10	31	41	cpcgene
CPCG0573	CPCG0573	0.7.15	3.7.0	1.130(8b3e8abe25f920f5aa569db482bb999f29cc447b_1427207353)	1.3	8	16	1972983051	2190919310	41.1135	87.0021	36	85	0.941232	0.996898	2874196715	3222102	839178	1439	146	35	13	22	0	20	4	16	213672172	76107317	137564855	18	4	14	198985326	76107317	122878009	2	0	2	14686846	0	14686846	0.7.8	0.500662	0.0507968	9	36	45	cpcgene
CPCG0574	CPCG0574	0.7.15	3.5.0	1.121(da291b4d265f877808b216dce96eaeffd2f30bd3_1411396652)	1.3	8	16	1151901915	1910038961	50.7881	62.8799	49	58	0.99458	0.996281	2890341586	3285482	845495	576	157	11	3	8	1	13	5	8	406493990	316326098	90167892	7	0	7	88125719	0	88125719	6	5	1	318368271	316326098	2042173	0.7.8	0.199284	0.0543188	1	41	42	cpcgene
CPCG0575	CPCG0575	0.7.15	3.7.0	1.130(8b3e8abe25f920f5aa569db482bb999f29cc447b_1427207353)	1.3	8	8	2244329921	2330230191	46.3252	87.6243	42	85	0.963759	0.997421	2882781382	3257866	866781	18	35	17	6	11	0	5	5	0	4372066	4372066	0	4	4	0	1321168	1321168	0	1	1	0	3050898	3050898	0	0.7.8	0.00624397	0.0121411	1	0	1	cpcgene
CPCG0576	CPCG0576	0.7.15	3.7.0	1.130(8b3e8abe25f920f5aa569db482bb999f29cc447b_1427207353)	1.3	9	8	1371328591	2348037158	40.6041	91.4662	39	89	0.956512	0.997291	2875362627	3255904	852483	849	142	21	9	12	1	12	3	9	105011646	426409	104585237	2	0	2	23645884	0	23645884	10	3	7	81365762	426409	80939353	0.7.8	0.295267	0.0493851	7	17	24	cpcgene
CPCG0577	CPCG0577	0.7.15	3.7.0	1.130(8b3e8abe25f920f5aa569db482bb999f29cc447b_1427207353)	1.3	9	8	1200275243	3008779990	39.5645	90.2369	38	88	0.98544	0.997381	2889689098	3301376	848809	1703	1500	26	14	12	3	16	0	16	237042187	0	237042187	13	0	13	227882419	0	227882419	3	0	3	9159768	0	9159768	0.7.8	0.589337	0.519087	9	229	238	cpcgene
CPCG0578	CPCG0578	0.7.15	3.7.0	1.130(8b3e8abe25f920f5aa569db482bb999f29cc447b_1427207353)	1.3	9	8	1417622598	1734982576	46.4487	69.7605	44	68	0.966651	0.996442	2878333360	3294973	852744	539	132	31	14	17	1	34	7	27	412563932	134769408	277794524	19	4	15	113594202	56284707	57309495	15	3	12	298969730	78484701	220485029	0.7.8	0.187261	0.0458599	5	20	25	cpcgene
CPCG0579	CPCG0579	0.7.15	3.5.0	1.121(da291b4d265f877808b216dce96eaeffd2f30bd3_1411396652)	1.3	8	16	1000436165	1617352113	44.2769	65.5154	43	62	0.9906	0.995736	2887004502	3313478	837269	1715	178	76	39	37	1	34	8	26	575300555	222416870	352883685	23	2	21	448859516	100242116	348617400	11	6	5	126441039	122174754	4266285	0.7.8	0.594041	0.0616556	11	29	40	cpcgene
CPCG0580	CPCG0580	0.7.15	3.7.0	1.130(8b3e8abe25f920f5aa569db482bb999f29cc447b_1427207353)	1.3	9	9	1043910638	1328055910	37.7315	55.0581	36	53	0.982775	0.995311	2884013771	3322059	837554	46	16	4	1	3	2	3	0	3	15018517	0	15018517	3	0	3	15018517	0	15018517	0	0	0	0	0	0	0.7.8	0.01595	0.00554782	0	0	0	cpcgene
CPCG0581	CPCG0581	0.7.15	3.7.0	1.130(8b3e8abe25f920f5aa569db482bb999f29cc447b_1427207353)	1.3	8	9	827532265	1754516337	30.2979	62.3956	29	61	0.935906	0.995982	2866145097	3290833	823573	1880	280	67	32	35	0	76	49	27	447889277	256964361	190924916	25	23	2	158536502	123250393	35286109	51	26	25	289352775	133713968	155638807	0.7.8	0.655933	0.0976922	7	27	34	cpcgene
CPCG0582	CPCG0582	0.7.15	3.7.0	1.130(8b3e8abe25f920f5aa569db482bb999f29cc447b_1427207353)	1.3	8	8	795453229	5553168847	31.3865	201.705	31	198	0.896938	0.998052	2817794635	3217234	830855	1294	572	143	72	71	0	40	4	36	1241714850	76101960	1165612890	9	1	8	155275174	61670	155213504	31	3	28	1086439676	76040290	1010399386	0.7.8	0.459224	0.202996	11	70	81	cpcgene
CPCG0584	CPCG0584	0.7.15	3.7.0	1.130(8b3e8abe25f920f5aa569db482bb999f29cc447b_1427207353)	1.3	8	9	750431458	2051402371	29.7122	65.4741	28	65	0.956257	0.978154	2829951021	3318942	827291	1332	236	88	73	15	0	48	13	35	859601448	587198406	272403042	20	3	17	298552129	108849893	189702236	28	10	18	561049319	478348513	82700806	0.7.8	0.47068	0.0833937	11	31	42	cpcgene
CPCG0587	CPCG0587	0.7.15	3.7.0	1.130(8b3e8abe25f920f5aa569db482bb999f29cc447b_1427207353)	1.3	8	8	1053232482	2715642229	35.5625	94.6456	33	92	0.94925	0.997232	2873303618	3335108	836056	94	220	32	20	12	5	9	1	8	206447563	148365	206299198	9	1	8	206447563	148365	206299198	0	0	0	0	0	0	0.7.8	0.032715	0.0765669	0	20	20	cpcgene
CPCG0588	CPCG0588	0.7.15	3.7.0	1.130(8b3e8abe25f920f5aa569db482bb999f29cc447b_1427207353)	1.3	8	8	1284722937	2317373421	44.7908	79.4519	44	77	0.972989	0.997132	2876319054	3332299	835219	736	122	63	17	46	1	26	4	22	464103814	240600456	223503358	12	0	12	86916345	0	86916345	14	4	10	377187469	240600456	136587013	0.7.8	0.255883	0.0424153	6	26	32	cpcgene
CPCG0589	CPCG0589	0.7.12	3.5.0	1.121(da291b4d265f877808b216dce96eaeffd2f30bd3_1411396652)	1.3	8	16	957545314	2215464583	42.8612	72.9038	41	71	0.989897	0.994847	2887587264	3307138	850679	4988	581	42	30	12	0	35	5	30	383905476	91000623	292904853	29	4	25	360394188	90897417	269496771	6	1	5	23511288	103206	23408082	0.7.8	1.72739	0.201206	36	83	119	cpcgene
CPCG0590	CPCG0590	0.7.15	3.7.0	1.130(8b3e8abe25f920f5aa569db482bb999f29cc447b_1427207353)	1.3	8	8	1321878494	2094700439	50.6513	73.9957	50	71	0.991969	0.996832	2887542253	3312143	836801	1117	212	32	17	15	1	38	12	26	378878892	85228944	293649948	18	5	13	146026575	8743348	137283227	20	7	13	232852317	76485596	156366721	0.7.8	0.386834	0.0734188	5	43	48	cpcgene
CPCG0591	CPCG0591	0.7.15	3.7.0	1.130(8b3e8abe25f920f5aa569db482bb999f29cc447b_1427207353)	1.3	8	8	1729588279	2324721374	58.3704	77.4267	54	75	0.986495	0.996861	2888079971	3294299	851829	1095	159	37	19	18	2	22	1	21	152846587	254696	152591891	20	0	20	150101486	0	150101486	2	1	1	2745101	254696	2490405	0.7.8	0.379145	0.0550539	14	16	30	cpcgene
CPCG0592	CPCG0592	0.7.12	3.5.0	1.121(da291b4d265f877808b216dce96eaeffd2f30bd3_1411396652)	1.3	8	16	1061055022	2309671882	47.1802	73.9953	46	71	0.992826	0.996797	2890157259	3332171	848347	1777	168	72	31	41	2	45	9	36	482954553	193213798	289740755	23	3	20	233401554	184981003	48420551	22	6	16	249552999	8232795	241320204	0.7.8	0.614845	0.0581283	13	38	51	cpcgene
CPCG0593	CPCG0593	0.7.15	3.7.0	1.130(8b3e8abe25f920f5aa569db482bb999f29cc447b_1427207353)	1.3	8	8	1273591110	2122467896	48.1131	80.954	46	79	0.993738	0.99706	2890904243	3285554	845563	1592	194	28	17	11	0	19	0	19	48516878	0	48516878	12	0	12	23598241	0	23598241	7	0	7	24918637	0	24918637	0.7.8	0.550693	0.067107	5	22	27	cpcgene
CPCG0594	CPCG0594	0.7.12	3.5.0	1.121(da291b4d265f877808b216dce96eaeffd2f30bd3_1411396652)	1.3	8	16	969863434	2123883674	43.5348	67.0792	42	62	0.990365	0.996361	2889183193	3309033	834502	544	103	17	10	7	1	13	2	11	107555012	8142494	99412518	10	2	8	22501248	8142494	14358754	3	0	3	85053764	0	85053764	0.7.8	0.188289	0.0356502	1	0	1	cpcgene
CPCG0595	CPCG0595	0.7.15	3.7.0	1.130(8b3e8abe25f920f5aa569db482bb999f29cc447b_1427207353)	1.3	8	8	1233912097	2416885082	42.9018	85.4408	42	83	0.974865	0.997271	2880825728	3301815	838976	15	39	15	3	12	2	7	3	4	97011445	2701913	94309532	7	3	4	97011445	2701913	94309532	0	0	0	0	0	0	0.7.8	0.00520684	0.0135378	0	0	0	cpcgene
CPCG0596	CPCG0596	0.7.15	3.7.0	1.130(8b3e8abe25f920f5aa569db482bb999f29cc447b_1427207353)	1.3	8	8	1212290788	2274578470	37.785	81.6154	36	79	0.982545	0.997067	2887292485	3310904	846416	1545	172	20	8	12	1	6	1	5	75753008	717990	75035018	4	0	4	73095763	0	73095763	2	1	1	2657245	717990	1939255	0.7.8	0.535103	0.0595714	8	19	27	cpcgene
CPCG0597	CPCG0597	0.7.15	3.7.0	1.130(8b3e8abe25f920f5aa569db482bb999f29cc447b_1427207353)	1.3	8	8	1363935771	2931170990	43.9914	85.9191	43	83	0.989312	0.997075	2888234174	3307590	852453	907	148	47	19	28	2	55	2	53	279525560	5431693	274093867	30	0	30	188451883	0	188451883	25	2	23	91073677	5431693	85641984	0.7.8	0.314033	0.0512424	7	19	26	cpcgene
CPCG0598	CPCG0598	0.7.15	3.7.0	1.130(8b3e8abe25f920f5aa569db482bb999f29cc447b_1427207353)	1.3	8	8	1052639276	2751853078	36.6336	90.4174	35	89	0.980302	0.997294	2888757404	3311407	852091	1272	178	136	103	33	0	72	6	66	371705637	18752483	352953154	58	1	57	345160863	12094312	333066551	14	5	9	26544774	6658171	19886603	0.7.8	0.440328	0.0616182	6	5	11	cpcgene
CPCG0599	CPCG0599	0.7.15	3.7.0	1.130(8b3e8abe25f920f5aa569db482bb999f29cc447b_1427207353)	1.3	8	8	1039585387	2324747646	38.0075	87.1085	36	85	0.982167	0.997154	2888755045	3333763	854206	482	177	26	4	22	1	7	1	6	38532767	367012	38165755	3	0	3	5320996	0	5320996	4	1	3	33211771	367012	32844759	0.7.8	0.166854	0.0612721	3	24	27	cpcgene
CPCG0600	CPCG0600	0.7.15	3.7.0	1.130(8b3e8abe25f920f5aa569db482bb999f29cc447b_1427207353)	1.3	2	8	1271713382	2331011592	43.2172	90.5977	40	88	0.981361	0.996858	2886521491	3398950	880507	262	152	76	62	14	0	37	9	28	643967364	335114700	308852664	24	1	23	283417043	163249	283253794	13	8	5	360550321	334951451	25598870	0.7.8	0.0907667	0.0526585	2	32	34	cpcgene
CPCG0601	CPCG0601	0.7.15	3.7.0	1.130(8b3e8abe25f920f5aa569db482bb999f29cc447b_1427207353)	1.3	8	8	1133962242	2708722125	39.7896	87.0632	36	85	0.965983	0.997019	2879494519	3254807	853348	1735	165	50	31	19	0	35	3	32	236466303	694269	235772034	20	0	20	126443906	0	126443906	15	3	12	110022397	694269	109328128	0.7.8	0.602536	0.0573017	9	22	31	cpcgene
CPCG0602	CPCG0602	0.7.12	3.5.0	1.121(da291b4d265f877808b216dce96eaeffd2f30bd3_1411396652)	1.3	8	16	998044897	2260808968	44.2655	66.7351	43	63	0.989766	0.996451	2888764424	3264887	841358	118	93	19	5	14	0	31	2	29	337617966	12117813	325500153	2	0	2	24257622	0	24257622	29	2	27	313360344	12117813	301242531	0.7.8	0.0408479	0.0321937	0	0	0	cpcgene
CPCG0603	CPCG0603	0.7.15	3.5.0	1.121(da291b4d265f877808b216dce96eaeffd2f30bd3_1411396652)	1.3	8	16	1030666367	1739128515	46.1003	63.8415	44	61	0.992119	0.996261	2888981992	3277839	839920	17	25	12	4	8	2	3	1	2	62478826	27032268	35446558	3	1	2	62478826	27032268	35446558	0	0	0	0	0	0	0.7.8	0.00588443	0.00865357	0	0	0	cpcgene
CPCG0604	CPCG0604	0.7.15	3.7.0	1.130(8b3e8abe25f920f5aa569db482bb999f29cc447b_1427207353)	1.3	8	6	1172120017	2362125371	38.917	88.5189	37	86	0.983867	0.997173	2889358752	3301149	855836	1474	246	39	22	17	0	36	3	33	327072488	140082940	186989548	3	0	3	17788439	0	17788439	33	3	30	309284049	140082940	169201109	0.7.8	0.510148	0.08514	4	38	42	cpcgene
CPCG0605	CPCG0605	0.7.15	3.7.0	1.130(8b3e8abe25f920f5aa569db482bb999f29cc447b_1427207353)	1.3	8	6	904049556	2156813267	33.952	90.046	33	88	0.973607	0.996854	2886067373	3321787	849496	860	150	36	6	30	0	15	4	11	113949508	3221516	110727992	9	3	6	13528586	3096040	10432546	6	1	5	100420922	125476	100295446	0.7.8	0.297983	0.0519738	7	17	24	cpcgene
CPCG0606	CPCG0606	0.7.15	3.7.0	1.130(8b3e8abe25f920f5aa569db482bb999f29cc447b_1427207353)	1.3	2	6	1165919978	2138875897	36.8671	87.0899	36	83	0.977725	0.996852	2883243253	3303675	846478	1437	148	50	26	24	3	21	3	18	322593452	159547388	163046064	16	0	16	142970104	0	142970104	5	3	2	179623348	159547388	20075960	0.7.8	0.498397	0.0513311	8	5	13	cpcgene
CPCG0607	CPCG0607	0.7.15	3.6.0	1.121(da291b4d265f877808b216dce96eaeffd2f30bd3_1411396652)	1.3	8	16	1048821605	1665023451	45.3013	62.7909	43	60	0.990813	0.99576	2887546733	3316123	848859	1761	234	30	14	16	2	27	5	22	212870703	16908954	195961749	15	0	15	64275222	0	64275222	12	5	7	148595481	16908954	131686527	0.7.8	0.60986	0.0810376	15	5	20	cpcgene
PRAD-FR.PA12001	PA12001	0.7.15	3.7.0	1.130(8b3e8abe25f920f5aa569db482bb999f29cc447b_1427207353)	1.3	48	40	2865367352	3212803911	84.4395	103.033	82	100	0.997307	0.997389	2892315421	3202964	823526	144	72	17	6	11	2	5	2	3	146310263	1002051	145308212	3	2	1	14916963	1002051	13914912	2	0	2	131393300	0	131393300	0.7.8	0.0497871	0.0248936	2	24	26	french
PRAD-FR.PA12002	PA12002	0.7.15	3.7.0	1.130(8b3e8abe25f920f5aa569db482bb999f29cc447b_1427207353)	1.3	39	36	3474424566	3200810561	101.094	102.594	99	99	0.997339	0.997342	2892544822	3290411	814489	2361	296	40	22	18	1	129	96	33	440903165	305461818	135441347	41	32	9	129689473	99655700	30033773	88	64	24	311213692	205806118	105407574	0.7.8	0.816236	0.102332	17	38	55	french
PRAD-FR.PA12003	PA12003	0.7.15	3.7.0	1.130(8b3e8abe25f920f5aa569db482bb999f29cc447b_1427207353)	1.3	39	0	3764490993	3217130679	94.8304	103.543	93	98	0.997414	0.997447	2892832970	3178546	803089	2444	359	17	3	14	0	26	21	5	985164650	784823527	200341123	7	4	3	292373476	159781201	132592275	19	17	2	692791174	625042326	67748848	0.7.8	0.844847	0.1241	5	108	113	french
PRAD-FR.PA12004	PA12004	0.7.15	3.7.0	1.130(8b3e8abe25f920f5aa569db482bb999f29cc447b_1427207353)	1.3	15	14	1070169215	1496102509	29.2104	46.0893	28	44	0.942808	0.990093	2852741440	3214216	732968	2530	195	25	9	16	4	21	0	21	148926061	0	148926061	13	0	13	104547518	0	104547518	8	0	8	44378543	0	44378543	0.7.8	0.886866	0.0683553	12	15	27	french
PRAD-FR.PA12005	PA12005	0.7.15	3.7.0	1.130(8b3e8abe25f920f5aa569db482bb999f29cc447b_1427207353)	1.3	34	0	3257802009	3363581255	103.001	105.1	101	102	0.997531	0.997081	2891554424	3278998	808400	1884	203	91	63	28	0	63	8	55	566186637	163480207	402706430	53	5	48	466936888	149204677	317732211	10	3	7	99249749	14275530	84974219	0.7.8	0.651553	0.0702045	13	22	35	french
PRAD-FR.PA12006	PA12006	0.7.15	3.7.0	1.130(8b3e8abe25f920f5aa569db482bb999f29cc447b_1427207353)	1.3	14	14	1080085438	1507001297	30.7533	46.4663	29	44	0.955816	0.988895	2853270315	3231552	736572	1926	213	89	60	29	0	60	3	57	205453275	2441420	203011855	50	2	48	199180446	1623243	197557203	10	1	9	6272829	818177	5454652	0.7.8	0.675015	0.0746512	20	38	58	french
PRAD-FR.PA12007	PA12007	0.7.15	3.7.0	1.130(8b3e8abe25f920f5aa569db482bb999f29cc447b_1427207353)	1.3	34	34	3276099702	3392017377	102.953	107.783	101	106	0.997084	0.996607	2890117313	3098569	788696	1554	157	36	11	25	0	31	4	27	323284096	39406978	283877118	25	0	25	282141351	0	282141351	6	4	2	41142745	39406978	1735767	0.7.8	0.537694	0.0543231	9	34	43	french
PRAD-FR.PA12008	PA12008	0.7.15	3.7.0	1.130(8b3e8abe25f920f5aa569db482bb999f29cc447b_1427207353)	1.3	16	16	1122026743	1645013939	36.2009	53.0889	35	51	0.976811	0.993925	2875239645	3232753	760807	1864	228	50	35	15	0	67	13	54	770392272	259928507	510463765	40	6	34	363719360	144698863	219020497	27	7	20	406672912	115229644	291443268	0.7.8	0.648294	0.0792977	10	31	41	french
PRAD-FR.PA12009	PA12009	0.7.15	3.7.0	1.130(8b3e8abe25f920f5aa569db482bb999f29cc447b_1427207353)	1.3	48	40	2885638602	3040361323	91.5302	99.2354	89	96	0.997469	0.997422	2892488001	3182899	821889	238	156	80	24	56	4	36	15	21	1019245738	442145675	577100063	23	6	17	656811686	233141589	423670097	13	9	4	362434052	209004086	153429966	0.7.8	0.0822821	0.0539328	1	53	54	french
PRAD-FR.PA1200A	PA1200A	0.7.15	3.7.0	1.130(8b3e8abe25f920f5aa569db482bb999f29cc447b_1427207353)	1.3	48	40	3041717480	3010065433	96.0421	97.6901	94	95	0.997533	0.997424	2892532697	3190865	830612	499	149	54	21	33	0	12	1	11	129711494	369227	129342267	7	1	6	35639677	369227	35270450	5	0	5	94071817	0	94071817	0.7.8	0.172513	0.051512	2	36	38	french
PRAD-FR.PA1200D	PA1200D	0.7.15	3.7.0	1.130(8b3e8abe25f920f5aa569db482bb999f29cc447b_1427207353)	1.3	20	20	1276940374	2012274158	32.7784	64.9534	32	63	0.965026	0.995776	2877534563	3238326	759113	1476	138	19	4	15	0	9	7	2	57878865	5713960	52164905	7	7	0	5713960	5713960	0	2	0	2	52164905	0	52164905	0.7.8	0.512939	0.0479577	10	17	27	french
PRAD-FR.PA1200E	PA1200E	0.7.15	3.7.0	1.130(8b3e8abe25f920f5aa569db482bb999f29cc447b_1427207353)	1.3	33	30	3567945599	3324983694	108.735	107.4	107	105	0.99749	0.997418	2892690042	3327377	815119	1164	207	55	23	32	0	23	1	22	291672008	133957	291538051	2	0	2	933209	0	933209	21	1	20	290738799	133957	290604842	0.7.8	0.402394	0.0715597	3	46	49	french
PRAD-FR.PA1200F	PA1200F	0.7.15	3.7.0	1.130(8b3e8abe25f920f5aa569db482bb999f29cc447b_1427207353)	1.3	16	16	1037236503	1774587246	31.5718	57.0279	30	55	0.95897	0.994454	2871133371	3187552	746810	1200	172	29	16	13	0	23	3	20	285798872	101412681	184386191	5	2	3	16882273	3368074	13514199	18	1	17	268916599	98044607	170871992	0.7.8	0.417953	0.0599067	7	37	44	french
PRAD-FR.PA12010	PA12010	0.7.15	3.7.0	1.130(8b3e8abe25f920f5aa569db482bb999f29cc447b_1427207353)	1.3	15	14	1038619452	1562284590	30.6561	48.3458	29	46	0.947178	0.990899	2854681403	3237062	736777	1594	142	35	19	16	0	42	0	42	313929460	0	313929460	23	0	23	64707187	0	64707187	19	0	19	249222273	0	249222273	0.7.8	0.558381	0.0497429	14	38	52	french
PRAD-FR.PA12011	PA12011	0.7.15	3.7.0	1.130(8b3e8abe25f920f5aa569db482bb999f29cc447b_1427207353)	1.3	14	15	1184832838	1609878388	29.4611	46.863	28	44	0.947519	0.987181	2846362697	3252170	735526	1117	108	10	6	4	1	27	4	23	1461700894	65293092	1396407802	5	1	4	182157517	723681	181433836	22	3	19	1279543377	64569411	1214973966	0.7.8	0.392431	0.0379432	9	31	40	french
PRAD-FR.PA12017	PA12017	0.7.15	3.7.0	1.130(8b3e8abe25f920f5aa569db482bb999f29cc447b_1427207353)	1.3	14	15	1029548993	1578057094	28.5413	48.1888	27	46	0.939626	0.990571	2852493320	3868739	871381	1128	155	147	144	3	0	53	32	21	521151656	231981864	289169792	26	18	8	268070357	132275479	135794878	27	14	13	253081299	99706385	153374914	0.7.8	0.395444	0.0543384	5	29	34	french
PRAD-FR.PA12018	PA12018	0.7.15	3.7.0	1.130(8b3e8abe25f920f5aa569db482bb999f29cc447b_1427207353)	1.3	14	14	244815610	1567791587	6.63662	50.7609	6	49	0.00908	0.992999	455010168	3434009	682928	130	41	36	7	29	0	29	16	13	629741959	346459179	283282780	14	8	6	341306063	228904228	112401835	15	8	7	288435896	117554951	170880945	0.7.8	0.285708	0.0901079	0	13	13	french
PRAD-FR.PA12019	PA12019	0.7.15	3.7.0	1.130(8b3e8abe25f920f5aa569db482bb999f29cc447b_1427207353)	1.3	14	14	259145963	1487202796	7.86741	47.9679	7	44	0.021914	0.984594	819677624	3672555	750518	1701	294	56	22	34	0	72	43	29	1189108477	729564395	459544082	19	7	12	226932284	70659966	156272318	53	36	17	962176193	658904429	303271764	0.7.8	2.07521	0.358678	15	36	51	french
PRAD-FR.PA1201A	PA1201A	0.7.15	3.7.0	1.130(8b3e8abe25f920f5aa569db482bb999f29cc447b_1427207353)	1.3	14	13	270963611	1350491952	7.61568	42.296	7	40	0.017378	0.983492	738953266	3619423	714280	484	37	35	25	10	0	124	120	4	476247909	460958632	15289277	60	58	2	199548697	192793796	6754901	64	62	2	276699212	268164836	8534376	0.7.8	0.654981	0.0500708	2	5	7	french
PRAD-FR.PA1201B	PA1201B	0.7.15	3.7.0	1.130(8b3e8abe25f920f5aa569db482bb999f29cc447b_1427207353)	1.3	16	14	1117306618	1484778932	30.6141	46.4284	29	44	0.952628	0.984041	2839245689	3922205	892481	1195	129	89	71	18	1	73	10	63	439223641	95785326	343438315	40	6	34	265582520	86630445	178952075	33	4	29	173641121	9154881	164486240	0.7.8	0.420886	0.0454346	7	26	33	french
PRAD-FR.PA1201C	PA1201C	0.7.15	3.7.0	1.130(8b3e8abe25f920f5aa569db482bb999f29cc447b_1427207353)	1.3	14	14	1033657307	1624114384	31.6	52.1481	30	50	0.959888	0.993611	2871183572	3764981	866020	2411	227	39	24	15	2	27	13	14	266514327	111170688	155343639	13	3	10	150726975	7243772	143483203	14	10	4	115787352	103926916	11860436	0.7.8	0.839723	0.0790615	20	60	80	french
PRAD-FR.PA12022	PA12022	0.7.15	3.7.0	1.130(8b3e8abe25f920f5aa569db482bb999f29cc447b_1427207353)	1.3	46	38	2782903892	2902039990	81.7436	92.4641	79	89	0.997247	0.99748	2892664297	3892840	981243	756	127	39	13	26	0	24	12	12	208160463	34503342	173657121	6	5	1	8626986	2775692	5851294	18	7	11	199533477	31727650	167805827	0.7.8	0.261351	0.0439042	4	37	41	french
PRAD-FR.PA13004	PA13004	0.7.15	3.7.0	1.130(8b3e8abe25f920f5aa569db482bb999f29cc447b_1427207353)	1.3	14	14	1020836915	1536465391	30.2634	47.6644	29	44	0.949435	0.986908	2844875922	3926551	872185	3580	312	51	20	31	0	579	569	10	1829901152	1786130729	43770423	162	155	7	349758309	313409960	36348349	417	414	3	1480142843	1472720769	7422074	0.7.8	1.2584	0.109671	19	53	72	french
PRAD-FR.PA13006	PA13006	0.7.15	3.7.0	1.130(8b3e8abe25f920f5aa569db482bb999f29cc447b_1427207353)	1.3	47	0	2896787731	2997304912	81.0729	95.453	78	90	0.997327	0.99758	2892925018	3795702	950254	2824	379	69	43	26	1	297	286	11	679398370	559620019	119778351	165	160	5	354254858	284239937	70014921	132	126	6	325143512	275380082	49763430	0.7.8	0.976175	0.131009	18	82	100	french
PRAD-FR.PA13007	PA13007	0.7.15	3.7.0	1.130(8b3e8abe25f920f5aa569db482bb999f29cc447b_1427207353)	1.3	16	16	1094302578	1513277762	30.714	47.1923	29	42	0.954777	0.984799	2837915774	3845575	885382	3828	327	36	22	14	0	459	457	2	826259176	826228923	30253	253	252	1	422573803	422563449	10354	206	205	1	403685373	403665474	19899	0.7.8	1.34888	0.115225	17	18	35	french
TCGA-EJ-5503	5503	0.7.15	3.7.0	1.130(8b3e8abe25f920f5aa569db482bb999f29cc447b_1427207353)	1.3	3	7	1152376619	1988772543	36.1233	61.0645	36	61	0.969329	0.989512	2863921901	3222917	744394	10	12	11	2	9	0	2	2	0	159522480	159522480	0	1	1	0	482495	482495	0	1	1	0	159039985	159039985	0	0.7.8	0.00349172	0.00419006	0	0	0	tcga
TCGA-EJ-5506	5506	0.7.15	3.7.0	1.130(8b3e8abe25f920f5aa569db482bb999f29cc447b_1427207353)	1.3	3	5	1037837579	1606280756	30.9669	49.8798	31	50	0.952137	0.987534	2852909720	3184182	730351	30	10	9	1	8	2	2	0	2	55804727	0	55804727	2	0	2	55804727	0	55804727	0	0	0	0	0	0	0.7.8	0.0105156	0.00350519	0	0	0	tcga
TCGA-CH-5750	5750	0.7.15	3.7.0	1.130(8b3e8abe25f920f5aa569db482bb999f29cc447b_1427207353)	1.3	3	6	1097134750	1626697189	34.4162	50.9315	34	51	0.968092	0.986723	2854955845	3214346	727045	2036	186	13	2	11	2	10	4	6	216398299	105476527	110921772	5	1	4	33766205	1510650	32255555	5	3	2	182632094	103965877	78666217	0.7.8	0.713146	0.0651499	11	34	45	tcga
TCGA-CH-5763	5763	0.7.15	3.7.0	1.130(8b3e8abe25f920f5aa569db482bb999f29cc447b_1427207353)	1.3	3	5	1082143941	1809454891	31.4095	55.939	31	56	0.954651	0.989325	2859397190	3169158	731276	27	17	13	4	9	0	3	0	3	82148763	0	82148763	3	0	3	82148763	0	82148763	0	0	0	0	0	0	0.7.8	0.00944255	0.00594531	0	0	0	tcga
TCGA-CH-5771	5771	0.7.15	3.7.0	1.130(8b3e8abe25f920f5aa569db482bb999f29cc447b_1427207353)	1.3	3	5	988882284	1970565330	31.2681	59.369	31	59	0.956849	0.989755	2859083668	3212952	732051	799	112	38	15	23	0	39	16	23	1113062285	810975395	302086890	22	4	18	222624510	6116520	216507990	17	12	5	890437775	804858875	85578900	0.7.8	0.27946	0.0391734	4	22	26	tcga
TCGA-CH-5788	5788	0.7.15	3.7.0	1.130(8b3e8abe25f920f5aa569db482bb999f29cc447b_1427207353)	1.3	3	10	1172561421	2234706437	36.7141	68.9903	36	68	0.973333	0.989425	2864006089	3171475	744104	1947	244	107	92	15	0	116	27	89	847754568	470794707	376959861	87	22	65	729123189	397184366	331938823	29	5	24	118631379	73610341	45021038	0.7.8	0.679817	0.0851953	19	17	36	tcga
TCGA-CH-5789	5789	0.7.15	3.7.0	1.130(8b3e8abe25f920f5aa569db482bb999f29cc447b_1427207353)	1.3	3	5	1040673096	1633579394	32.6536	48.7644	32	49	0.962216	0.986686	2855420580	3186639	732221	6	6	3	1	2	0	0	0	0	0	0	0	0	0	0	0	0	0	0	0	0	0	0	0	0.7.8	0.00210127	0.00210127	0	0	0	tcga
TCGA-G9-6336	6336	0.7.15	3.7.0	1.130(8b3e8abe25f920f5aa569db482bb999f29cc447b_1427207353)	1.3	3	5	1163532558	1754095591	36.2114	54.3923	36	54	0.969028	0.988574	2860932857	3235638	736544	403	45	6	0	6	2	4	0	4	47890588	0	47890588	3	0	3	8917644	0	8917644	1	0	1	38972944	0	38972944	0.7.8	0.140863	0.0157291	1	5	6	tcga
TCGA-G9-6365	6365	0.7.15	3.7.0	1.130(8b3e8abe25f920f5aa569db482bb999f29cc447b_1427207353)	1.3	3	5	1265401504	1753686671	39.0591	54.2523	39	54	0.975354	0.987846	2861285349	3215169	738969	1188	110	6	1	5	0	11	3	8	344384758	287408757	56976001	3	0	3	40974765	0	40974765	8	3	5	303409993	287408757	16001236	0.7.8	0.415198	0.0384443	8	18	26	tcga
TCGA-G9-6370	6370	0.7.15	3.7.0	1.130(8b3e8abe25f920f5aa569db482bb999f29cc447b_1427207353)	1.3	3	7	1191996797	1816874540	37.053	55.7745	37	56	0.973241	0.98875	2863204646	3204859	744213	12	13	12	1	11	0	0	0	0	0	0	0	0	0	0	0	0	0	0	0	0	0	0	0	0.7.8	0.00419111	0.00454037	0	0	0	tcga
TCGA-HC-7075	7075	0.7.15	3.7.0	1.130(8b3e8abe25f920f5aa569db482bb999f29cc447b_1427207353)	1.3	3	5	1064457385	1922429216	33.0552	58.2909	33	58	0.961933	0.989732	2861448162	3215505	736667	1607	191	26	22	4	0	15	1	14	18141134	2001369	16139765	12	0	12	15957594	0	15957594	3	1	2	2183540	2001369	182171	0.7.8	0.561604	0.0667494	6	35	41	tcga
TCGA-HC-7079	7079	0.7.15	3.7.0	1.130(8b3e8abe25f920f5aa569db482bb999f29cc447b_1427207353)	1.3	3	6	1142621247	1664934035	35.536	51.376	35	51	0.968928	0.98808	2859581571	3221763	749647	1	9	6	5	1	0	0	0	0	0	0	0	0	0	0	0	0	0	0	0	0	0	0	0	0.7.8	0.000349702	0.00314731	0	0	0	tcga
TCGA-HI-7169	7169	0.7.15	3.7.0	1.130(8b3e8abe25f920f5aa569db482bb999f29cc447b_1427207353)	1.3	4	6	1110097666	1801359153	34.7505	55.4321	34	55	0.968979	0.988933	2862873070	3216026	747903	1158	109	14	6	8	0	5	0	5	5363899	0	5363899	2	0	2	742459	0	742459	3	0	3	4621440	0	4621440	0.7.8	0.404489	0.0380736	4	27	31	tcga
TCGA-HC-7233	7233	0.7.15	3.7.0	1.130(8b3e8abe25f920f5aa569db482bb999f29cc447b_1427207353)	1.3	3	7	1230043363	1845174860	37.9269	56.9913	38	57	0.973214	0.988981	2863724240	3236093	750154	1614	148	18	3	15	0	10	2	8	156348051	1213531	155134520	3	1	2	2184987	836380	1348607	7	1	6	154163064	377151	153785913	0.7.8	0.563602	0.051681	15	19	34	tcga
TCGA-G9-7522	7522	0.7.15	3.7.0	1.130(8b3e8abe25f920f5aa569db482bb999f29cc447b_1427207353)	1.3	3	5	1037248228	1696272792	32.6212	52.319	32	52	0.960615	0.987471	2855552340	3210848	735175	435	38	4	3	1	0	9	1	8	29381495	838416	28543079	7	0	7	13715347	0	13715347	2	1	1	15666148	838416	14827732	0.7.8	0.152335	0.0133074	3	7	10	tcga
TCGA-HC-7737	7737	0.7.15	3.7.0	1.130(8b3e8abe25f920f5aa569db482bb999f29cc447b_1427207353)	1.3	5	5	1107871122	1689074945	34.2485	52.3052	34	52	0.961245	0.988516	2857221507	3802758	866344	517	67	41	23	18	1	28	1	27	346215693	122867	346092826	6	0	6	75790312	0	75790312	22	1	21	270425381	122867	270302514	0.7.8	0.180945	0.0234494	3	6	9	tcga
TCGA-HC-7740	7740	0.7.15	3.7.0	1.130(8b3e8abe25f920f5aa569db482bb999f29cc447b_1427207353)	1.3	4	5	992551648	1596744418	31.5435	49.2099	30	49	0.815331	0.985046	2648510304	3203830	734490	329	33	14	7	7	0	14	10	4	91487933	62010791	29477142	6	6	0	20602762	20602762	0	8	4	4	70885171	41408029	29477142	0.7.8	0.124221	0.0124598	4	0	4	tcga
TCGA-HC-7744	7744	0.7.15	3.7.0	1.130(8b3e8abe25f920f5aa569db482bb999f29cc447b_1427207353)	1.3	3	5	1100195564	1801123258	34.0541	55.6841	30	56	0.81228	0.98867	2687076633	3189428	732804	1272	175	82	29	53	0	64	59	5	1093170503	1070913720	22256783	45	44	1	721948038	721809265	138773	19	15	4	371222465	349104455	22118010	0.7.8	0.473377	0.0651265	14	12	26	tcga
TCGA-EJ-7791	7791	0.7.15	3.7.0	1.130(8b3e8abe25f920f5aa569db482bb999f29cc447b_1427207353)	1.3	3	6	1019795214	1847770527	31.6579	57.0694	31	57	0.950932	0.988727	2853177279	3234289	734659	284	56	34	23	11	0	11	0	11	118803935	0	118803935	8	0	8	62522455	0	62522455	3	0	3	56281480	0	56281480	0.7.8	0.0995382	0.0196272	3	5	8	tcga
TCGA-HC-8258	8258	0.7.15	3.7.0	1.130(8b3e8abe25f920f5aa569db482bb999f29cc447b_1427207353)	1.3	4	5	1105054926	2130938200	34.4977	62.6128	34	62	0.965417	0.990119	2864218836	3914739	888261	77	45	20	8	12	0	12	0	12	75163336	0	75163336	11	0	11	70032613	0	70032613	1	0	1	5130723	0	5130723	0.7.8	0.0268834	0.0157111	1	7	8	tcga
PRAD-UK.PD12806	PD12806	0.7.15	3.7.0	1.130(8b3e8abe25f920f5aa569db482bb999f29cc447b_1427207353)	1.3	3	3	1200239198	1841792536	39.3464	59.8905	40	61	0.963071	0.970254	2809092233	3202205	743032	1416	158	58	22	36	1	49	11	38	722751487	251486467	471265020	22	4	18	241249366	107435300	133814066	27	7	20	481502121	144051167	337450954	0.7.8	0.504077	0.0562459	7	32	39	uk
PRAD-UK.PD12807	PD12807	0.7.15	3.7.0	1.130(8b3e8abe25f920f5aa569db482bb999f29cc447b_1427207353)	1.3	3	4	1395287535	1879494700	44.9234	60.8311	46	63	0.966483	0.971006	2813013623	3232171	745989	1491	144	23	18	5	0	21	0	21	153047035	0	153047035	12	0	12	92659589	0	92659589	9	0	9	60387446	0	60387446	0.7.8	0.530037	0.0511907	11	12	23	uk
PRAD-UK.PD12808	PD12808	0.7.15	3.7.0	1.130(8b3e8abe25f920f5aa569db482bb999f29cc447b_1427207353)	1.3	3	4	1161175734	1841108627	36.9347	59.0269	38	60	0.955499	0.971228	2811249765	3269779	738619	2477	173	20	7	13	2	45	7	38	674649828	342625557	332024271	19	3	16	282527312	146196590	136330722	26	4	22	392122516	196428967	195693549	0.7.8	0.881103	0.0615385	22	15	37	uk
PRAD-UK.PD12809	PD12809	0.7.15	3.7.0	1.130(8b3e8abe25f920f5aa569db482bb999f29cc447b_1427207353)	1.3	3	5	1146736810	2032816235	37.5977	66.4864	39	68	0.960462	0.973005	2815073626	3257792	760337	1938	263	53	38	15	2	33	6	27	624907680	347130039	277777641	9	4	5	158970898	155277262	3693636	24	2	22	465936782	191852777	274084005	0.7.8	0.688437	0.0934256	11	41	52	uk
PRAD-UK.PD12810	PD12810	0.7.15	3.7.0	1.130(8b3e8abe25f920f5aa569db482bb999f29cc447b_1427207353)	1.3	3	4	1067525325	1924274466	34.5128	62.4152	35	65	0.952154	0.970133	2805452741	3227318	738022	1660	171	44	33	11	2	29	4	25	184388941	9529067	174859874	14	0	14	157677751	0	157677751	15	4	11	26711190	9529067	17182123	0.7.8	0.591705	0.0609527	4	14	18	uk
PRAD-UK.PD12811	PD12811	0.7.15	3.7.0	1.130(8b3e8abe25f920f5aa569db482bb999f29cc447b_1427207353)	1.3	3	6	1157328427	2056006919	37.9538	68.1852	39	71	0.960528	0.972302	2811164428	3218852	763547	2032	243	179	132	47	1	127	15	112	564297648	60523781	503773867	81	3	78	281224631	1468577	279756054	46	12	34	283073017	59055204	224017813	0.7.8	0.722832	0.086441	10	49	59	uk
PRAD-UK.PD12812	PD12812	0.7.15	3.7.0	1.130(8b3e8abe25f920f5aa569db482bb999f29cc447b_1427207353)	1.3	3	3	1359846759	1794148127	44.3056	58.5106	46	60	0.966535	0.967655	2802238689	3237470	749837	3139	362	31	13	18	3	29	17	12	813967261	547597209	266370052	11	4	7	332882074	204663452	128218622	18	13	5	481085187	342933757	138151430	0.7.8	1.12018	0.129182	22	42	64	uk
PRAD-UK.PD12813	PD12813	0.7.15	3.7.0	1.130(8b3e8abe25f920f5aa569db482bb999f29cc447b_1427207353)	1.3	3	4	1356856263	2180961412	44.2247	72.3513	45	75	0.966171	0.974366	2820068091	3201940	764865	1652	165	35	12	23	2	22	7	15	268125865	145675817	122450048	14	2	12	159665431	40753946	118911485	8	5	3	108460434	104921871	3538563	0.7.8	0.585801	0.0585092	12	37	49	uk
PRAD-UK.PD12814	PD12814	0.7.15	3.7.0	1.130(8b3e8abe25f920f5aa569db482bb999f29cc447b_1427207353)	1.3	3	4	1415599409	1530561210	46.1144	48.745	47	51	0.967677	0.965175	2797866993	3227270	732171	1714	188	15	7	8	1	13	2	11	44112589	3313015	40799574	12	1	11	40928809	129235	40799574	1	1	0	3183780	3183780	0	0.7.8	0.61261	0.067194	10	14	24	uk
PRAD-UK.PD12815	PD12815	0.7.15	3.7.0	1.130(8b3e8abe25f920f5aa569db482bb999f29cc447b_1427207353)	1.3	3	4	1616557024	1564628452	52.2275	51.2254	54	53	0.970564	0.969948	2809648139	3194349	743061	915	113	52	33	19	1	14	1	13	7188328	45478	7142850	5	0	5	1706225	0	1706225	9	1	8	5482103	45478	5436625	0.7.8	0.325664	0.0402186	10	16	26	uk
PRAD-UK.PD12816	PD12816	0.7.15	3.7.0	1.130(8b3e8abe25f920f5aa569db482bb999f29cc447b_1427207353)	1.3	3	4	1421882222	1560956700	46.208	50.883	48	53	0.967467	0.960556	2781280977	3225307	743129	191	29	8	1	7	4	23	4	19	474924752	113232414	361692338	16	2	14	110505048	191380	110313668	7	2	5	364419704	113041034	251378670	0.7.8	0.0686734	0.0104269	0	0	0	uk
PRAD-UK.PD12817	PD12817	0.7.15	3.7.0	1.130(8b3e8abe25f920f5aa569db482bb999f29cc447b_1427207353)	1.3	3	4	1361692917	2124085812	44.4658	68.9588	46	68	0.966999	0.970636	2811267350	3178524	751244	2348	249	77	67	10	0	82	25	57	921623216	740521742	181101474	56	6	50	315526207	143432448	172093759	26	19	7	606097009	597089294	9007715	0.7.8	0.83521	0.0885722	13	46	59	uk
PRAD-UK.PD12818	PD12818	0.7.15	3.7.0	1.130(8b3e8abe25f920f5aa569db482bb999f29cc447b_1427207353)	1.3	3	4	1321419955	1769106776	43.0961	56.96	44	59	0.965624	0.968648	2806744282	3239430	740702	1149	101	17	6	11	2	22	4	18	241313950	2868012	238445938	16	2	14	210833373	1997591	208835782	6	2	4	30480577	870421	29610156	0.7.8	0.409371	0.0359848	4	0	4	uk
PRAD-UK.PD12819	PD12819	0.7.15	3.7.0	1.130(8b3e8abe25f920f5aa569db482bb999f29cc447b_1427207353)	1.3	3	3	1163708795	1838912696	38.2116	59.8562	39	62	0.960504	0.969607	2806824730	3238035	744729	485	63	9	3	6	0	4	1	3	33070434	310578	32759856	1	0	1	1167443	0	1167443	3	1	2	31902991	310578	31592413	0.7.8	0.172793	0.0224453	4	7	11	uk
PRAD-UK.PD12820	PD12820	0.7.15	3.7.0	1.130(8b3e8abe25f920f5aa569db482bb999f29cc447b_1427207353)	1.3	3	4	1468684286	2027805982	47.8752	67.5193	49	69	0.96844	0.973841	2820391593	3196335	758026	1078	138	25	13	12	0	24	9	15	272663725	104870589	167793136	9	3	6	105629919	58360577	47269342	15	6	9	167033806	46510012	120523794	0.7.8	0.382216	0.0489294	5	15	20	uk
PRAD-UK.PD12821	PD12821	0.7.15	3.7.0	1.130(8b3e8abe25f920f5aa569db482bb999f29cc447b_1427207353)	1.3	3	4	1486631015	1680872557	47.8913	55.5323	49	58	0.968399	0.966839	2799041560	3198788	752492	1375	139	67	28	39	0	41	1	40	147395020	684209	146710811	34	0	34	140962754	0	140962754	7	1	6	6432266	684209	5748057	0.7.8	0.49124	0.0496599	9	15	24	uk
PRAD-UK.PD12822	PD12822	0.7.15	3.7.0	1.130(8b3e8abe25f920f5aa569db482bb999f29cc447b_1427207353)	1.3	3	4	1286073321	2331998189	42.4663	75.8767	43	79	0.965312	0.971598	2811859866	3165145	756898	388	97	19	7	12	0	19	5	14	711007021	258074126	452932895	14	0	14	452932895	0	452932895	5	5	0	258074126	258074126	0	0.7.8	0.137987	0.0344967	2	17	19	uk
PRAD-UK.PD12823	PD12823	0.7.15	3.7.0	1.130(8b3e8abe25f920f5aa569db482bb999f29cc447b_1427207353)	1.3	3	4	1374958993	1777535955	45.0165	57.6118	46	61	0.966716	0.96094	2783054119	3225123	739535	97	24	6	2	4	0	3	0	3	80863753	0	80863753	1	0	1	3852536	0	3852536	2	0	2	77011217	0	77011217	0.7.8	0.0348538	0.00862362	0	0	0	uk
PRAD-UK.PD12824	PD12824	0.7.15	3.7.0	1.130(8b3e8abe25f920f5aa569db482bb999f29cc447b_1427207353)	1.3	3	3	1220174495	1527037094	40.2496	49.7361	41	50	0.963363	0.953751	2757630779	3221891	738990	1937	201	60	40	20	1	51	31	20	1389844498	1264445682	125398816	33	21	12	985926162	911839977	74086185	18	10	8	403918336	352605705	51312631	0.7.8	0.702415	0.0728887	8	28	36	uk
PRAD-UK.PD12825	PD12825	0.7.15	3.7.0	1.130(8b3e8abe25f920f5aa569db482bb999f29cc447b_1427207353)	1.3	3	4	1240583362	1770579280	40.9142	57.5954	42	61	0.963871	0.95607	2766957035	3213693	745949	437	75	13	1	12	1	18	0	18	176044495	0	176044495	12	0	12	128569621	0	128569621	6	0	6	47474874	0	47474874	0.7.8	0.157935	0.0271056	1	10	11	uk
PRAD-UK.PD12826	PD12826	0.7.15	3.7.0	1.130(8b3e8abe25f920f5aa569db482bb999f29cc447b_1427207353)	1.3	3	5	1264961247	1817741456	41.7561	59.6231	43	61	0.964988	0.972533	2816283601	3950489	916228	34	23	15	1	14	4	7	0	7	188503938	0	188503938	2	0	2	24107851	0	24107851	5	0	5	164396087	0	164396087	0.7.8	0.0120726	0.00816679	0	0	0	uk
PRAD-UK.PD12827	PD12827	0.7.15	3.7.0	1.130(8b3e8abe25f920f5aa569db482bb999f29cc447b_1427207353)	1.3	3	4	1199721982	1924536607	39.4145	63.3486	40	68	0.96312	0.966092	2795493714	3213696	758162	9	13	5	1	4	0	0	0	0	0	0	0	0	0	0	0	0	0	0	0	0	0	0	0	0.7.8	0.00321947	0.00465034	0	0	0	uk
PRAD-UK.PD12828	PD12828	0.7.15	3.7.0	1.130(8b3e8abe25f920f5aa569db482bb999f29cc447b_1427207353)	1.3	3	5	1151060675	2328610324	37.8817	76.087	39	76	0.954984	0.970648	2802221688	3212640	750675	1697	150	37	20	17	2	41	20	21	1684432564	413318016	1271114548	15	8	7	171261172	92256178	79004994	26	12	14	1513171392	321061838	1192109554	0.7.8	0.605591	0.053529	13	25	38	uk
PRAD-UK.PD12829	PD12829	0.7.15	3.7.0	1.130(8b3e8abe25f920f5aa569db482bb999f29cc447b_1427207353)	1.3	3	4	1316175896	2166705577	42.9739	71.3898	44	77	0.964657	0.96811	2801701911	3213304	754661	1542	180	45	31	14	2	19	4	15	283993863	130739181	153254682	14	0	14	153021838	0	153021838	5	4	1	130972025	130739181	232844	0.7.8	0.55038	0.0642467	8	12	20	uk
PRAD-UK.PD12830	PD12830	0.7.15	3.7.0	1.130(8b3e8abe25f920f5aa569db482bb999f29cc447b_1427207353)	1.3	3	4	1401249221	1740708986	45.7021	56.5541	47	59	0.967395	0.969311	2807794349	3243752	754669	1805	342	22	12	10	2	8	0	8	55752253	0	55752253	7	0	7	52513100	0	52513100	1	0	1	3239153	0	3239153	0.7.8	0.642853	0.121804	7	34	41	uk
PRAD-UK.PD12831	PD12831	0.7.15	3.7.0	1.130(8b3e8abe25f920f5aa569db482bb999f29cc447b_1427207353)	1.3	3	5	1336826977	1865216059	44.1628	60.9164	45	62	0.967003	0.96609	2796363741	3208223	753435	1162	128	53	17	36	1	73	14	59	2002542842	271133194	1731409648	32	11	21	345123407	99876156	245247251	41	3	38	1657419435	171257038	1486162397	0.7.8	0.41554	0.0457737	6	25	31	uk
PRAD-UK.PD12832	PD12832	0.7.15	3.7.0	1.130(8b3e8abe25f920f5aa569db482bb999f29cc447b_1427207353)	1.3	3	5	1313180847	2151789569	43.4647	70.2006	45	73	0.966749	0.971311	2812101895	3342693	784902	1407	163	16	4	12	1	6	3	3	214892884	128891206	86001678	5	2	3	214833143	128831465	86001678	1	1	0	59741	59741	0	0.7.8	0.500337	0.0579638	18	40	58	uk
PRAD-UK.PD12834	PD12834	0.7.15	3.7.0	1.130(8b3e8abe25f920f5aa569db482bb999f29cc447b_1427207353)	1.3	3	5	1198752179	1826963329	39.5766	59.1151	41	61	0.963064	0.969994	2808654636	3236136	750874	1599	171	61	56	5	0	60	10	50	376580836	155622964	220957872	42	0	42	189910867	0	189910867	18	10	8	186669969	155622964	31047005	0.7.8	0.569312	0.0608832	11	23	34	uk
PRAD-UK.PD12835	PD12835	0.7.15	3.7.0	1.130(8b3e8abe25f920f5aa569db482bb999f29cc447b_1427207353)	1.3	3	5	1123239590	1877497779	37.1401	62.1968	38	64	0.959564	0.973612	2816120331	3205145	764945	1349	129	21	6	15	2	18	0	18	188945753	0	188945753	8	0	8	80818130	0	80818130	10	0	10	108127623	0	108127623	0.7.8	0.479028	0.0458077	7	10	17	uk
PRAD-UK.PD12836	PD12836	0.7.15	3.7.0	1.130(8b3e8abe25f920f5aa569db482bb999f29cc447b_1427207353)	1.3	3	3	1189142156	1768299484	38.6808	57.969	40	61	0.961669	0.967569	2799481130	3209300	748922	1528	168	35	14	21	2	26	1	25	272060949	19083743	252977206	18	0	18	42996896	0	42996896	8	1	7	229064053	19083743	209980310	0.7.8	0.545815	0.0600111	10	23	33	uk
PRAD-UK.PD12837	PD12837	0.7.15	3.7.0	1.130(8b3e8abe25f920f5aa569db482bb999f29cc447b_1427207353)	1.3	3	4	1297054779	1782238241	41.8678	58.1806	43	62	0.961908	0.962778	2784449089	3239134	751071	1339	176	25	10	15	3	23	2	21	222287952	4341038	217946914	18	0	18	137784223	0	137784223	5	2	3	84503729	4341038	80162691	0.7.8	0.480885	0.0632082	9	5	14	uk
PRAD-UK.PD12838	PD12838	0.7.15	3.7.0	1.130(8b3e8abe25f920f5aa569db482bb999f29cc447b_1427207353)	1.3	3	3	1350593348	1783534504	43.4842	58.2405	45	60	0.965559	0.970417	2810122407	3217969	744703	1629	185	72	43	29	1	44	18	26	818664106	557558364	261105742	27	6	21	551856885	317804440	234052445	17	12	5	266807221	239753924	27053297	0.7.8	0.57969	0.0658334	19	51	70	uk
PRAD-UK.PD12839	PD12839	0.7.15	3.7.0	1.130(8b3e8abe25f920f5aa569db482bb999f29cc447b_1427207353)	1.3	3	3	1074651690	1836365276	35.3142	59.627	36	62	0.955609	0.968229	2800705801	3229048	733453	9	8	4	1	3	0	0	0	0	0	0	0	0	0	0	0	0	0	0	0	0	0	0	0	0.7.8	0.00321348	0.00285642	0	0	0	uk
PRAD-UK.PD12840	PD12840	0.7.15	3.7.0	1.130(8b3e8abe25f920f5aa569db482bb999f29cc447b_1427207353)	1.3	3	3	1167617331	1881505408	38.1818	61.5921	39	66	0.960086	0.967267	2798445714	3200769	738963	1426	175	24	15	9	5	11	0	11	77629065	0	77629065	9	0	9	76811582	0	76811582	2	0	2	817483	0	817483	0.7.8	0.509569	0.0625347	7	5	12	uk
PRAD-UK.PD12841	PD12841	0.7.15	3.7.0	1.130(8b3e8abe25f920f5aa569db482bb999f29cc447b_1427207353)	1.3	3	3	1134556013	1806012395	36.8652	59.4777	38	62	0.957795	0.969985	2805579994	3216185	748200	959	118	28	12	16	1	12	2	10	120188225	69445451	50742774	9	1	8	116588411	69030003	47558408	3	1	2	3599814	415448	3184366	0.7.8	0.341819	0.042059	9	30	39	uk
PRAD-UK.PD12842	PD12842	0.7.15	3.7.0	1.130(8b3e8abe25f920f5aa569db482bb999f29cc447b_1427207353)	1.3	3	5	1009951497	2212719339	32.9618	71.8577	34	75	0.949148	0.970959	2805015311	3217716	740526	1713	198	32	10	22	0	20	2	18	316479842	148177901	168301941	17	2	15	297162134	148177901	148984233	3	0	3	19317708	0	19317708	0.7.8	0.610692	0.0705878	10	29	39	uk
PRAD-UK.PD12843	PD12843	0.7.15	3.7.0	1.130(8b3e8abe25f920f5aa569db482bb999f29cc447b_1427207353)	1.3	3	4	1005550655	2125400528	32.7713	69.5657	34	71	0.948815	0.970836	2804024293	3207131	741841	2853	499	49	33	16	0	114	73	41	2019976626	1228431078	791545548	50	29	21	677592903	339790524	337802379	64	44	20	1342383723	888640554	453743169	0.7.8	1.01747	0.177959	16	78	94	uk
PRAD-UK.PD12844	PD12844	0.7.15	3.7.0	1.130(8b3e8abe25f920f5aa569db482bb999f29cc447b_1427207353)	1.3	3	3	1195847499	1744946769	39.3048	57.6324	40	59	0.962852	0.952124	2748210175	3159793	720586	2441	334	87	52	35	2	147	59	88	1721657805	1112349917	609307888	59	8	51	364445321	23565227	340880094	88	51	37	1357212484	1088784690	268427794	0.7.8	0.888214	0.121534	14	39	53	uk
PRAD-UK.PD12845	PD12845	0.7.15	3.7.0	1.130(8b3e8abe25f920f5aa569db482bb999f29cc447b_1427207353)	1.3	3	4	1079197765	1961877163	35.6634	64.6464	37	62	0.95657	0.963507	2808690937	3224235	753628	3710	331	49	28	21	1	85	58	27	2455960841	1392601140	1063359701	31	18	13	744892933	243250840	501642093	54	40	14	1711067908	1149350300	561717608	0.7.8	1.3209	0.117848	27	25	52	uk
PRAD-UK.PD13380	PD13380	0.7.15	3.7.0	1.130(8b3e8abe25f920f5aa569db482bb999f29cc447b_1427207353)	1.3	3	6	1313014811	1538010118	44.4663	51.1778	46	51	0.967811	0.97008	2806385538	3223060	758224	3326	394	21	8	13	2	59	33	26	1235641197	976820443	258820754	19	6	13	362392594	244465746	117926848	40	27	13	873248603	732354697	140893906	0.7.8	1.18515	0.140394	19	52	71	uk
PRAD-UK.PD13381	PD13381	0.7.15	3.7.0	1.130(8b3e8abe25f920f5aa569db482bb999f29cc447b_1427207353)	1.3	3	4	1083592134	1113018775	35.986	33.3182	37	34	0.954781	0.951045	2761987307	3207732	737124	1105	60	8	2	6	2	7	1	6	115040348	51659843	63380505	3	1	2	52238012	51659843	578169	4	0	4	62802336	0	62802336	0.7.8	0.400074	0.0217235	10	12	22	uk
PRAD-UK.PD13382	PD13382	0.7.15	3.7.0	1.130(8b3e8abe25f920f5aa569db482bb999f29cc447b_1427207353)	1.3	4	5	1274165568	1493809373	42.0115	49.5908	43	51	0.964659	0.970313	2808172218	3917626	916648	1992	222	34	19	15	1	21	1	20	154865337	107448	154757889	16	0	16	140343251	0	140343251	5	1	4	14522086	107448	14414638	0.7.8	0.709358	0.079055	11	18	29	uk
PRAD-UK.PD13383	PD13383	0.7.15	3.7.0	1.130(8b3e8abe25f920f5aa569db482bb999f29cc447b_1427207353)	1.3	4	5	1199573938	1803672192	39.7297	59.6427	41	62	0.963043	0.972919	2815973387	3256495	772194	1383	160	35	21	14	2	7	0	7	70183258	0	70183258	3	0	3	1961523	0	1961523	4	0	4	68221735	0	68221735	0.7.8	0.491127	0.0568187	15	48	63	uk
PRAD-UK.PD13384	PD13384	0.7.15	3.7.0	1.130(8b3e8abe25f920f5aa569db482bb999f29cc447b_1427207353)	1.3	4	6	1197443065	1587099186	39.6625	53.1096	41	55	0.96336	0.970959	2809495955	3231336	767378	1122	98	50	35	15	0	37	0	37	110706575	0	110706575	32	0	32	105635383	0	105635383	5	0	5	5071192	0	5071192	0.7.8	0.39936	0.0348817	7	26	33	uk
PRAD-UK.PD13386	PD13386	0.7.15	3.7.0	1.130(8b3e8abe25f920f5aa569db482bb999f29cc447b_1427207353)	1.3	4	5	1172316749	1778978736	38.8285	58.7945	40	61	0.962617	0.972782	2815623471	3219429	762625	788	88	22	8	14	1	6	0	6	136702842	0	136702842	4	0	4	52971690	0	52971690	2	0	2	83731152	0	83731152	0.7.8	0.279867	0.0312542	4	15	19	uk
PRAD-UK.PD13387	PD13387	0.7.15	3.7.0	1.130(8b3e8abe25f920f5aa569db482bb999f29cc447b_1427207353)	1.3	3	5	1184402197	1595767605	39.2095	53.1271	40	55	0.963062	0.968429	2802823378	3226449	758335	1656	144	32	17	15	1	22	1	21	140782458	311156	140471302	15	0	15	133543048	0	133543048	7	1	6	7239410	311156	6928254	0.7.8	0.590833	0.0513768	20	22	42	uk
PRAD-UK.PD13388	PD13388	0.7.15	3.7.0	1.130(8b3e8abe25f920f5aa569db482bb999f29cc447b_1427207353)	1.3	2	5	927303017	1750852100	30.5222	57.8584	31	60	0.940714	0.97262	2804735203	3202499	757424	2106	175	30	16	14	0	20	1	19	159388465	1195862	158192603	15	1	14	103982803	1195862	102786941	5	0	5	55405662	0	55405662	0.7.8	0.750873	0.0623945	16	27	43	uk
PRAD-UK.PD13389	PD13389	0.7.15	3.7.0	1.130(8b3e8abe25f920f5aa569db482bb999f29cc447b_1427207353)	1.3	4	5	938624095	1524523319	30.9368	50.5345	32	52	0.943374	0.970976	2802421256	3216418	751591	1527	165	77	35	42	1	47	1	46	160609824	319209	160290615	45	0	45	160019258	0	160019258	2	1	1	590566	319209	271357	0.7.8	0.544886	0.0588777	9	19	28	uk
PRAD-UK.PD13390	PD13390	0.7.15	3.7.0	1.130(8b3e8abe25f920f5aa569db482bb999f29cc447b_1427207353)	1.3	4	6	1042399723	1585819132	30.1267	52.6829	31	54	0.940685	0.971215	2807725287	3215184	758423	1216	103	37	12	25	1	48	0	48	291278969	0	291278969	44	0	44	207777827	0	207777827	4	0	4	83501142	0	83501142	0.7.8	0.433091	0.0366845	6	15	21	uk
PRAD-UK.PD13391	PD13391	0.7.15	3.7.0	1.130(8b3e8abe25f920f5aa569db482bb999f29cc447b_1427207353)	1.3	3	6	973617041	1799778579	32.1179	59.6727	33	61	0.946737	0.973093	2808971445	3219693	753730	714	82	18	7	11	0	22	12	10	600839776	181139340	419700436	18	9	9	401132536	179182160	221950376	4	3	1	199707240	1957180	197750060	0.7.8	0.254186	0.0291922	4	5	9	uk
PRAD-UK.PD13392	PD13392	0.7.15	3.7.0	1.130(8b3e8abe25f920f5aa569db482bb999f29cc447b_1427207353)	1.3	3	5	1161140969	1925156136	38.509	63.6151	40	66	0.962062	0.973264	2816209194	3214785	765880	700	86	12	0	12	2	5	0	5	15717878	0	15717878	3	0	3	9870287	0	9870287	2	0	2	5847591	0	5847591	0.7.8	0.248561	0.0305375	5	27	32	uk
PRAD-UK.PD13393	PD13393	0.7.15	3.7.0	1.130(8b3e8abe25f920f5aa569db482bb999f29cc447b_1427207353)	1.3	3	5	1292780785	1959157366	43.8707	64.7084	45	66	0.967088	0.973481	2817300576	3215468	766466	1483	178	51	28	23	3	28	3	25	250389659	26741499	223648160	13	0	13	153590423	0	153590423	15	3	12	96799236	26741499	70057737	0.7.8	0.52639	0.063181	8	23	31	uk
PRAD-UK.PD13394	PD13394	0.7.15	3.7.0	1.130(8b3e8abe25f920f5aa569db482bb999f29cc447b_1427207353)	1.3	4	6	1056197974	1723072259	34.9378	56.8719	36	59	0.954996	0.971923	2809717424	3233303	759168	2173	266	85	68	17	0	83	46	37	398514549	192327825	206186724	48	13	35	263063074	60362056	202701018	35	33	2	135451475	131965769	3485706	0.7.8	0.773387	0.0946714	16	27	43	uk
PRAD-UK.PD13395	PD13395	0.7.15	3.7.0	1.130(8b3e8abe25f920f5aa569db482bb999f29cc447b_1427207353)	1.3	3	6	912905080	1522891473	30.14	49.6916	31	51	0.940745	0.970538	2800312790	3217602	746789	1017	153	13	7	6	1	14	1	13	257936688	55052715	202883973	9	0	9	160639039	0	160639039	5	1	4	97297649	55052715	42244934	0.7.8	0.363174	0.0546368	10	54	64	uk
PRAD-UK.PD13396	PD13396	0.7.15	3.7.0	1.130(8b3e8abe25f920f5aa569db482bb999f29cc447b_1427207353)	1.3	3	6	1632137661	2239991968	52.788	74.3187	54	77	0.970896	0.975027	2824085444	3193375	715064	1427	132	14	5	9	2	3	1	2	60951723	52526125	8425598	3	1	2	60951723	52526125	8425598	0	0	0	0	0	0	0.7.8	0.505296	0.0467408	7	14	21	uk
PRAD-UK.PD13397	PD13397	0.7.15	3.7.0	1.130(8b3e8abe25f920f5aa569db482bb999f29cc447b_1427207353)	1.3	3	5	1250063912	1835689032	40.9124	60.4927	42	62	0.963844	0.972886	2815849095	3211542	762322	32	19	8	0	8	0	1	0	1	13586637	0	13586637	1	0	1	13586637	0	13586637	0	0	0	0	0	0	0.7.8	0.0113642	0.00674752	2	17	19	uk
PRAD-UK.PD13398	PD13398	0.7.15	3.7.0	1.130(8b3e8abe25f920f5aa569db482bb999f29cc447b_1427207353)	1.3	4	5	1037147443	1783324612	34.6352	58.5508	36	60	0.955087	0.972384	2811593118	3909103	912570	787	97	20	6	14	3	22	11	11	308734564	102622067	206112497	13	6	7	173667595	44282109	129385486	9	5	4	135066969	58339958	76727011	0.7.8	0.279912	0.0345	5	21	26	uk
PRAD-UK.PD13399	PD13399	0.7.15	3.7.0	1.130(8b3e8abe25f920f5aa569db482bb999f29cc447b_1427207353)	1.3	4	4	1103831763	1586392152	36.6962	52.8923	38	54	0.959266	0.971725	2811009664	3223742	775514	1123	141	37	20	17	1	54	4	50	319375680	33388311	285987369	33	2	31	72398886	1681262	70717624	21	2	19	246976794	31707049	215269745	0.7.8	0.399501	0.0501599	5	19	24	uk
PRAD-UK.PD13400	PD13400	0.7.15	3.7.0	1.130(8b3e8abe25f920f5aa569db482bb999f29cc447b_1427207353)	1.3	3	4	945123224	1887777067	31.2739	61.3141	32	63	0.944778	0.972896	2808600410	3220511	757421	33	17	8	3	5	0	6	1	5	59620031	504005	59116026	5	1	4	14977913	504005	14473908	1	0	1	44642118	0	44642118	0.7.8	0.0117496	0.00605284	0	0	0	uk
PRAD-UK.PD13401	PD13401	0.7.15	3.7.0	1.130(8b3e8abe25f920f5aa569db482bb999f29cc447b_1427207353)	1.3	3	7	952853478	2366412692	31.4852	78.737	32	81	0.945948	0.975173	2811379912	3213642	778739	1026	122	22	3	19	1	30	8	22	716952408	190395803	526556605	9	0	9	37594609	0	37594609	21	8	13	679357799	190395803	488961996	0.7.8	0.364945	0.0433951	5	12	17	uk
PRAD-UK.PD13402	PD13402	0.7.15	3.7.0	1.130(8b3e8abe25f920f5aa569db482bb999f29cc447b_1427207353)	1.3	4	5	1013839596	1876125579	28.0789	61.733	29	63	0.932285	0.972757	2811817712	3308979	778834	1733	161	28	10	18	0	15	5	10	191501834	91794956	99706878	5	2	3	85940099	4980134	80959965	10	3	7	105561735	86814822	18746913	0.7.8	0.616327	0.0572583	11	10	21	uk
PRAD-UK.PD13403	PD13403	0.7.15	3.7.0	1.130(8b3e8abe25f920f5aa569db482bb999f29cc447b_1427207353)	1.3	3	4	991133595	1894137662	32.7574	62.2586	33	64	0.948117	0.97284	2809337192	3221827	766536	8	2	15	1	14	0	1	1	0	143294	143294	0	1	1	0	143294	143294	0	0	0	0	0	0	0	0.7.8	0.00284765	0.000711912	0	0	0	uk
PRAD-UK.PD13404	PD13404	0.7.15	3.7.0	1.130(8b3e8abe25f920f5aa569db482bb999f29cc447b_1427207353)	1.3	4	5	1125226596	1875424926	32.6648	62.172	33	64	0.949353	0.973214	2815542617	3230937	785495	855	117	14	5	9	1	17	3	14	182650124	7156109	175494015	3	3	0	7156109	7156109	0	14	0	14	175494015	0	175494015	0.7.8	0.303671	0.041555	7	18	25	uk
PRAD-UK.PD13405	PD13405	0.7.15	3.7.0	1.130(8b3e8abe25f920f5aa569db482bb999f29cc447b_1427207353)	1.3	3	5	1080760198	1777361203	35.6159	59.2567	36	60	0.957015	0.972097	2810713850	3220978	777902	1681	212	158	91	67	0	111	39	72	265888824	159505636	106383188	91	36	55	258795974	158488799	100307175	20	3	17	7092850	1016837	6076013	0.7.8	0.598069	0.0754257	7	48	55	uk
PRAD-UK.PD13406	PD13406	0.7.15	3.7.0	1.130(8b3e8abe25f920f5aa569db482bb999f29cc447b_1427207353)	1.3	4	5	1219912387	1749382221	40.4485	58.3806	41	60	0.964434	0.967077	2799481073	3222955	781971	1562	147	27	15	12	0	38	20	18	388335346	196368879	191966467	21	5	16	296412612	106752604	189660008	17	15	2	91922734	89616275	2306459	0.7.8	0.557961	0.0525097	19	23	42	uk
PRAD-UK.PD13407	PD13407	0.7.15	3.7.0	1.130(8b3e8abe25f920f5aa569db482bb999f29cc447b_1427207353)	1.3	2	4	981045029	1872583702	32.5365	27.2391	33	28	0.948368	0.925236	2809828668	3240458	774198	329	8	4	0	4	3	15	2	13	315352078	149002649	166349429	1	0	1	18291391	0	18291391	14	2	12	297060687	149002649	148058038	0.7.8	0.117089	0.00284715	1	0	1	uk
PRAD-UK.PD13408	PD13408	0.7.15	3.7.0	1.130(8b3e8abe25f920f5aa569db482bb999f29cc447b_1427207353)	1.3	3	5	941834966	1708911326	2.45594	56.7005	2	58	0.00028	0.969648	2798532124	3144217	730496	3	NA	142	102	40	3	111	32	79	560048151	188963616	371084535	47	5	42	308535131	112441136	196093995	64	27	37	251513020	76522480	174990540	0.7.8	0.00107199	NA	0	NA	NA	uk
PRAD-UK.PD13409	PD13409	0.7.15	3.7.0	1.130(8b3e8abe25f920f5aa569db482bb999f29cc447b_1427207353)	1.3	4	5	970414495	1571395762	32.088	52.7004	33	54	0.947454	0.971712	2803609246	3224254	781212	391	73	17	3	14	0	15	1	14	165426185	40166055	125260130	15	1	14	165426185	40166055	125260130	0	0	0	0	0	0	0.7.8	0.139463	0.0260379	2	10	12	uk
PRAD-UK.PD13410	PD13410	0.7.15	3.7.0	1.130(8b3e8abe25f920f5aa569db482bb999f29cc447b_1427207353)	1.3	3	6	896424725	2359057070	29.6384	77.7867	30	81	0.93876	0.974877	2806811023	3225429	759144	1042	127	12	5	7	0	8	1	7	70466550	929507	69537043	3	0	3	18482826	0	18482826	5	1	4	51983724	929507	51054217	0.7.8	0.37124	0.0452471	7	30	37	uk
PRAD-UK.PD13411	PD13411	0.7.15	3.7.0	1.130(8b3e8abe25f920f5aa569db482bb999f29cc447b_1427207353)	1.3	3	7	944989614	1994136752	31.26	66.0138	32	68	0.944295	0.973616	2808582255	3241431	761599	823	124	8	2	6	1	19	2	17	425509233	132361043	293148190	7	1	6	186988016	84028999	102959017	12	1	11	238521217	48332044	190189173	0.7.8	0.29303	0.0441504	4	15	19	uk
PRAD-UK.PD14706	PD14706	0.7.15	3.7.0	1.130(8b3e8abe25f920f5aa569db482bb999f29cc447b_1427207353)	1.3	3	5	988360854	1984545515	32.8266	66.1371	34	69	0.949372	0.9738	2810180885	3210976	761296	1959	222	51	23	28	3	34	5	29	98230474	2230642	95999832	30	2	28	97087640	1447783	95639857	4	3	1	1142834	782859	359975	0.7.8	0.697108	0.0789985	12	39	51	uk
PRAD-UK.PD14707	PD14707	0.7.15	3.7.0	1.130(8b3e8abe25f920f5aa569db482bb999f29cc447b_1427207353)	1.3	3	5	997146251	1733738661	33.3424	57.9938	34	60	0.952078	0.972831	2810931607	3222872	762870	1219	92	16	5	11	1	13	0	13	172044363	0	172044363	11	0	11	86197662	0	86197662	2	0	2	85846701	0	85846701	0.7.8	0.433664	0.0327294	11	17	28	uk
PRAD-UK.PD14708	PD14708	0.7.15	3.7.0	1.130(8b3e8abe25f920f5aa569db482bb999f29cc447b_1427207353)	1.3	3	5	1979342124	983242558	32.9189	66.0089	34	69	0.950437	0.973313	2809869222	3163605	759927	1155	114	31	10	21	0	20	1	19	218416879	2224343	216192536	15	0	15	138879014	0	138879014	5	1	4	79537865	2224343	77313522	0.7.8	0.411051	0.0405713	11	12	23	uk
PRAD-UK.PD14709	PD14709	0.7.15	3.7.0	1.130(8b3e8abe25f920f5aa569db482bb999f29cc447b_1427207353)	1.3	4	5	1178067832	2038969534	39.4244	67.9025	40	70	0.96363	0.974178	2818743980	3219148	770692	466	100	12	3	9	0	10	0	10	212174845	0	212174845	1	0	1	23314885	0	23314885	9	0	9	188859960	0	188859960	0.7.8	0.165322	0.0354768	1	38	39	uk
PRAD-UK.PD14710	PD14710	0.7.15	3.7.0	1.130(8b3e8abe25f920f5aa569db482bb999f29cc447b_1427207353)	1.3	4	5	1096250563	2177911437	36.7444	72.0833	38	75	0.959521	0.974442	2816985142	3201779	767668	808	95	24	12	12	0	22	0	22	139715767	0	139715767	14	0	14	38103308	0	38103308	8	0	8	101612459	0	101612459	0.7.8	0.286831	0.033724	5	12	17	uk
PRAD-UK.PD14711	PD14711	0.7.15	3.7.0	1.130(8b3e8abe25f920f5aa569db482bb999f29cc447b_1427207353)	1.3	3	5	912995208	1859145602	30.5653	61.0895	31	63	0.943086	0.972957	2805964307	3218419	760506	1450	143	72	56	16	0	46	4	42	133613500	3065546	130547954	36	1	35	128661612	477441	128184171	10	3	7	4951888	2588105	2363783	0.7.8	0.516756	0.0509629	11	33	44	uk
PRAD-UK.PD14712	PD14712	0.7.15	3.7.0	1.130(8b3e8abe25f920f5aa569db482bb999f29cc447b_1427207353)	1.3	4	5	1154705893	1842218536	38.7681	60.6315	40	63	0.962723	0.972883	2815815778	3300046	790683	809	94	18	3	15	0	7	0	7	57421871	0	57421871	5	0	5	54705675	0	54705675	2	0	2	2716196	0	2716196	0.7.8	0.287306	0.0333829	4	12	16	uk
PRAD-UK.PD14713	PD14713	0.7.15	3.7.0	1.130(8b3e8abe25f920f5aa569db482bb999f29cc447b_1427207353)	1.3	4	5	1181144823	2100057594	39.6495	69.1976	41	72	0.963793	0.973971	2817571331	3182428	748063	1820	187	26	20	6	1	23	4	19	845995571	214739606	631255965	11	2	9	403760864	102938415	300822449	12	2	10	442234707	111801191	330433516	0.7.8	0.645946	0.0663692	13	20	33	uk
PRAD-UK.PD14714	PD14714	0.7.15	3.7.0	1.130(8b3e8abe25f920f5aa569db482bb999f29cc447b_1427207353)	1.3	3	5	999774806	1967074923	33.4	64.9487	34	67	0.951913	0.973628	2812336445	3211745	752701	849	130	18	9	9	3	17	2	15	374694371	467686	374226685	4	0	4	36222908	0	36222908	13	2	11	338471463	467686	338003777	0.7.8	0.301884	0.0462249	3	0	3	uk
PRAD-UK.PD14716	PD14716	0.7.15	3.7.0	1.130(8b3e8abe25f920f5aa569db482bb999f29cc447b_1427207353)	1.3	3	5	1100818061	1898782617	36.4698	62.8169	37	65	0.957712	0.973128	2814485726	3224191	751297	1477	129	22	12	10	1	10	0	10	83239210	0	83239210	9	0	9	82500424	0	82500424	1	0	1	738786	0	738786	0.7.8	0.524785	0.0458343	7	12	19	uk
PRAD-UK.PD14717	PD14717	0.7.15	3.7.0	1.130(8b3e8abe25f920f5aa569db482bb999f29cc447b_1427207353)	1.3	3	5	1000699160	1975752801	33.4766	65.5465	34	68	0.951855	0.973861	2812948328	3207785	766393	1318	138	31	24	7	3	12	2	10	11588111	1421819	10166292	4	0	4	1423283	0	1423283	8	2	6	10164828	1421819	8743009	0.7.8	0.468548	0.0490588	15	5	20	uk
PRAD-UK.PD14718	PD14718	0.7.15	3.7.0	1.130(8b3e8abe25f920f5aa569db482bb999f29cc447b_1427207353)	1.3	3	5	966131036	2056025191	32.337	68.4927	33	70	0.949412	0.973903	2811191853	3220856	772723	1754	283	51	40	11	1	49	7	42	420710771	184284418	236426353	37	4	33	340337344	154193529	186143815	12	3	9	80373427	30090889	50282538	0.7.8	0.623935	0.100669	16	52	68	uk
PRAD-UK.PD14719	PD14719	0.7.15	3.7.0	1.130(8b3e8abe25f920f5aa569db482bb999f29cc447b_1427207353)	1.3	3	5	917907843	1914025653	30.7659	63.885	31	66	0.94442	0.973734	2808148289	3219730	774208	1236	138	20	6	14	0	23	8	15	480652315	267013549	213638766	10	1	9	151247562	1210892	150036670	13	7	6	329404753	265802657	63602096	0.7.8	0.440148	0.0491427	7	10	17	uk
PRAD-UK.PD14720	PD14720	0.7.15	3.7.0	1.130(8b3e8abe25f920f5aa569db482bb999f29cc447b_1427207353)	1.3	4	5	1021993689	1873658945	34.3014	62.167	35	64	0.954431	0.973071	2812618496	3214103	767401	1228	125	11	0	11	2	5	2	3	149600720	77770778	71829942	3	0	3	71829942	0	71829942	2	2	0	77770778	77770778	0	0.7.8	0.436604	0.0444426	5	26	31	uk
PRAD-UK.PD14732	PD14732	0.7.15	3.7.0	1.130(8b3e8abe25f920f5aa569db482bb999f29cc447b_1427207353)	1.3	3	5	974775712	1656154982	32.3183	54.4981	33	56	0.948716	0.971169	2806103438	3200459	746402	994	97	14	7	7	2	5	0	5	50358001	0	50358001	4	0	4	42892612	0	42892612	1	0	1	7465389	0	7465389	0.7.8	0.354228	0.0345675	8	7	15	uk
PRAD-UK.PD14733	PD14733	0.7.15	3.7.0	1.130(8b3e8abe25f920f5aa569db482bb999f29cc447b_1427207353)	1.3	3	5	988936122	1762669627	32.7854	58.5588	34	60	0.950058	0.972482	2809417478	3206847	750929	644	69	9	2	7	0	4	0	4	60408521	0	60408521	1	0	1	2897969	0	2897969	3	0	3	57510552	0	57510552	0.7.8	0.229229	0.0245603	8	20	28	uk
PRAD-UK.PD14734	PD14734	0.7.15	3.7.0	1.130(8b3e8abe25f920f5aa569db482bb999f29cc447b_1427207353)	1.3	3	5	1023681204	1822444321	33.9834	58.7307	35	60	0.953222	0.970733	2808570290	3222414	737449	2228	228	78	32	46	0	57	18	39	561181530	337149393	224032137	35	0	35	216376511	0	216376511	22	18	4	344805019	337149393	7655626	0.7.8	0.793286	0.0811801	11	15	26	uk
PRAD-UK.PD14735	PD14735	0.7.15	3.7.0	1.130(8b3e8abe25f920f5aa569db482bb999f29cc447b_1427207353)	1.3	4	5	1298344415	1689986626	43.0959	54.992	44	57	0.967094	0.970923	2813298186	3218829	751816	1195	106	14	4	10	2	14	3	11	78580747	1246431	77334316	8	1	7	70534176	488229	70045947	6	2	4	8046571	758202	7288369	0.7.8	0.424768	0.0376782	6	10	16	uk
PRAD-UK.PD14736	PD14736	0.7.15	3.7.0	1.130(8b3e8abe25f920f5aa569db482bb999f29cc447b_1427207353)	1.3	4	5	1299435941	1732718523	43.1072	56.5337	44	58	0.967326	0.971483	2814358702	3251005	757182	1077	87	65	18	47	4	44	2	42	180728361	2853917	177874444	19	1	18	37479886	2078380	35401506	25	1	24	143248475	775537	142472938	0.7.8	0.38268	0.0309129	7	5	12	uk
PRAD-UK.PD6204	PD6204	0.7.15	3.7.0	1.130(8b3e8abe25f920f5aa569db482bb999f29cc447b_1427207353)	1.3	8	8	1381446566	1110098346	45.3748	36.6256	47	38	0.963182	0.952346	2745428200	3207761	744886	1375	98	32	19	13	2	26	6	20	424778455	149746240	275032215	21	4	17	379543193	149251899	230291294	5	2	3	45235262	494341	44740921	0.7.8	0.500833	0.0356957	14	0	14	uk
PRAD-UK.PD9168	PD9168	0.7.15	3.7.0	1.130(8b3e8abe25f920f5aa569db482bb999f29cc447b_1427207353)	1.3	5	6	956657145	1597487021	28.9923	48.5736	29	50	0.877231	0.957327	2702870542	3214564	677181	1429	139	18	4	14	1	30	10	20	584495484	242102882	342392602	9	0	9	217798957	0	217798957	21	10	11	366696527	242102882	124593645	0.7.8	0.528697	0.0514268	10	11	21	uk
PRAD-UK.PD9169	PD9169	0.7.15	3.7.0	1.130(8b3e8abe25f920f5aa569db482bb999f29cc447b_1427207353)	1.3	4	6	991990737	1710755574	30.1624	52.0807	31	53	0.902994	0.956513	2728877292	3193760	679505	1909	191	47	38	9	1	57	14	43	487653778	172137797	315515981	39	2	37	151602091	729987	150872104	18	12	6	336051687	171407810	164643877	0.7.8	0.699555	0.0699922	10	28	38	uk
PRAD-UK.PD9746	PD9746	0.7.15	3.7.0	1.130(8b3e8abe25f920f5aa569db482bb999f29cc447b_1427207353)	1.3	4	6	1038683017	1608986660	31.5797	48.8995	33	51	0.933476	0.963885	2774929191	3175811	691717	1013	112	17	5	12	0	15	2	13	271981224	45032698	226948526	12	2	10	215481270	45032698	170448572	3	0	3	56499954	0	56499954	0.7.8	0.365054	0.0403614	6	0	6	uk
PRAD-UK.PD9749	PD9749	0.7.15	3.7.0	1.130(8b3e8abe25f920f5aa569db482bb999f29cc447b_1427207353)	1.3	4	6	1045302627	1664134362	31.7701	50.4018	33	52	0.933821	0.963976	2775474276	3209906	695503	1871	240	25	10	15	1	22	2	20	357179126	241539042	115640084	18	1	17	194323283	82496606	111826677	4	1	3	162855843	159042436	3813407	0.7.8	0.674119	0.0864717	14	55	69	uk
PRAD-UK.PD9751	PD9751	0.7.15	3.7.0	1.130(8b3e8abe25f920f5aa569db482bb999f29cc447b_1427207353)	1.3	4	6	978774610	1703778266	29.4806	51.7423	30	54	0.92225	0.96455	2770542873	3198533	692288	1638	132	64	43	21	0	56	4	52	305626869	16881160	288745709	31	1	30	229287304	2886705	226400599	25	3	22	76339565	13994455	62345110	0.7.8	0.59122	0.0476441	11	12	23	uk
Weischenfeldt.EOPC-01	01	0.7.15	3.7.0	1.130(8b3e8abe25f920f5aa569db482bb999f29cc447b_1427207353)	1.3	8	8	1398261296	1351338581	35.0462	32.5872	35	32	0.960114	0.955808	2816647535	3135324	686126	2039	253	2	0	2	1	29	2	27	236213930	3016668	233197262	21	0	21	208851105	0	208851105	8	2	6	27362825	3016668	24346157	0.7.8	0.72391	0.0898231	10	35	45	weischenfeldt
Weischenfeldt.EOPC-010	010	0.7.15	3.7.0	1.130(8b3e8abe25f920f5aa569db482bb999f29cc447b_1427207353)	1.3	4	4	1304698453	1341214762	41.4411	42.7491	41	43	0.972326	0.974635	2816658983	3259425	705603	736	57	2	1	1	2	11	1	10	147522039	275350	147246689	10	0	10	147246689	0	147246689	1	1	0	275350	275350	0	0.7.8	0.261302	0.0202367	2	5	7	weischenfeldt
Weischenfeldt.EOPC-011	011	0.7.15	3.7.0	1.130(8b3e8abe25f920f5aa569db482bb999f29cc447b_1427207353)	1.3	3	3	930260946	968386045	27.2814	27.5866	27	27	0.904871	0.90524	2629969888	3187833	673520	641	34	5	2	3	0	30	4	26	153055627	27401246	125654381	19	0	19	106398952	0	106398952	11	4	7	46656675	27401246	19255429	0.7.8	0.243729	0.0129279	2	0	2	weischenfeldt
Weischenfeldt.EOPC-02	02	0.7.15	3.7.0	1.130(8b3e8abe25f920f5aa569db482bb999f29cc447b_1427207353)	1.3	6	5	1065427697	872711476	25.3344	21.4485	25	21	0.880353	0.77057	2406345531	3196208	611922	408	25	1	1	0	0	44	29	15	2727468222	2064740448	662727774	5	2	3	57813180	4344445	53468735	39	27	12	2669655042	2060396003	609259039	0.7.8	0.169552	0.0103892	1	0	1	weischenfeldt
Weischenfeldt.EOPC-03	03	0.7.15	3.7.0	1.130(8b3e8abe25f920f5aa569db482bb999f29cc447b_1427207353)	1.3	5	10	865596333	2054378872	25.0515	65.5661	25	68	0.907206	0.89912	2562213390	3204851	723853	1483	212	16	5	11	1	15	9	6	386180754	263466713	122714041	12	7	5	383176103	261673597	121502506	3	2	1	3004651	1793116	1211535	0.7.8	0.578796	0.082741	11	39	50	weischenfeldt
Weischenfeldt.EOPC-04	04	0.7.15	3.7.0	1.130(8b3e8abe25f920f5aa569db482bb999f29cc447b_1427207353)	1.3	6	6	2027807192	922582714	64.9174	27.0799	60	27	0.963209	0.925208	2671208651	3245189	706044	1232	80	18	8	10	1	34	2	32	88488552	972210	87516342	26	1	25	77186727	269437	76917290	8	1	7	11301825	702773	10599052	0.7.8	0.461214	0.029949	6	0	6	weischenfeldt
Weischenfeldt.EOPC-05	05	0.7.15	3.7.0	1.130(8b3e8abe25f920f5aa569db482bb999f29cc447b_1427207353)	1.3	4	5	949994970	980585276	28.7528	29.6835	28	29	0.929801	0.931953	2689666838	3218600	687856	606	29	5	1	4	0	19	1	18	208189049	10416334	197772715	14	0	14	164345020	0	164345020	5	1	4	43844029	10416334	33427695	0.7.8	0.225307	0.010782	5	5	10	weischenfeldt
Weischenfeldt.EOPC-06	06	0.7.15	3.7.0	1.130(8b3e8abe25f920f5aa569db482bb999f29cc447b_1427207353)	1.3	5	5	1253750606	1287546110	36.5563	38.1389	37	38	0.956306	0.958905	2775294977	3228675	710354	614	44	16	9	7	1	32	5	27	744273691	230695822	513577869	17	0	17	336035958	0	336035958	15	5	10	408237733	230695822	177541911	0.7.8	0.221238	0.0158542	4	0	4	weischenfeldt
Weischenfeldt.EOPC-07	07	0.7.15	3.7.0	1.130(8b3e8abe25f920f5aa569db482bb999f29cc447b_1427207353)	1.3	5	5	938916176	970393632	27.7956	28.6813	27	28	0.923979	0.914486	2654662305	3232294	684459	667	40	5	3	2	4	19	5	14	274910732	153784357	121126375	13	2	11	122314523	3852481	118462042	6	3	3	152596209	149931876	2664333	0.7.8	0.251256	0.0150678	2	7	9	weischenfeldt
Weischenfeldt.EOPC-08	08	0.7.15	3.7.0	1.130(8b3e8abe25f920f5aa569db482bb999f29cc447b_1427207353)	1.3	5	6	957431696	1293801666	29.2202	38.2017	29	38	0.939727	0.973308	2813841334	3241400	715767	407	37	5	1	4	0	8	0	8	89828772	0	89828772	5	0	5	50397034	0	50397034	3	0	3	39431738	0	39431738	0.7.8	0.144642	0.0131493	2	0	2	weischenfeldt
Weischenfeldt.EOPC-09	09	0.7.15	3.7.0	1.130(8b3e8abe25f920f5aa569db482bb999f29cc447b_1427207353)	1.3	6	6	1163651459	970465355	35.3534	28.8744	35	28	0.951571	0.902896	2634057646	3241106	663265	391	29	2	0	2	0	9	1	8	94442960	1381354	93061606	8	0	8	93061606	0	93061606	1	1	0	1381354	1381354	0	0.7.8	0.14844	0.0110096	1	10	11	weischenfeldt
[truncated: 271 more columns]

## Sheet: Discovery cohort
sample	age_at_treatment	isup_grade	summary_t	pre_treatment_psa	bwa_version	gatk_version	number_normal_reads	number_tumour_reads	number_normal_lanes	number_tumour_lanes	normal_median_cvg_picard	tumour_median_cvg_picard	SSM.FOXA1.UTR	SSM.SPOP.CDS	Loss.TP63.Trunk	Loss.ZNF292.Trunk	Loss.NKX3.1.Trunk	Loss.PTEN.Trunk	Loss.ATM.Trunk	Loss.RB1.Trunk	Loss.TMPRSS2.Trunk	Gain.NCOA2.Trunk	Gain.MYC.Trunk	Loss.CHD1.Branch	Loss.ZNF292.Branch	Loss.CDKN1B.Branch	Loss.RB1.Branch	Gain.NCOA2.Branch	pga_total	pga_trunk	pga_branch	snv_mutation_rate	gr_count	T2E	PRS	pathogenic_variants
Baca.01-28	61	4	T3a	14	0.7.15	3.7.0	1234293771	1870491082	1	1	37	54	0	0	1	0	0	1	0	1	0	0	0	0	0	0	0	0	40.8134	31.1795	9.63393	0.811531	55	1	13.335	none
Baca.02-1431	64	4	T2a	7.1	0.7.15	3.7.0	1313127676	2685702743	1	1	38	78	0	0	0	0	0	0	1	1	0	1	1	0	0	0	0	0	22.1835	21.562	0.621428	0.129162	81	0	11.927	none
Baca.03-1426	69	3	T2c	13.9	0.7.15	3.7.0	1219775243	1420369344	1	1	35	42	0	0	0	0	1	1	0	0	1	0	0	0	0	0	1	0	9.39703	4.07926	5.31777	0.568242	65	1	11.782	none
Baca.03-3125	68	1	T3a	10.1	0.7.15	3.7.0	1337708912	2546876696	1	1	39	71	1	0	0	1	1	1	0	1	0	0	0	0	0	1	0	0	22.3457	12.3808	9.9649	0.701141	36	0	11.286	none
Baca.03-728	54	2	T3a	12.9	0.7.15	3.7.0	1283813719	2231540820	1	1	38	66	0	0	0	0	0	0	0	0	0	0	0	0	0	0	0	0	0.0144113	0.0144113	0	0.00139675	10	0	12.816	none
Baca.04-1084	65	2	T3a	22	0.7.15	3.7.0	1209944730	2966075008	1	2	36	66	0	0	1	0	1	0	0	0	0	0	0	0	0	0	0	0	14.0802	4.86863	9.21154	0.620429	50	1	11.889	none
Baca.04-1243	63	2	T3a	7.3	0.7.15	3.7.0	803133585	2525758781	1	1	23	66	0	0	0	1	0	0	0	0	0	0	0	0	0	0	1	1	49.8488	12.9912	36.8577	0.626515	53	1	12.158	none
Baca.05-1657	47	2	T2b	9.3	0.7.15	3.7.0	598646080	1934500452	1	1	17	56	0	0	0	0	1	0	0	0	1	0	0	0	0	0	0	0	7.67342	7.45571	0.21771	0.283952	4	1	13.125	none
Baca.05-2709	55	4	T3a	8	0.7.15	3.7.0	1825156668	2573612044	2	1	36	75	0	0	1	0	1	0	0	0	1	1	1	0	0	0	1	0	13.4637	6.74735	6.71636	0.426959	9	1	13.656	none
Baca.05-3595	64	2	T2c	7.2	0.7.15	3.7.0	1373925103	2386963501	1	1	40	66	0	0	0	1	0	0	0	1	0	0	0	0	0	0	0	0	2.77409	1.7576	1.01649	0.595437	34	0	11.255	none
Baca.05-3852	62	3	T3a	12.5	0.7.15	3.7.0	1150480193	1932032924	1	1	34	55	1	0	0	0	1	1	0	0	0	0	0	0	1	0	1	0	15.2693	7.10142	8.16786	0.366853	58	1	12.033	none
Baca.05-620	59	3	T3a	5.8	0.7.15	3.7.0	1215333230	1843262939	1	1	35	53	1	0	0	1	0	0	0	1	0	1	1	1	1	0	0	0	32.4952	14.4685	18.0267	0.738172	126	0	11.34	none
Baca.06-1749	60	3	T2c	6.7	0.7.15	3.7.0	437275139	2788304878	1	1	12	74	0	0	0	1	1	0	0	0	0	0	0	0	0	0	1	1	25.8821	11.3028	14.5792	0.482595	126	0	13.815	none
Baca.06-3199	54	3	T3a	25	0.7.15	3.7.0	1226493452	2573661428	1	1	36	76	0	0	0	0	0	0	0	0	0	0	0	0	0	0	0	0	7.31328	6.08937	1.22391	0.40434	38	1	11.628	none
Baca.07-144	65	2	T3a	2.7	0.7.15	3.7.0	1256191972	2461826867	1	1	37	68	0	0	0	0	1	0	1	0	1	0	0	0	0	0	1	1	63.5008	9.43126	54.0695	0.651797	38	1	12.206	ATM
Baca.07-3258	56	5	T3a	4.2	0.7.15	3.7.0	1468463906	1649157734	1	1	34	48	0	0	0	0	1	1	0	1	0	1	1	0	0	1	0	0	56.1412	15.7495	40.3917	0.379639	34	0	12.406	none
Baca.07-360	57	4	T2c	16.7	0.7.15	3.7.0	1323674340	2509732579	1	1	38	69	0	0	0	1	1	0	0	0	0	1	0	0	0	0	1	0	12.0548	9.58044	2.47437	0.474622	39	0	11.776	none
Baca.07-4610	69	2	T3a	5.6	0.7.15	3.7.0	1867899412	2415711459	1	1	52	68	0	0	0	0	1	1	0	0	0	1	1	0	0	1	0	0	15.0364	10.681	4.35535	0.579502	47	1	11.401	none
Baca.07-4814	54	5	T3b	5.2	0.7.15	3.7.0	1590331993	2195474909	1	1	35	61	0	0	0	0	1	0	0	0	0	0	0	0	0	0	0	0	14.4717	5.18958	9.28215	0.121943	52	0	12.155	none
Baca.07-4941	57	1	T2c	4.1	0.7.15	3.7.0	1245527759	3717224131	2	1	29	97	0	0	0	1	0	1	0	0	1	1	1	0	0	0	0	0	11.8763	11.7819	0.0943899	0.474349	81	1	12.142	none
Baca.07-5021	58	1	T2c	6.4	0.7.15	3.7.0	1165388012	2315420186	1	1	31	68	0	0	0	0	1	0	0	0	0	0	0	0	0	0	0	0	1.16435	0.881329	0.283023	0.183973	22	0	13.538	none
Baca.07-5037	68	3	T3a	11	0.7.15	3.7.0	1092470753	2290158192	1	1	33	64	0	0	0	0	1	1	0	1	0	0	0	0	0	0	0	0	14.5222	5.62865	8.89356	0.450672	27	1	11.892	none
Baca.07-5318	70	2	T3a	6.6	0.7.15	3.7.0	1262548295	1864864268	1	1	37	53	0	0	0	0	1	0	0	0	0	1	0	0	0	0	0	0	4.34544	4.01172	0.333724	0.562634	22	0	11.429	none
Baca.07-837	69	3	T3a	7.8	0.7.15	3.7.0	1276883343	2533735891	1	1	38	67	0	1	0	0	0	0	0	0	0	1	1	1	1	0	0	0	42.5222	14.1174	28.4048	0.66137	108	0	12.271	none
Baca.08-1042	66	2	T3a	8.4	0.7.15	3.7.0	1321938258	2270824582	2	1	35	67	0	0	0	0	1	0	0	1	1	0	0	0	0	0	0	0	4.31141	4.30361	0.00780036	0.422391	31	1	11.728	none
Baca.08-1541	68	3	T2c	22	0.7.15	3.7.0	1266359616	2064189598	1	1	38	59	0	1	0	1	0	0	0	0	0	0	0	1	0	0	0	0	12.6952	4.36004	8.33518	0.509699	58	0	11.257	none
Baca.08-2153	55	3	T3a	7.8	0.7.15	3.7.0	1365205888	1815872156	1	1	29	53	0	0	0	0	1	1	0	0	0	0	0	0	0	0	0	0	7.88674	4.69814	3.1886	0.328163	26	1	11.139	none
Baca.08-217	59	2	T3a	18.1	0.7.15	3.7.0	1183887570	2224545698	1	1	36	64	0	0	0	0	1	0	0	0	0	0	0	0	0	0	0	1	6.51137	3.34648	3.16489	0.488551	15	0	11.206	none
Baca.08-2455	68	4	T3b	23	0.7.15	3.7.0	2466089297	2069164587	1	1	63	58	0	0	0	1	1	1	0	0	0	0	0	0	0	0	0	0	5.93571	5.73881	0.196898	0.511798	23	1	13.023	none
Baca.08-4154	58	2	T4	36	0.7.15	3.7.0	1180650417	2569258128	1	1	34	75	0	0	0	1	1	0	0	0	0	1	1	0	0	0	0	0	11.1578	10.7971	0.360744	0.650203	33	0	12.918	none
Baca.08-492	56	2	T2c	11.4	0.7.15	3.7.0	1479469058	3835282604	2	1	38	93	0	0	1	0	1	0	0	0	0	0	0	0	0	0	0	0	12.0349	4.73625	7.29864	0.576765	51	1	12.55	none
Baca.08-501	63	1	T2c	7.1	0.7.15	3.7.0	1498337268	2634284232	2	1	35	73	1	0	0	0	0	0	0	0	0	0	0	0	1	0	0	1	14.7357	3.52891	11.2068	0.381825	20	1	12.207	none
Baca.08-556	63	3	T3a	6.7	0.7.15	3.7.0	1573398097	2509118903	1	1	41	72	0	0	0	1	0	0	0	1	0	0	0	1	0	1	0	0	15.0417	9.8019	5.2398	0.742896	262	0	13.001	none
Baca.08-5852	51	1	T2c	12.6	0.7.15	3.7.0	1390367667	2039482995	1	1	35	56	0	0	0	1	0	0	0	0	0	0	0	0	0	1	1	0	4.93433	1.17208	3.76224	0.2477	17	0	13.307	none
Baca.08-716	59	2	T3a	4.1	0.7.15	3.7.0	1261824113	2026777726	1	1	39	57	0	0	0	0	0	0	0	0	0	0	0	0	0	0	0	0	8.35994	1.26193	7.09802	0.533979	78	0	13.205	none
Baca.09-146	61	2	T3a	11.3	0.7.15	3.7.0	1296262088	2196325114	1	1	38	64	0	0	0	0	0	0	0	0	1	0	0	0	0	0	0	0	8.3603	1.46614	6.89417	0.24931	22	1	11.701	none
Baca.09-37	76	2	T3b	9	0.7.15	3.7.0	1184518126	1692793054	1	1	36	47	0	0	0	0	0	0	0	0	0	0	0	0	0	0	0	0	11.1831	1.60788	9.57527	0.554144	19	1	12.486	none
Baca.09-396	67	2	T2c	6.5	0.7.15	3.7.0	1236428310	2406596391	1	2	35	50	0	0	0	1	1	0	0	0	0	0	0	0	0	0	1	1	16.439	6.6199	9.81906	0.017409	6	0	11.926	none
Baca.09-3983	64	5	T3b	4.5	0.7.15	3.7.0	1247432664	2570308131	1	1	36	75	0	0	0	0	1	0	0	0	1	0	0	0	0	0	0	0	44.2007	16.1023	28.0983	0.738473	27	1	11.667	none
Baca.09-601	66	5	T3a	5.8	0.7.15	3.7.0	1557720745	2373135570	1	1	38	65	0	0	0	1	0	1	0	1	0	0	0	0	0	0	0	0	4.2923	3.33345	0.958855	0.709229	48	0	11.747	none
Baca.09-628	65	1	T3b	5.3	0.7.15	3.7.0	1164115852	2224682586	1	1	33	65	0	0	0	0	1	0	0	1	0	0	0	0	0	0	0	0	2.5388	2.37654	0.162268	0.355173	36	0	13.478	none
Baca.09-730	66	4	T2c	6.5	0.7.15	3.7.0	1398277552	2200007236	2	1	34	60	0	0	0	0	0	0	0	1	0	0	0	0	0	0	0	0	3.90227	3.89805	0.00422293	0.590329	9	0	12.698	none
Baca.STID0000000410	60	1	T2c	4.5	0.7.15	3.7.0	1076636619	1849901928	2	2	27	46	0	0	0	1	0	0	0	1	0	0	0	0	0	0	0	0	5.20405	2.20089	3.00316	0.00532959	6	0	12.783	none
Baca.STID0000000415	71	4	T3a	7.6	0.7.15	3.7.0	1038616654	2261509805	1	1	30	62	0	0	0	0	1	1	0	1	1	0	0	0	0	0	0	0	17.8071	15.2974	2.50979	0.643662	36	1	13.068	none
Baca.STID0000002621	51	2	T2c	5	0.7.15	3.7.0	1149492239	2054092481	1	1	34	62	0	0	0	0	1	0	0	0	0	0	0	0	0	1	0	0	4.90497	1.65994	3.24502	0.413176	26	1	11.918	none
Baca.STID0000002682	71	3	T2c	7.6	0.7.15	3.7.0	1320401459	2581779621	1	1	37	70	0	0	0	0	1	0	0	1	0	1	1	0	1	0	0	0	25.1696	11.3494	13.8202	0.625326	49	0	11.414	none
Baca.STID0000002741	73	4	T3a	5	0.7.15	3.7.0	1174961271	2459450769	2	1	34	65	0	0	0	1	1	1	0	1	0	0	0	1	0	0	0	1	18.8322	10.979	7.85324	0.695524	23	0	11.955	none
Baca.STID0000002872	62	2	T3a	6	0.7.15	3.7.0	1226106392	2505448567	1	1	35	71	0	0	0	0	0	0	0	0	1	0	0	0	0	0	0	0	0.125993	0.124775	0.00121798	0.338759	6	1	13.187	none
Baca.STID0000003042	67	2	T2c	3.3	0.7.15	3.7.0	2592109201	2579824359	2	2	34	32	0	0	0	1	1	1	0	1	0	0	0	0	0	0	0	1	18.8217	9.26488	9.55686	0.959503	223	0	12.693	none
Baca.STID0000003127	55	2	T2c	4.2	0.7.15	3.7.0	1319064881	2418996353	1	1	38	67	0	0	0	0	0	0	0	0	0	0	0	0	0	0	0	0	2.66888	0	2.66888	0.357796	16	0	11.928	none
Berger0508	57	2	T2c	7.8	0.7.15	3.7.0	1182111412	1220452751	2	2	31	28	0	1	1	1	0	0	0	0	0	0	0	1	0	0	0	0	31.1057	3.70807	27.3976	0.387982	16	0	13.044	none
Berger0581	69	5	T3b	9.2	0.7.15	3.7.0	894697173	1096040234	2	2	24	25	0	0	0	0	1	1	0	1	0	0	0	0	0	0	0	0	25.575	2.44959	23.1254	0.393783	32	1	12.085	none
Berger1701	62	2	T3a	2.1	0.7.15	3.7.0	1624658840	1591556505	2	2	36	34	0	0	0	0	1	1	0	0	0	0	0	0	0	0	0	0	21.5656	7.95595	13.6097	0.48953	32	1	11.669	none
Berger1783	66	4	T2c	9.8	0.7.15	3.7.0	1196735506	1214569032	2	2	28	26	1	0	0	1	1	1	0	1	0	1	0	0	0	0	0	0	62.8676	10.2792	52.5884	0.686179	36	0	11.492	none
Berger2832	66	2	T2c	6.6	0.7.15	3.7.0	1398261518	1223841207	2	1	32	32	0	0	0	0	1	0	0	1	1	0	0	0	0	0	0	0	20.1704	13.5733	6.59714	0.450507	29	1	12.172	none
Berger3027	66	4	T3b	10.2	0.7.15	3.7.0	1062571945	1132761288	2	2	26	26	0	0	0	1	0	0	0	1	0	1	1	0	0	0	0	0	64.7303	19.8709	44.8595	0.72313	55	0	12.381	none
Berger3043	69	2	T2c	7.2	0.7.15	3.7.0	1131509737	1129788188	1	1	34	33	0	1	0	1	0	0	0	1	0	0	0	0	0	0	0	0	14.6566	4.1483	10.5083	0.49096	16	0	12.058	none
CPCG0001	69.4	2	T2b	7.7	0.7.12	3.4.0	1468257336	3561183778	4	10	40	51	0	0	0	1	0	0	0	0	1	0	0	0	0	0	0	0	8.32767	2.05649	6.27118	0.42258	43	1	12.791	none
CPCG0003	71.77	2	T2a	10	0.7.12	3.5.0	1852803612	2169256846	5	6	27	48	0	0	0	1	1	0	1	1	0	1	1	0	0	0	0	0	22.9126	15.4889	7.42371	0.793479	11	0	11.936	none
CPCG0004	76.45	4	T2b	14.1	0.7.12	3.4.0	2324498792	3344769579	6	8	50	70	0	0	0	0	1	0	0	0	0	0	0	0	0	0	0	0	17.1638	4.22793	12.9359	0.556759	23	1	11.058	none
CPCG0005	72.49	1	T2a	5.4	0.7.12	3.4.0	2083584140	2491245594	5	6	27	54	0	0	0	1	0	0	0	0	1	0	0	0	0	0	1	0	8.38428	1.55661	6.82767	0.260525	13	1	12.583	none
CPCG0006	73.54	3	T2b	8.4	0.7.12	3.5.0	2299325898	2251966353	6	6	54	49	0	0	0	0	0	0	0	0	0	1	1	0	1	0	1	0	19.1327	6.55494	12.5778	0.421674	14	0	11.248	none
CPCG0008	74.35	2	T2a	4.7	0.7.12	3.4.0	2234878471	1011787302	6	4	67	31	0	0	0	0	1	0	0	1	1	0	0	0	0	0	0	0	12.8053	10.4456	2.35976	0.570578	11	1	11.465	BRCA2
CPCG0009	77.35	3	T2a	8	0.7.15	3.6.0	1376920213	1265515115	3	6	43	21	0	0	0	0	0	0	0	0	0	0	0	NA	NA	NA	NA	NA	87.9755	0.951783	87.0237	0.150475	85	0	10.592	none
CPCG0015	69.96	4	T2a	5.6	0.7.12	3.4.0	1240906067	2211448183	4	6	32	57	0	0	0	0	1	0	0	0	0	0	0	0	0	0	0	0	4.91038	2.3124	2.59798	0.248877	14	1	12.044	CHEK2
CPCG0019	71.38	5	T2a	7.3	0.7.12	3.4.0	1110603198	2392163845	4	6	28	50	0	0	0	0	0	0	0	1	1	0	0	1	0	0	0	0	8.757	3.91799	4.83901	0.164893	41	1	12.085	none
CPCG0020	70.84	2	T1c	16	0.7.12	3.5.0	1367874300	2530538197	4	6	35	58	0	0	0	1	0	0	0	0	0	0	0	0	0	1	1	0	6.51106	2.90945	3.6016	0.448629	18	0	13.423	none
CPCG0022	70.35	1	T1c	12.6	0.7.15	3.7.0	1692214355	2045993488	7	8	50	42	0	0	0	0	0	0	0	0	0	0	0	0	0	0	0	0	10.024	0	10.024	0.225163	143	0	11.064	none
CPCG0027	64.57	1	T1c	5	0.7.12	3.4.0	1141024278	2264913958	4	6	30	57	0	0	0	0	0	1	0	1	0	0	0	0	0	0	0	0	4.73451	4.73451	0	0.0625331	0	0	13.364	none
CPCG0030	73.06	4	T1c	8	0.7.12	3.4.0	1252042727	3773524224	6	12	38	100	0	0	0	0	1	0	0	1	0	0	0	0	0	0	0	0	5.01948	2.675	2.34448	0.440667	0	0	11.342	none
CPCG0036	75.93	2	T2a	5.3	0.7.12	3.4.0	1101613934	2092784577	6	7	33	58	0	0	0	0	0	0	0	0	0	0	0	0	0	0	1	0	15.9388	2.0348	13.904	0.590602	21	0	11.466	none
CPCG0040	71.46	2	T1c	9	0.7.12	3.5.0	1333263983	2242094645	4	6	34	54	0	0	0	1	0	1	0	1	0	0	0	1	0	0	0	0	8.86101	4.91087	3.95014	0.693016	35	0	11.363	none
CPCG0042	75.54	3	T2b	5.6	0.7.12	3.4.0	1293830609	1942494247	5	6	34	51	0	1	0	0	1	1	0	0	0	0	0	0	0	0	0	0	8.21898	8.04915	0.169832	0.658944	68	0	11.634	none
CPCG0046	79.41	3	T1c	5.1	0.7.15	3.6.0	1237426269	2150756283	7	8	34	42	0	0	0	0	0	0	0	1	0	0	0	0	0	0	0	0	10.2475	4.49883	5.74869	0.255896	205	0	12.489	none
CPCG0047	71.92	3	T2c	13.2	0.7.12	3.4.0	1314149126	2560441132	4	6	35	60	0	0	0	1	0	0	0	0	0	0	0	0	0	0	1	0	14.2434	0.854005	13.3894	0.610008	39	1	12.987	none
CPCG0048	74.3	1	T2b	5.1	0.7.12	3.4.0	1715720364	4111902821	5	10	38	55	0	0	0	0	0	0	0	1	0	0	0	0	0	0	0	0	5.37485	1.50051	3.87434	0.200224	22	1	12.004	none
CPCG0050	75.78	1	T1c	7.7	0.7.12	3.4.0	1291150486	2659697325	5	6	40	66	0	0	0	0	0	0	0	0	0	0	0	0	0	0	0	0	0.142596	0.142596	0	0.547642	19	0	11.633	none
CPCG0057	70.44	1	T2a	10	0.7.12	3.4.0	1252570248	1853838068	4	6	37	55	0	0	0	0	1	0	0	1	0	0	0	0	0	0	0	0	8.035	7.95937	0.0756348	0.44242	40	1	12.123	none
CPCG0059	65.9	2	T1c	11.4	0.7.15	3.6.0	1312615451	1117885895	3	6	41	18	0	0	1	1	1	0	0	0	0	0	0	NA	NA	NA	NA	NA	87.9442	3.13612	84.8081	0.401161	38	0	12.132	none
CPCG0063	68.61	3	T2a	3.8	0.7.12	3.5.0	1347759522	2301879227	4	6	36	46	0	0	0	1	0	0	0	1	0	0	1	0	0	0	0	1	28.1838	3.33549	24.8483	0.785569	13	0	11.985	none
CPCG0067	61.96	2	T2b	10	0.7.15	3.5.0	2078921991	1528113429	5	6	40	30	0	0	0	0	0	0	0	0	0	1	1	0	0	0	0	0	87.9896	65.8792	22.1105	0.101085	89	0	13.33	none
CPCG0070	67.34	1	T2a	5.9	0.7.12	3.4.0	1519516167	2040342908	4	9	44	59	0	0	0	0	0	0	0	0	0	0	0	0	0	0	0	0	9.32839	2.38762	6.94077	0.292924	48	1	11.901	none
CPCG0071	74.94	3	T1c	14.7	0.7.12	3.4.0	1284023140	2135707077	6	7	33	49	0	0	0	1	0	0	0	0	0	0	0	0	0	0	0	0	1.48302	1.48302	0	0.337172	15	1	11.252	none
CPCG0072	75.66	5	T2a	9.3	0.7.12	3.4.0	1149634360	3756440673	4	10	31	54	0	0	0	0	1	0	0	0	0	0	0	0	0	0	1	0	17.0953	1.00623	16.089	0.172699	21	0	11.705	none
CPCG0073	71.58	3	T1c	10.3	0.7.12	3.5.0	1323119149	2462710748	3	6	42	66	0	0	0	0	0	0	0	0	0	0	0	0	1	1	1	0	43.0979	3.50329	39.5946	0.471304	17	1	11.23	none
CPCG0075	70.8	4	T2a	4.1	0.7.12	3.4.0	1195173237	2438362160	6	6	36	64	0	0	1	0	0	0	0	0	1	0	0	0	0	0	0	0	5.04118	3.73663	1.30455	0.452261	19	1	12.105	none
CPCG0076	76.63	1	T2a	12.7	0.7.12	3.4.0	1263418470	2466699885	3	6	39	64	1	0	0	1	0	1	0	0	0	0	0	0	0	0	0	0	13.4476	1.85836	11.5892	0.522346	83	0	11.183	none
CPCG0078	60.96	3	T2b	3.3	0.7.12	3.4.0	1404751227	1960458400	4	6	42	52	0	0	0	0	0	0	0	1	0	0	0	0	0	0	0	1	22.5829	1.87025	20.7126	0.812768	24	0	11.635	BRCA2
CPCG0081	75.05	3	T2a	17.8	0.7.12	3.5.0	1377661970	2662535083	4	8	40	75	0	0	0	0	1	0	0	0	0	1	1	0	0	0	0	0	9.50332	6.47017	3.03315	0.517892	48	1	12.089	none
CPCG0082	70.3	3	T2a	7.8	0.7.12	3.4.0	1264445417	2451015625	4	6	37	70	0	0	0	1	1	0	0	0	1	0	0	0	0	1	1	1	15.4778	3.90758	11.5702	0.595702	21	1	13.205	none
CPCG0083	61.47	2	T2b	12.7	0.7.12	3.4.0	1515419013	1735475903	4	7	45	52	0	0	0	0	1	0	1	0	0	0	0	1	1	0	1	0	32.0162	2.48335	29.5328	0.514304	20	1	11.433	none
CPCG0087	72.82	2	T1c	9.4	0.7.12	3.5.0	1460407879	1797888509	4	8	43	54	0	0	0	0	1	1	0	0	0	0	0	1	0	0	0	0	7.9358	4.33695	3.59885	0.713013	43	1	12.071	none
CPCG0089	73.93	4	T1c	4.8	0.7.12	3.4.0	3747515705	1356381368	11	6	110	25	0	0	0	0	0	0	0	0	0	0	0	NA	NA	NA	NA	NA	87.9738	1.66318	86.3106	1.86257	191	1	13.068	none
CPCG0090	77.59	1	T1c	11.2	0.7.12	3.4.0	1797755827	2946419157	5	6	49	75	0	0	0	1	0	0	0	1	0	0	0	0	0	0	0	0	5.61222	5.33104	0.281186	0.582009	69	0	14.755	HOXB13
CPCG0092	73.07	4	T2a	11.5	0.7.15	3.5.0	1107997877	1316504223	3	6	35	20	0	0	0	1	1	1	0	1	0	0	0	1	0	0	0	0	87.8963	8.65527	79.2411	0.437075	131	1	11.491	none
CPCG0094	77.58	3	T2b	16.41	0.7.12	3.4.0	1287485231	2318351573	4	8	38	62	0	0	0	1	0	1	0	1	0	0	0	0	0	0	0	0	14.7653	14.1919	0.573389	0.460287	37	0	11.933	none
CPCG0095	68.53	3	T2a	4	0.7.12	3.5.0	1751150251	2123082680	4	6	51	62	0	0	0	0	0	0	0	0	1	0	0	0	0	0	0	0	15.3907	2.98778	12.4029	0.237684	29	1	13.029	none
CPCG0097	75.12	1	T1c	13.7	0.7.12	3.4.0	1678810376	2199735940	5	6	50	60	0	0	0	0	0	0	0	0	1	0	0	0	0	0	1	0	5.83542	0.0954601	5.73996	0.140101	91	1	10.948	none
CPCG0098	80.65	3	T1c	7.5	0.7.12	3.5.0	2134028023	1887058968	6	6	64	56	0	0	0	0	1	0	0	1	0	0	1	0	0	0	0	0	9.45811	9.02268	0.435437	0.876019	43	0	12.448	none
CPCG0099	66.17	2	T2c	6.96	0.7.12	3.5.0	1613323891	2161925959	4	6	44	60	0	1	0	1	1	1	0	1	0	0	0	1	0	0	0	0	18.3016	11.1411	7.16046	0.98375	34	0	12.355	none
CPCG0100	55.32	3	T2c	5.56	0.7.12	3.4.0	1611674241	2586334231	4	6	43	64	1	0	0	0	0	1	0	0	1	0	0	0	0	1	0	1	20.589	5.184	15.405	0.586536	44	1	12.398	none
CPCG0102	58.05	4	T3b	8.65	0.7.12	3.4.0	2102610118	2403520898	4	6	56	60	0	0	0	0	1	0	0	0	0	0	0	0	0	0	0	0	4.51932	2.9981	1.52121	0.0949417	10	0	12.131	BRCA2
CPCG0103	65.01	2	T3b	5.2	0.7.15	3.6.0	2085617873	2686571728	4	6	56	72	0	0	0	1	1	0	0	0	0	0	0	0	0	0	0	0	10.5504	1.69807	8.85231	0.482577	27	1	12.465	none
CPCG0114	67.66	3	T2b	4.4	0.7.12	3.4.0	2123382911	2230981851	4	6	54	63	0	0	0	0	0	0	0	0	0	0	0	0	0	0	0	0	0.00371023	0.00371023	0	0.0917871	13	1	11.409	none
CPCG0117	71.31	2	T2a	10.1	0.7.15	3.7.0	998321503	3216589784	2	8	34	54	0	0	0	1	0	0	0	0	0	0	0	1	0	1	0	0	15.2925	1.32496	13.9675	0.54181	571	0	12.156	none
CPCG0120	73.14	5	T2a	14.79	0.7.12	3.4.0	3620961483	1240364205	9	6	108	25	0	0	0	0	0	0	0	1	0	0	0	NA	NA	NA	NA	NA	87.9481	6.94485	81.0032	0.203021	77	0	11.533	none
CPCG0121	63.52	2	T1c	7.2	0.7.15	3.7.0	1120680806	3785100757	3	9	27	62	0	0	0	0	0	0	0	0	0	0	0	0	0	0	0	1	17.2073	2.12474	15.0826	0.37209	20	1	12.603	none
CPCG0122	65.64	1	T1c	6.4	0.7.12	3.4.0	1997948646	3535958993	5	9	38	76	0	0	0	0	0	0	0	0	0	0	0	0	0	0	0	0	0.12867	0.100439	0.0282311	0.129086	29	0	12.158	none
CPCG0123	70.67	2	T2a	8.8	0.7.12	3.5.0	1641675584	2585549257	4	6	39	66	0	0	0	0	0	0	0	0	1	0	0	0	1	0	0	0	7.43707	1.82796	5.60911	0.507344	59	1	12.89	none
CPCG0124	72.05	3	T2a	7.2	0.7.15	3.7.0	2718325423	2922084024	6	7	54	66	0	0	0	0	0	1	0	1	1	0	0	0	0	0	0	0	5.59696	4.70534	0.89162	0.498061	68	1	11.457	none
CPCG0154	55.43	1	T2a	13.8	0.7.15	3.7.0	1364161822	3882407000	3	10	33	57	0	0	0	0	0	0	0	1	1	0	0	0	0	0	0	0	4.13327	1.89458	2.23869	0.247853	47	1	11.135	none
CPCG0158	70.29	2	T1c	10	0.7.15	3.6.0	1498681278	4615879921	5	12	38	64	0	0	0	0	0	1	0	0	1	0	0	0	0	0	0	0	19.8921	10.8548	9.0373	0.535268	46	1	11.735	none
CPCG0166	74	2	T2a	6.8	0.7.12	3.5.0	1696369294	2294670016	5	7	52	63	0	0	0	0	0	1	0	1	0	0	0	0	0	0	0	0	12.0835	11.9702	0.113349	0.0239121	24	1	12.646	none
CPCG0182	57.03	2	T2c	7.64	0.7.15	3.5.0	1489679678	2218138880	4	6	44	67	0	0	0	0	0	0	0	0	0	0	0	0	0	0	1	0	3.44265	3.30224	0.140416	0.208119	23	1	12.487	none
CPCG0183	64.25	2	T3a	5.67	0.7.15	3.5.0	4180007091	3924786906	11	18	129	130	0	1	0	1	1	0	0	0	0	0	0	0	0	0	0	0	9.34113	4.86105	4.48008	0.503765	56	0	11.38	none
CPCG0184	51.84	5	T3a	5.53	0.7.15	3.5.0	4051154297	4241949698	11	18	132	137	0	0	0	1	0	0	0	1	0	1	1	0	0	0	0	0	34.7437	21.1489	13.5948	0.362691	45	0	12.844	none
CPCG0185	59.95	1	T3a	4.49	0.7.15	3.5.0	2435058067	3911516200	8	18	84	148	0	0	0	0	1	1	0	0	1	0	0	0	0	0	0	0	5.70579	4.3656	1.34019	0.487579	46	1	11.958	none
CPCG0187	72.41	4	T1c	13	0.7.15	3.5.0	2417341841	2981492986	12	9	77	71	0	0	0	0	0	0	0	0	0	0	0	0	1	1	1	1	71.899	4.84056	67.0584	0.746183	79	0	11.795	none
CPCG0188	58.97	2	T2c	7.23	0.7.15	3.7.0	1696540111	1712654815	4	4	47	52	1	0	0	1	1	0	0	1	0	0	0	0	0	0	0	0	7.79422	4.6565	3.13772	0.45481	39	1	11.251	none
CPCG0189	57.44	3	T2b	6.52	0.7.15	3.5.0	2498212488	3656610882	8	18	88	138	0	0	0	0	1	0	0	1	1	0	0	0	0	1	0	1	9.58913	3.50552	6.08361	0.435176	50	1	11.832	none
CPCG0190	74.14	2	T3a	4.3	0.7.12	3.4.0	1639946880	2367816410	4	6	49	74	0	0	0	0	0	1	0	0	0	1	1	0	1	0	0	0	8.00682	5.83507	2.17175	0.183529	27	0	12.266	none
CPCG0191	60.68	2	T3a	11.1	0.7.12	3.4.0	1660684341	2763796160	6	7	35	64	0	0	0	0	0	1	0	0	1	0	0	0	0	0	0	0	9.13383	3.12501	6.00882	0.325151	64	1	12.987	none
CPCG0192	51.5	3	T2c	1.97	0.7.15	3.7.0	1179940536	2123624907	2	16	42	82	0	0	0	0	0	1	0	1	1	1	1	0	0	0	0	0	17.7357	9.61378	8.12187	0.388472	36	1	12.206	none
CPCG0194	69.83	2	T1c	8.7	0.7.15	3.7.0	1790097337	2381739769	8	6	71	57	0	0	0	0	1	0	0	0	1	0	0	0	0	0	0	0	5.4515	4.85663	0.594875	0.548142	34	1	13.771	none
CPCG0196	52.48	2	T3b	4.88	0.7.15	3.7.0	2380680889	4081710454	7	19	83	151	0	0	1	0	0	0	0	1	0	0	0	0	0	0	0	0	14.2167	1.7907	12.426	0.206251	61	1	11.857	none
CPCG0201	63.42	3	T1c	1.6	0.7.12	3.5.0	1954409386	2237507245	5	6	56	64	0	0	0	1	0	0	0	1	0	0	0	0	0	0	0	0	17.492	9.15806	8.33397	0.836168	142	1	12.034	none
CPCG0204	75.74	2	T1b	9.7	0.7.12	3.4.0	1970736739	2871965929	5	10	54	57	0	0	0	0	1	0	0	0	1	0	0	0	0	0	0	0	16.6728	8.87223	7.80059	0.725639	57	1	12.613	none
CPCG0205	64.98	2	T2a	20.4	0.7.15	3.6.0	948890314	2091210488	3	6	27	57	0	0	0	0	0	1	0	0	0	0	0	0	1	0	0	0	3.45677	1.23543	2.22135	0.32563	24	0	13.252	none
CPCG0206	66.86	3	T1c	8	0.7.12	3.5.0	1399069968	3779365293	6	10	37	55	0	0	0	1	1	0	0	0	0	0	0	0	0	0	0	0	14.985	0.972997	14.012	0.367416	40	0	12.319	HOXB13
CPCG0208	60.41	2	T2c	5.7	0.7.12	3.5.0	1494470250	2097871785	5	6	38	66	0	0	0	0	1	0	0	0	0	0	0	0	1	0	0	0	2.18133	2.00281	0.178521	0.467303	48	0	10.967	none
CPCG0210	51.35	2	T2c	3.51	0.7.15	3.6.0	1235201224	2039212149	5	6	35	62	0	0	0	0	1	0	0	0	0	0	0	0	0	0	0	0	3.37691	3.07859	0.298322	0.326943	41	0	11.557	none
CPCG0211	75.18	2	T2a	4.5	0.7.12	3.5.0	1439275247	2131204747	5	6	42	63	1	0	0	0	1	1	0	0	0	0	0	0	0	0	1	0	5.88716	4.21316	1.67401	0.717111	54	1	12.156	none
CPCG0212	71.21	2	T1c	7	0.7.12	3.5.0	1166381407	1432591401	3	6	37	30	0	0	0	0	1	0	0	0	0	0	0	NA	NA	NA	NA	NA	87.1177	3.34556	83.7722	2.20721	149	0	10.911	none
CPCG0213	67.18	2	T2a	9.3	0.7.12	3.5.0	1260747124	2083185195	3	6	40	65	0	0	0	0	1	1	0	0	0	0	0	0	0	0	0	1	8.32994	1.98532	6.34461	0.345939	36	1	12.458	none
CPCG0217	61.47	2	T3b	6.5	0.7.12	3.4.0	1456776207	2446054753	4	6	43	72	0	0	0	0	0	0	0	0	0	0	0	0	0	0	0	0	2.69266	0.733205	1.95946	0.324461	16	1	11.915	none
CPCG0219	72.42	1	T2a	5.3	0.7.15	3.6.0	1310506054	1244755736	3	6	42	26	0	0	NA	NA	NA	NA	NA	NA	NA	NA	NA	NA	NA	NA	NA	NA	NA	NA	NA	0.165078	134	0	10.896	none
CPCG0232	71.59	3	T3a	8.15	0.7.15	3.5.0	2057845439	3475269336	6	18	76	128	0	0	0	1	1	0	0	0	0	0	0	0	0	0	0	1	20.126	4.96119	15.1648	0.558865	79	1	13.354	none
CPCG0236	59.07	3	T3a	10.92	0.7.12	3.4.0	1351267889	2205737617	3	6	43	65	0	1	0	1	0	0	0	0	0	1	1	0	0	1	0	0	10.6147	7.3697	3.24504	0.606856	79	0	12.941	none
CPCG0237	60.43	1	T2a	10.7	0.7.15	3.6.0	1147236529	2791581296	3	11	35	74	0	0	0	0	0	0	0	0	1	0	0	0	0	0	0	0	0.0959225	0.0959225	0	0.18961	110	1	12.016	none
CPCG0238	55.64	3	T3a	7.92	0.7.12	3.4.0	1560261872	2346358411	3	6	50	74	0	0	0	0	0	1	0	1	1	0	0	0	0	0	0	0	9.76311	2.7578	7.00531	0.288852	40	1	11.206	none
CPCG0240	65.24	2	T2a	2.7	0.7.15	3.5.0	1055310221	2406738571	8	6	44	69	1	0	0	0	1	1	0	0	0	0	0	0	0	0	0	0	37.6601	3.19365	34.4664	0.480234	53	1	12.074	none
CPCG0241	66.6	2	T3a	5.64	0.7.12	3.5.0	1045251361	2452685903	2	6	34	73	0	0	0	0	1	0	0	0	0	0	0	0	0	0	0	0	5.35958	4.38884	0.970736	0.41674	97	1	12.242	none
CPCG0242	56.03	2	T3a	4	0.7.12	3.5.0	1319273223	2239949408	3	6	42	64	0	0	0	0	1	0	0	0	1	0	1	0	0	0	0	0	11.3011	4.23321	7.06789	0.811622	53	1	12.111	none
CPCG0243	63.71	1	T2b	13.6	0.7.12	3.4.0	1253532202	2378448208	3	6	40	73	0	0	0	0	0	0	0	1	0	0	0	0	0	0	0	0	0.934405	0.734628	0.199777	0.28067	30	0	12.245	none
CPCG0248	54.2	2	T3a	5.1	0.7.12	3.5.0	1570045354	2373095721	4	6	49	74	0	0	0	0	1	1	0	0	0	0	0	0	0	0	0	0	7.67131	3.93697	3.73433	0.449056	54	1	13.337	none
CPCG0250	61.99	2	T2c	4.23	0.7.12	3.5.0	1743889204	2120234955	4	6	56	65	0	0	0	0	0	0	0	0	0	0	0	0	0	0	0	0	0.000777008	0.000327685	0.000449323	0.00244439	14	1	11.83	none
CPCG0251	52.13	2	T2c	13.41	0.7.12	3.5.0	1426169394	2542419176	4	6	40	71	0	0	0	0	0	0	0	0	0	0	0	0	0	0	0	0	0.279759	0.205049	0.0747105	0.219747	33	1	12.866	none
CPCG0255	72.02	2	T2c	6.9	0.7.12	3.5.0	1001173654	2202645311	3	7	32	65	0	0	0	0	0	0	0	1	0	0	0	0	0	0	0	0	3.91524	3.84488	0.0703657	0.421053	21	0	12.247	none
CPCG0256	63.87	2	T3a	7.32	0.7.12	3.5.0	1452971714	2367118609	3	6	47	65	0	0	0	0	1	0	0	0	0	0	0	0	0	0	0	0	3.08702	1.74372	1.3433	0.234446	22	0	12.674	none
CPCG0257	75.33	1	T2a	8	0.7.12	3.4.0	1172775558	2342961479	3	6	37	72	0	0	0	0	0	0	0	0	0	0	0	0	0	0	0	0	6.28877	2.59659	3.69218	0.642398	56	0	11.378	none
CPCG0258	49.22	1	T2c	5.13	0.7.12	3.5.0	1337562824	2901769844	4	6	39	82	0	0	0	0	1	0	0	0	0	0	0	0	0	0	0	0	2.55257	2.12342	0.429149	0.197214	25	1	12.747	none
CPCG0259	55.85	2	T3a	11.65	0.7.12	3.5.0	1299360501	2224608639	3	6	41	62	0	0	0	0	0	0	0	0	0	0	0	0	0	0	0	0	0.000446901	0.000446901	0	0.458797	9	0	13.214	none
CPCG0260	65.33	3	T2b	6.59	0.7.15	3.7.0	1283534721	1757507106	4	4	37	42	0	0	0	0	0	0	0	0	1	0	0	0	0	0	0	0	7.79076	6.13872	1.65204	0.394085	132	1	12.989	none
CPCG0262	62.98	2	T2c	5.7	0.7.12	3.5.0	1135700320	2181427669	3	7	35	66	0	0	0	0	1	0	0	0	0	0	0	0	0	0	0	0	6.43306	5.48564	0.947419	0.459898	19	1	13.343	none
CPCG0265	63.2	2	T3a	9.34	0.7.12	3.5.0	1430623983	2319252226	4	6	45	63	0	0	0	0	1	0	0	0	1	0	0	0	0	0	0	0	3.57756	2.95594	0.621623	0.442278	28	1	11.795	none
CPCG0266	66.08	2	T2c	1.74	0.7.12	3.4.0	1140573075	2326697277	3	6	36	68	0	0	0	0	0	1	0	0	0	0	0	1	1	0	1	0	36.5077	1.61584	34.8919	0.472211	48	1	11.535	none
CPCG0268	59.28	2	T3a	12.35	0.7.12	3.4.0	1230923764	2278873474	3	6	39	62	1	0	0	0	0	0	0	0	0	0	0	1	0	0	0	0	5.39383	1.0912	4.30263	0.182293	34	0	12.296	none
CPCG0269	68.27	1	T2c	13.21	0.7.12	3.5.0	1522568348	2299986304	3	6	49	69	0	0	0	0	1	0	0	0	0	0	0	0	0	0	0	0	0.836292	0.836292	0	0.414607	19	0	12.558	none
CPCG0324	64.74	2	T3a	12.1	0.7.12	3.4.0	1045257729	2227309635	3	6	33	66	0	0	0	1	1	0	0	0	1	0	0	0	0	0	0	0	5.88439	4.33919	1.5452	0.520199	32	1	10.804	none
CPCG0331	69.89	2	T3a	11.08	0.7.12	3.4.0	1155907151	2420413672	3	6	37	62	0	0	0	1	1	0	0	0	1	0	0	0	0	0	0	0	5.04782	4.271	0.776818	0.843803	61	1	11.326	none
CPCG0333	61.21	3	T3a	9.79	0.7.12	3.4.0	989652755	2415743499	4	6	22	61	0	0	0	0	0	0	0	0	1	0	0	0	0	0	0	0	14.0777	6.0844	7.99334	0.512324	63	1	12.14	none
CPCG0334	53.71	2	T3a	7.41	0.7.12	3.5.0	1137904495	2426812386	3	6	36	66	1	0	0	0	1	0	0	0	0	0	0	0	1	1	1	0	8.8466	1.30999	7.53661	0.397649	34	0	11.573	none
CPCG0336	60.87	2	T3a	9.08	0.7.12	3.5.0	1277262140	2411630619	3	6	41	71	0	0	0	0	0	0	0	0	1	0	0	0	0	0	0	0	2.63958	0.892707	1.74688	0.231745	27	1	11.888	none
CPCG0340	61.99	2	T2c	4.41	0.7.12	3.4.0	1686076978	2202977517	4	6	54	58	0	0	0	0	1	0	0	0	1	0	0	0	1	1	1	0	11.8483	3.97387	7.8744	0.475494	48	1	12.506	none
CPCG0341	56.82	2	T2c	11.3	0.7.12	3.4.0	1150248485	2029222336	3	6	37	58	0	0	0	0	1	0	1	1	1	0	0	0	0	0	0	0	3.92624	3.9088	0.0174357	0.548671	25	1	12.238	none
CPCG0342	52.18	5	T3a	6.3	0.7.12	3.4.0	1246563088	2239694161	3	6	40	63	0	0	0	0	0	1	0	1	1	0	0	0	0	0	0	0	2.06942	2.00067	0.0687526	0.378054	51	1	11.856	none
CPCG0344	60.9	2	T2c	5.5	0.7.12	3.4.0	1254363737	2298883438	3	6	40	65	0	0	0	0	0	0	0	1	0	0	0	0	1	0	0	0	7.2813	1.35864	5.92266	0.129488	41	0	11.729	none
CPCG0346	59.73	2	T3a	6.5	0.7.12	3.4.0	1591868447	3321870061	3	8	51	95	0	0	0	0	0	0	0	1	0	0	0	0	0	1	0	0	18.9744	2.14849	16.8259	0.216912	71	1	12.212	none
CPCG0348	57.04	2	T3a	4.22	0.7.12	3.4.0	1462314236	2348210454	3	8	47	60	0	0	0	0	1	0	0	1	0	0	0	0	0	0	0	0	2.98674	2.65416	0.33258	0.370531	21	1	12.634	none
CPCG0349	61.81	3	T2c	7.1	0.7.15	3.5.0	1744422551	2309679431	4	6	53	65	0	1	0	1	1	0	0	1	0	0	0	0	0	0	0	0	6.2813	6.06614	0.215164	0.654793	64	0	12.408	none
CPCG0350	53.16	2	T3b	39.47	0.7.12	3.5.0	1741732393	2074899308	4	6	34	57	1	0	0	0	1	1	0	0	0	0	0	0	0	1	0	0	5.52777	5.38936	0.138408	0.722722	102	1	12.298	none
CPCG0352	55.52	2	T2c	9.1	0.7.12	3.5.0	1734744130	2186059838	4	6	37	66	0	0	0	0	0	1	0	1	1	0	0	0	0	0	0	0	6.07726	2.28548	3.79178	0.303512	12	1	13.125	none
CPCG0353	65.64	2	T3b	9	0.7.12	3.5.0	1902043045	2252607243	4	6	57	66	0	0	0	0	0	0	0	1	0	0	0	0	0	0	0	1	19.4325	7.45477	11.9777	0.0688909	55	1	11.747	none
CPCG0354	61.37	3	T2c	6.7	0.7.12	3.4.0	2746847199	2306783433	9	6	52	64	0	0	0	0	0	0	0	0	0	0	0	0	0	0	1	0	3.95665	0.577797	3.37885	0.387294	62	1	13.826	none
CPCG0355	55.48	1	T2c	6.7	0.7.12	3.4.0	2288611684	2250608323	7	6	46	64	0	0	0	0	0	0	0	0	0	0	0	0	0	0	0	0	2.66359	2.51324	0.150351	0.247897	399	1	11.859	none
CPCG0356	51.63	2	T2c	8.49	0.7.12	3.4.0	1897268188	2092061333	4	6	57	61	0	0	0	0	1	0	0	0	0	0	0	0	0	0	0	0	3.94982	2.59589	1.35393	0.30414	26	1	15.037	HOXB13
CPCG0357	59.06	2	T2c	3.11	0.7.12	3.4.0	1758194156	2232646274	4	6	34	61	0	0	0	0	0	0	0	1	0	0	0	0	0	0	0	0	8.66335	3.7316	4.93175	0.55362	89	1	12.697	none
CPCG0358	68.79	2	T2a	5.88	0.7.12	3.4.0	2276484043	2250543508	7	6	34	57	0	0	0	0	0	0	0	1	0	0	0	0	0	0	0	0	11.9868	11.8821	0.104724	0.156462	21	1	11.344	none
CPCG0360	66.22	3	T3b	14	0.7.12	3.4.0	1480165958	2263627387	3	6	47	64	0	0	0	1	1	0	0	0	0	1	0	0	0	0	0	0	9.24146	9.24146	0	0.232079	48	1	13.142	none
CPCG0361	70.07	2	T3a	4.6	0.7.15	3.7.0	1489766193	3994797061	3	9	47	110	0	0	0	0	1	0	0	0	0	0	0	0	1	0	0	0	13.1746	0.751357	12.4232	0.014222	30	1	12.416	none
CPCG0362	57.64	3	T3b	8.77	0.7.15	3.5.0	1690559306	2219062737	4	6	39	59	0	0	0	0	0	0	0	0	1	0	0	0	0	0	0	0	2.70704	1.66196	1.04509	0.0558297	13	1	11.442	none
CPCG0363	56.63	2	T2c	4.27	0.7.15	3.6.0	1796345708	2351982911	4	6	49	62	0	0	0	0	0	0	0	0	0	0	0	0	0	0	0	0	1.52956	1.52956	0	0.00103986	14	1	12.155	none
CPCG0364	63.19	2	T3a	8.11	0.7.15	3.7.0	1467305860	3982746143	3	9	47	108	0	0	0	0	0	0	0	0	0	0	0	0	0	0	0	0	2.14608	1.94722	0.198863	0.654712	57	1	10.856	none
CPCG0365	71.69	2	T2c	4.23	0.7.12	3.4.0	1483261965	2320463259	3	6	48	73	0	0	0	0	0	0	0	0	0	0	0	0	0	1	0	0	2.02372	0.140753	1.88297	0.267084	15	1	13.091	none
CPCG0366	60.53	2	T3a	15	0.7.12	3.4.0	1467694448	2333944610	3	6	47	72	0	0	0	0	0	0	0	0	0	0	0	0	0	0	0	0	9.79995	5.02703	4.77292	0.279386	54	1	13.04	none
CPCG0368	63.66	2	T2c	4.39	0.7.15	3.6.0	1460370587	2275593785	3	6	47	64	0	0	0	0	0	0	0	0	0	0	0	0	0	0	0	0	0.012537	0.00278943	0.0097476	0.00207789	7	0	12.948	none
CPCG0369	63.69	3	T3a	7.18	0.7.15	3.6.0	1375760790	2333363979	3	6	44	66	0	0	0	1	1	0	0	0	0	0	1	0	0	0	0	0	10.3978	8.17175	2.22603	0.548993	49	1	13.158	none
CPCG0371	60.7	1	T3a	7.52	0.7.12	3.5.0	1384143601	2127287479	3	6	44	62	0	0	0	0	1	0	0	0	1	0	0	0	0	1	0	0	6.45156	4.50416	1.9474	0.556132	59	1	10.8	none
CPCG0372	60.17	2	T2c	4	0.7.15	3.5.0	1264899632	4449759201	3	13	41	121	0	0	0	0	0	1	0	1	1	0	0	0	0	1	0	0	15.6074	2.95082	12.6566	0.465938	48	1	12.255	none
CPCG0373	59.8	2	T2c	4.9	0.7.15	3.7.0	1340761149	1446268775	3	3	42	41	0	0	0	0	0	0	0	0	0	0	0	0	0	0	0	0	0	0	0	0.0132761	4	0	12.522	none
CPCG0374	63.64	2	T2c	4.7	0.7.15	3.5.0	1366740044	2561283941	3	6	44	69	0	0	0	1	1	0	0	0	0	0	0	0	0	0	1	0	10.0492	9.1738	0.875388	0.276204	16	0	11.611	none
CPCG0375	70.19	2	T2c	7.01	0.7.12	3.5.0	1508162064	2436578443	3	7	48	57	0	0	0	0	0	0	0	0	0	0	0	1	1	0	0	0	5.56503	2.96453	2.60049	0.434209	36	0	11.919	none
CPCG0377	76.92	4	T2c	6.9	0.7.15	3.6.0	1474528095	2480867991	3	6	47	66	0	0	0	0	0	0	0	0	0	0	0	0	0	0	0	0	2.29808	0.0679663	2.23011	0.77675	20	0	12.073	none
CPCG0378	69.14	4	T3b	8.7	0.7.12	3.4.0	1486968198	2338327154	3	6	48	66	0	0	0	1	0	1	0	0	0	0	0	0	0	0	0	0	13.9975	5.16861	8.82887	0.589813	52	1	13.567	none
CPCG0379	68.56	3	T3a	14.6	0.7.12	3.4.0	1264559419	2477963815	3	6	41	69	0	0	0	0	1	0	1	1	1	0	0	1	0	0	0	1	48.8214	4.25713	44.5643	0.505085	36	1	11.421	none
CPCG0380	58.14	2	T2c	6.29	0.7.12	3.5.0	1215824647	2246752732	3	6	39	63	0	0	0	0	1	0	0	0	0	1	1	0	0	1	0	0	4.92147	4.16023	0.761242	0.465377	38	1	12.005	none
CPCG0381	64.85	2	T2c	5.76	0.7.12	3.5.0	1443764047	2137557695	3	6	46	63	0	0	0	0	0	0	0	0	0	0	0	0	0	0	0	0	0	0	0	0.00103874	12	0	13.144	none
CPCG0382	71.11	2	T2c	6.8	0.7.15	3.6.0	1485721093	2293382925	3	6	48	57	0	1	0	1	0	0	0	1	0	0	0	0	0	0	0	1	37.5999	16.0078	21.5921	0.75681	152	0	12.685	ATM
CPCG0387	67.06	3	T2c	4.52	0.7.12	3.4.0	1371674774	2270871707	3	6	44	67	0	0	0	0	0	0	0	0	0	0	0	0	0	0	0	0	2.58573	2.20776	0.377968	0.414039	25	1	12.676	none
CPCG0388	54.47	2	T3a	2.5	0.7.12	3.5.0	1456277327	2330898104	3	6	47	61	0	1	0	1	1	0	0	0	0	0	0	0	0	0	0	0	10.9527	5.42486	5.52781	0.635288	102	0	12.65	none
CPCG0391	60.75	2	T2c	5.3	0.7.15	3.5.0	1507986326	2907186294	3	7	48	77	0	0	0	0	0	0	0	0	0	0	0	0	0	0	0	0	2.49915	0.0164186	2.48274	0.000345981	8	1	13.666	none
CPCG0392	61.44	2	T3b	19.5	0.7.12	3.5.0	1370210756	2551552216	3	6	42	71	0	0	0	0	0	0	0	0	1	0	0	0	0	0	1	0	14.28	4.49986	9.78015	0.540295	88	1	11.587	none
CPCG0394	50.77	3	T2a	2.5	0.7.15	3.6.0	969213767	2744803860	8	9	41	57	0	0	0	1	1	1	0	1	0	0	0	0	0	0	0	0	10.4907	10.0003	0.490412	1.06325	83	1	12.145	none
CPCG0395	68.47	2	T3a	10.16	0.7.15	3.5.0	1003215418	2288245094	8	6	41	62	0	0	0	0	0	0	0	0	0	0	0	0	1	1	1	0	20.5885	0.799726	19.7888	0.248735	57	1	11.888	CHEK2
CPCG0396	58.87	2	T2c	17.98	0.7.15	3.5.0	1144527332	2182313320	8	7	41	62	0	0	0	1	1	0	0	0	0	0	0	0	0	0	1	0	6.46043	4.27989	2.18054	0.328922	34	0	11.367	none
CPCG0398	68.63	2	T3a	3.35	0.7.15	3.5.0	939055920	2349475244	8	6	39	61	0	0	1	0	1	1	0	1	0	0	0	1	0	0	0	0	14.4601	10.3432	4.11691	0.772538	70	0	13.232	none
CPCG0401	58.11	3	T2c	3.6	0.7.12	3.4.0	1441647462	2416643915	3	7	45	62	0	0	0	0	0	0	1	1	0	0	0	0	0	0	0	0	8.86105	8.72745	0.133595	0.0502141	38	0	12.547	none
CPCG0402	61.34	4	T3b	4.48	0.7.15	3.6.0	1078691162	2995109741	8	7	43	69	0	0	1	0	1	0	0	0	0	1	1	0	0	0	0	0	14.7245	13.7572	0.967239	0.878887	31	0	11.604	none
CPCG0404	56.18	2	T2c	3.6	0.7.15	3.5.0	2700587853	2646132087	12	6	88	71	0	0	0	1	0	0	0	0	0	0	0	0	0	0	0	0	11.1427	5.38076	5.76197	0.781573	90	0	12.286	none
CPCG0406	55.29	2	T3a	4.84	0.7.15	3.6.0	1004812541	2147127085	8	6	44	56	0	0	0	0	0	0	1	0	0	0	0	0	0	0	0	0	8.8428	3.15534	5.68746	0.285608	27	1	11.401	none
CPCG0407	57.92	2	T2a	11.5	0.7.12	3.5.0	1005196352	2390771210	2	6	32	69	0	0	0	0	1	0	0	1	1	0	0	0	0	0	0	0	5.48333	4.4374	1.04593	0.474112	25	1	12.292	none
CPCG0408	67.9	3	T2c	3.47	0.7.15	3.7.0	930764121	2309735854	1	6	41	68	0	0	0	0	1	0	0	0	1	0	0	0	0	0	0	0	3.41983	2.08851	1.33133	0.183545	20	1	13.299	none
CPCG0409	59.08	2	T3a	6.3	0.7.12	3.5.0	1041446711	2691174293	2	6	33	74	0	0	0	0	1	1	0	0	0	0	0	0	0	0	0	0	2.61842	2.34409	0.274336	0.395539	54	1	11.368	none
CPCG0410	61.95	3	T2c	5	0.7.12	3.5.0	1488193426	2506425873	3	6	48	68	0	0	0	0	1	0	0	0	0	0	0	0	0	1	0	0	12.3824	2.34995	10.0324	0.3446	44	1	13.032	none
CPCG0411	45.73	3	T2c	10.55	0.7.12	3.4.0	1529896457	2469541436	3	6	49	64	0	0	0	0	0	0	0	0	1	0	0	0	0	0	1	0	4.90622	0.220298	4.68592	0.0135016	21	1	12.717	none
CPCG0412	58.73	3	T2a	3.36	0.7.12	3.5.0	1047194407	2385171104	2	6	33	64	0	0	0	0	0	1	1	1	1	0	0	0	0	0	0	0	12.6036	11.2898	1.31386	0.38263	32	1	12.341	none
CPCG0413	59.14	2	T2c	6.89	0.7.12	3.5.0	1295848985	2629607649	3	8	42	66	0	1	0	1	0	0	0	0	0	0	0	0	0	1	0	0	5.55445	2.91819	2.63626	0.311037	29	0	13.097	none
CPCG0415	57.48	1	T2c	5.5	0.7.15	3.5.0	1019723034	2796624093	8	7	43	75	0	0	0	0	0	1	0	1	0	0	0	0	1	0	0	0	3.4783	1.97912	1.49918	0.000692653	9	0	12.621	none
CPCG0416	60.25	2	T3a	4.8	0.7.15	3.5.0	938475360	2515388899	8	6	40	71	0	0	0	1	1	0	0	0	1	0	0	0	0	0	0	0	5.86023	4.79144	1.06879	0.40521	40	1	12.4	none
CPCG0418	66.86	1	T2a	4.32	0.7.15	3.5.0	1351875068	2292054806	8	6	24	59	0	0	0	1	0	0	0	0	0	0	0	1	0	0	0	0	8.33421	3.96722	4.36699	0.102914	28	0	13.799	none
CPCG0423	61.76	3	T3a	3.4	0.7.15	3.6.0	1170357803	2448323769	8	6	47	67	0	0	0	0	0	1	0	0	0	0	0	0	0	0	0	0	1.9213	1.89471	0.0265888	0.38424	25	1	12.248	none
CPCG0424	59.42	2	T2c	10	0.7.15	3.5.0	864452805	1870523582	8	16	38	48	0	0	0	0	0	0	0	0	0	0	0	0	0	0	0	0	1.16863	1.16863	0	0.0239102	4	1	10.681	none
CPCG0426	59.01	2	T2c	4.8	0.7.15	3.5.0	990548047	1523681409	8	16	44	46	0	0	0	0	1	0	0	1	0	0	0	0	0	0	0	0	9.91194	4.21338	5.69856	0.379421	41	1	11.844	none
CPCG0428	58.91	2	T2c	7	0.7.15	3.5.0	852687065	3492982995	8	9	36	71	0	0	0	0	0	1	0	0	0	0	0	0	0	0	0	0	4.12295	1.4616	2.66136	0.147574	18	1	13.133	none
CPCG0432	56.28	3	T3a	13.3	0.7.12	3.5.0	962205061	1576985813	8	16	42	51	0	0	0	1	1	0	0	0	1	0	0	0	0	0	0	0	8.0559	4.09067	3.96523	0.431286	66	1	11.914	none
CPCG0433	58.73	2	T2c	6.6	0.7.12	3.5.0	1126435354	1513013648	8	16	49	59	0	0	1	1	1	1	0	0	1	0	0	0	0	1	1	0	22.9798	7.93154	15.0482	0.562176	140	1	12.577	none
CPCG0434	62.53	2	T3a	8.3	0.7.15	3.6.0	783269507	2020688814	8	6	34	59	0	0	0	0	1	0	0	1	0	0	0	0	0	1	0	1	10.6152	1.08004	9.53513	0.354069	27	0	10.63	none
CPCG0435	51.7	2	T3a	10.83	0.7.15	3.5.0	2043416031	789650254	6	8	57	35	0	0	0	0	0	0	0	0	0	0	0	0	0	0	0	0	0.132609	0.127429	0.00517927	0.0182081	10	0	11.64	MSH2
CPCG0437	67.99	2	T2c	6.9	0.7.12	3.5.0	1022932492	1830723162	8	16	45	71	0	0	0	1	1	0	0	1	1	0	0	0	0	0	0	0	10.9554	4.36274	6.59266	0.483035	68	1	13.099	none
CPCG0439	72.78	2	T3a	4.23	0.7.15	3.5.0	1067914620	2425989167	8	6	31	67	0	0	0	0	1	0	0	0	1	0	0	0	0	0	0	0	5.99128	5.79307	0.19821	0.497783	50	1	12.298	none
CPCG0445	60.68	2	T3b	3.6	0.7.15	3.5.0	1191624518	3656882571	8	9	43	88	0	0	0	0	1	1	0	0	0	0	0	0	0	0	0	0	6.55099	5.47161	1.07937	0.222883	43	1	13.041	none
CPCG0448	47.32	1	T3a	11.19	0.7.15	3.6.0	962896287	2506758825	8	6	39	66	0	0	0	0	1	0	0	1	0	0	0	0	0	1	0	0	33.6076	4.99796	28.6097	0.266745	33	1	12.711	none
CPCG0451	61.59	3	T3a	7.9	0.7.15	3.7.0	1251200008	2517201738	10	6	53	68	0	0	0	0	0	0	0	1	0	0	0	0	0	0	0	0	2.29255	0.458964	1.83359	0.0813537	12	0	11.863	none
CPCG0452	56.08	2	T2c	9.1	0.7.15	3.7.0	1395236457	2386432528	10	8	59	65	0	0	0	0	0	0	0	0	1	0	0	0	1	1	0	0	7.86366	1.21171	6.65195	0.238236	23	1	12.181	none
CPCG0453	62.69	4	T3b	10	0.7.15	3.6.0	708754905	2321836780	8	6	23	67	0	0	0	0	0	1	1	1	1	0	0	0	1	0	0	1	19.1576	9.43903	9.71859	0.591058	51	1	11.867	none
CPCG0454	52.53	2	T2c	9.2	0.7.15	3.7.0	1581417456	2263188129	13	6	65	61	0	0	0	0	0	0	0	0	0	0	0	0	0	1	1	0	7.58853	2.31897	5.26955	0.135048	18	1	12.471	none
CPCG0455	62.15	3	T3b	4.85	0.7.15	3.6.0	798404225	1946225583	8	7	27	57	0	0	0	0	0	0	0	0	0	0	0	0	1	1	1	0	46.2126	0.530433	45.6822	0.304172	14	1	11.609	none
CPCG0456	64.75	3	T2c	6	0.7.15	3.6.0	927303367	2441170063	8	6	17	64	0	0	0	0	0	0	0	0	1	0	0	0	0	0	0	0	3.10229	1.20115	1.90114	0.387895	41	1	12.163	none
CPCG0457	65.84	2	T2c	4.92	0.7.15	3.6.0	968006429	2089973560	8	6	19	56	0	0	0	0	1	0	0	0	0	0	0	0	0	0	0	1	18.56	7.23223	11.3277	0.713797	20	1	12.696	ATM
CPCG0458	51.98	2	T2c	15.58	0.7.12	3.5.0	999143207	1782409817	8	16	43	71	1	0	0	0	0	0	0	0	1	0	0	0	0	0	0	0	2.48431	0.899851	1.58446	0.256585	30	1	13.996	none
CPCG0459	66.85	2	T2c	9.42	0.7.15	3.5.0	950584283	3747108398	8	9	25	94	0	0	0	1	1	0	0	0	0	0	0	1	0	0	1	0	9.56169	2.80763	6.75406	0.110707	53	0	11.448	none
CPCG0462	63.14	3	T3b	11.65	0.7.15	3.5.0	818766601	2413108793	8	6	30	69	0	0	0	1	1	1	0	0	0	0	0	0	0	1	0	0	9.02065	4.48917	4.53148	0.624937	37	1	12.119	none
CPCG0463	69.21	1	T2a	11.2	0.7.15	3.5.0	751356791	3237737834	8	8	28	89	0	0	0	0	0	0	0	0	1	0	0	0	0	0	0	0	1.14444	1.09588	0.0485564	0.499521	19	1	12.874	none
CPCG0464	56.56	2	T2a	4.46	0.7.15	3.6.0	1014106955	2472408846	8	6	27	59	0	1	0	1	0	0	0	0	0	0	0	1	0	0	0	0	6.89619	2.84892	4.04727	0.46394	52	0	12.663	none
CPCG0465	49.86	2	T2a	4.07	0.7.15	3.6.0	888587863	3050312682	8	8	28	75	0	0	0	0	1	0	0	0	0	0	0	0	0	0	0	0	2.34385	1.81204	0.531809	0.149612	60	1	11.099	none
CPCG0466	54.69	2	T2c	5.71	0.7.15	3.6.0	1041062128	2036133414	8	6	18	58	0	0	0	0	1	0	0	0	0	0	0	0	0	0	0	0	1.76169	1.76169	0	0.00243173	8	1	11.975	none
CPCG0467	65.61	1	T2c	6.7	0.7.15	3.6.0	1007406695	2201114645	8	6	25	65	0	0	0	0	0	1	0	0	0	0	0	0	0	0	0	0	5.03817	4.98798	0.0501849	0.389219	30	1	11.992	none
CPCG0470	59.81	1	T2a	3.1	0.7.15	3.5.0	959959115	2069961456	8	6	42	59	0	0	0	0	0	0	0	0	0	0	0	0	0	0	0	0	1.31474	0.92782	0.386918	0.083857	14	1	12.012	none
CPCG0471	73.25	3	T3a	7.6	0.7.15	3.6.0	986539932	2418848798	8	6	43	68	1	1	0	1	0	0	0	0	0	0	0	1	0	0	1	0	12.5622	4.55919	8.00302	0.52309	107	0	11.625	none
CPCG0472	45.74	3	T3a	10.66	0.7.15	3.5.0	886036435	2462548946	8	6	39	69	0	0	0	0	1	1	0	0	0	0	0	0	0	0	0	0	3.16559	2.26088	0.904713	0.338272	19	1	13.033	none
CPCG0474	56.87	2	T2c	4.6	0.7.15	3.6.0	1033396477	2215568800	8	6	42	63	0	0	0	0	0	0	0	1	0	0	0	0	0	0	0	0	5.50231	3.80538	1.69694	0.0485545	18	0	13.184	none
CPCG0482	62.28	2	T2a	5	0.7.15	3.6.0	832136436	2409673736	8	7	37	69	0	0	0	0	0	0	0	0	1	0	0	0	0	0	1	0	11.2629	0.0946385	11.1683	0.200395	17	1	12.509	none
CPCG0483	42.07	2	T3a	6.2	0.7.15	3.6.0	972520444	2395832740	8	6	24	67	0	0	0	1	0	0	0	1	1	0	0	0	0	0	0	0	2.93485	2.93485	0	0.0121435	16	1	12.642	none
CPCG0484	62.24	3	T3a	5.58	0.7.15	3.5.0	992536321	1825403457	8	16	44	77	0	0	0	0	1	1	0	0	1	0	0	0	0	0	0	0	7.69635	6.38372	1.31263	0.0162678	17	1	11.322	none
CPCG0486	73.79	3	T2c	7.66	0.7.15	3.5.0	884765972	1935080849	8	16	39	70	0	0	0	1	1	0	0	0	0	0	0	0	0	0	0	0	6.14508	6.14508	0	0.00450465	15	0	12.065	none
CPCG0487	68.13	3	T3a	5.3	0.7.15	3.5.0	1324585191	2294127402	8	6	48	66	0	0	0	0	1	1	0	0	0	0	0	0	0	0	0	0	6.69042	4.00104	2.68938	0.361829	31	1	11.977	none
CPCG0489	67.18	2	T3a	5.4	0.7.15	3.5.0	818000538	2303945358	8	6	37	66	0	0	0	0	1	0	0	1	0	0	0	0	0	0	0	0	5.42449	4.37989	1.0446	0.594577	38	1	11.989	none
CPCG0490	63.17	2	T3a	13	0.7.15	3.5.0	688904663	1884022499	8	16	30	70	0	0	0	0	0	0	0	0	0	0	0	0	0	0	0	0	5.57488	5.34044	0.234441	0.657622	43	0	12.615	none
CPCG0492	59.39	2	T2c	5	0.7.15	3.7.0	1876085547	2195188170	11	16	73	63	0	0	0	0	0	0	0	0	0	0	0	0	0	0	0	0	9.05016	7.6803	1.36986	0.274452	24	1	11.621	none
CPCG0493	60.86	3	T3a	5.6	0.7.15	3.5.0	923577241	2187422855	8	16	40	64	0	0	0	0	0	0	0	0	0	0	0	0	0	0	0	0	5.45202	4.36577	1.08625	0.419309	29	1	13.528	none
CPCG0498	64.24	2	T2c	5.7	0.7.12	3.5.0	965894035	2142383291	8	16	42	60	0	0	0	0	0	0	0	0	0	0	1	0	0	0	0	1	15.1016	1.71266	13.3889	0.157971	22	1	12.857	none
CPCG0499	51.57	2	T3b	14	0.7.15	3.5.0	929692791	1788464995	8	16	40	74	0	0	0	0	1	1	1	0	0	0	0	0	0	0	1	0	8.42827	5.05797	3.3703	0.560571	37	0	12.309	none
CPCG0500	65.93	2	T2c	6.4	0.7.15	3.5.0	902538984	1850026881	8	16	40	76	0	0	0	1	0	0	0	0	0	0	0	1	0	1	1	1	13.7582	4.8912	8.86695	0.503057	127	0	12.421	none
CPCG0502	65.24	2	T2c	3.8	0.7.15	3.5.0	883856297	2008228194	8	16	38	76	0	0	0	0	0	0	0	0	0	0	0	0	0	0	0	0	6.11784	3.16371	2.95413	0.58475	88	0	12.349	none
CPCG0503	65.4	4	T3a	2	0.7.15	3.5.0	1093711567	1961961157	8	16	47	79	0	0	0	0	0	0	0	0	0	0	0	1	0	0	1	0	28.7656	2.30853	26.457	0.421107	54	1	12.117	none
CPCG0504	63.77	2	T3b	6.2	0.7.15	3.5.0	986130913	1894730321	8	16	43	77	0	0	0	0	0	1	0	0	0	0	0	0	0	0	0	0	2.53117	1.89261	0.63856	0.083051	183	1	12.29	none
CPCG0507	63.96	3	T2c	5.1	0.7.15	3.5.0	1050560930	1923774612	8	16	44	80	0	0	0	0	0	0	0	1	0	0	0	0	0	0	0	0	5.87944	5.87021	0.00923883	0.176862	22	0	12.347	none
CPCG0508	62.71	2	T2a	10.2	0.7.15	3.5.0	852364018	1958004044	8	16	37	75	0	0	0	0	0	0	0	0	0	0	0	0	0	0	0	0	1.83373	0.949337	0.884392	0.00346438	9	1	13.177	none
CPCG0509	73.65	1	T3a	5.9	0.7.15	3.5.0	1066566039	1919284258	8	16	44	80	0	0	0	0	0	0	0	0	1	0	0	0	0	0	0	0	2.08044	2.0722	0.00824363	1.0287	12	1	12.077	none
CPCG0514	66.31	4	T2c	13.2	0.7.15	3.5.0	1176115940	2229501846	8	6	28	63	0	0	0	0	0	0	0	0	0	0	0	0	0	0	1	0	9.24808	0.115976	9.13211	0.235143	19	1	12.386	BRCA2
CPCG0519	55.62	4	T3a	6	0.7.15	3.5.0	1086544879	1879333123	8	16	46	79	0	0	0	0	0	0	0	0	0	0	0	0	0	0	0	1	8.60076	2.01644	6.58432	0.514818	41	1	12.282	none
CPCG0520	62.07	2	T2c	8.23	0.7.12	3.5.0	1142808257	2261475773	8	16	48	78	0	0	0	0	1	0	0	0	0	0	0	0	1	0	0	0	4.86942	3.11602	1.7534	0.116233	35	1	11.933	none
CPCG0521	54.96	2	T2c	10.1	0.7.12	3.5.0	1009725449	2002026534	8	16	43	62	0	0	0	0	0	0	0	0	0	0	0	0	0	0	0	0	1.86643	0.691905	1.17453	0.242345	18	1	11.979	none
CPCG0522	59.16	2	T3a	5.9	0.7.15	3.5.0	955599999	1853474631	8	16	41	75	0	0	0	0	1	1	0	0	1	0	0	0	0	0	0	0	5.38607	2.15751	3.22856	0.318117	36	1	12.104	none
CPCG0523	58.89	2	T2c	3.4	0.7.15	3.5.0	985446130	1825075566	8	16	42	77	0	0	0	0	0	0	0	1	1	0	0	0	0	0	0	0	5.22373	5.05202	0.17171	0.603832	62	1	12.074	none
CPCG0524	68.98	2	T2c	4.8	0.7.15	3.5.0	816551210	1748919135	8	16	27	70	0	0	0	0	0	0	0	0	0	0	0	0	0	0	0	0	0.394366	0.321602	0.0727642	0.0183898	7	1	12.723	none
CPCG0525	68.5	3	T2c	2	0.7.15	3.7.0	1417365182	1875024957	14	16	79	76	0	0	0	0	0	0	0	0	0	0	0	0	0	0	0	0	0.00288057	0.00288057	0	0.00311289	11	0	12.479	none
CPCG0526	59.17	3	T3a	4.5	0.7.12	3.5.0	725668825	2187012941	8	16	24	58	0	0	0	0	0	0	0	0	0	0	0	0	0	0	0	1	4.6589	0	4.6589	0.0149624	7	1	12.246	none
CPCG0527	62.2	3	T2c	9.07	0.7.12	3.5.0	834434711	2050192497	8	16	28	84	0	0	0	0	1	0	0	0	0	0	0	0	0	0	0	0	1.66952	1.66952	0	0.00242725	9	0	14.046	none
CPCG0528	59.58	2	T2c	10.7	0.7.15	3.5.0	856539957	1919459111	8	16	28	70	0	0	0	0	1	0	0	0	0	0	0	0	0	0	0	0	8.2776	8.2776	0	0.010404	14	1	12.577	none
CPCG0529	54.86	2	T2c	5.8	0.7.15	3.5.0	821508923	1960849739	8	16	27	72	0	0	1	0	1	0	0	1	0	0	0	0	0	0	0	0	3.82703	3.65101	0.176019	0.249161	22	1	12.775	none
CPCG0531	68.68	2	T2c	18	0.7.12	3.5.0	804182113	2031852589	8	16	26	63	0	0	0	0	0	0	0	0	1	0	0	1	0	0	0	0	1.90887	1.13147	0.777398	0.41153	22	1	12.934	none
CPCG0534	62.2	2	T2c	18	0.7.12	3.5.0	692270913	2023333817	8	16	26	77	0	0	0	0	0	0	0	0	0	0	0	0	0	0	0	0	3.5711	1.46936	2.10174	0.0925216	19	0	12.545	none
CPCG0537	71.66	2	T2c	8.3	0.7.15	3.5.0	622756687	1992650742	8	16	24	68	0	0	0	0	1	0	0	0	1	0	0	0	1	0	1	1	20.4372	3.35429	17.0829	0.668421	60	1	11.514	none
CPCG0539	58.63	2	T2c	3.42	0.7.15	3.6.0	639357909	1864510695	8	16	25	61	0	0	0	0	0	0	0	0	0	0	0	0	0	0	0	0	0	0	0	0.00522928	9	1	11.539	none
CPCG0540	72.54	2	T3a	7.93	0.7.15	3.5.0	627748512	1808015634	8	16	24	70	1	1	0	0	1	0	0	0	0	0	0	1	0	0	1	1	29.8258	4.37807	25.4478	0.455474	118	0	11.455	none
CPCG0545	67.25	3	T3a	7.6	0.7.15	3.5.0	683983655	1803719083	8	16	26	64	0	1	0	1	0	0	0	0	0	0	1	1	0	0	0	1	32.758	13.5559	19.2021	0.760957	68	0	12.7	none
CPCG0547	67.15	2	T2c	6.84	0.7.15	3.7.0	1148808840	3031203999	2	16	44	100	0	1	0	1	0	0	0	1	0	0	0	0	0	0	0	0	18.0234	4.1814	13.842	0.499934	49	0	12.422	none
CPCG0550	53.66	2	T2a	6.59	0.7.15	3.7.0	1134671428	2229918388	7	16	43	80	0	0	0	1	1	0	0	1	0	0	0	0	0	0	0	0	7.97309	5.89499	2.0781	0.484368	129	0	12.82	none
CPCG0551	67.13	2	T2a	5.2	0.7.15	3.7.0	1420106321	3261633325	7	16	45	108	0	0	0	0	0	0	0	1	1	0	0	0	0	0	0	0	6.64178	3.41108	3.2307	0.557054	49	1	11.769	none
CPCG0557	45.52	2	T3a	4.74	0.7.15	3.7.0	986895411	2983411544	7	16	38	93	0	0	0	0	1	0	0	0	1	0	0	0	0	0	0	0	4.091	3.8403	0.2507	0.284932	99	1	12.882	none
CPCG0559	67.28	2	T2a	4.2	0.7.15	3.7.0	990091571	2412121449	7	16	38	84	0	0	0	0	1	0	0	1	0	0	0	0	0	0	0	0	2.57081	0.57262	1.99819	0.102446	18	1	11.44	none
CPCG0560	71.81	3	T2c	7.6	0.7.15	3.7.0	1169020591	2058849632	7	16	41	74	0	0	0	0	0	0	0	0	0	0	0	1	1	0	1	0	13.2604	2.79515	10.4652	0.379147	86	0	12.178	none
CPCG0561	56.24	2	T3a	5.3	0.7.15	3.7.0	1410199460	2609555515	7	16	46	95	0	0	1	0	0	1	0	0	0	0	0	0	0	0	0	0	7.48944	2.55682	4.93262	0.324028	24	1	12.764	none
CPCG0562	66.64	2	T3a	7.7	0.7.15	3.7.0	1211585228	2328107338	7	16	44	86	0	0	0	0	0	0	0	0	0	0	0	0	0	0	0	0	1.27865	1.27865	0	0.00346243	9	0	12.027	none
CPCG0563	69.81	2	T3a	9.6	0.7.15	3.6.0	634092181	1831807311	8	16	25	65	0	0	0	0	0	0	0	0	0	0	0	0	1	1	1	0	14.0544	0.101116	13.9533	0.0115105	21	0	12.317	none
CPCG0565	72	3	T3a	3.6	0.7.15	3.7.0	1694953947	1945803798	8	16	42	78	0	0	0	0	0	0	0	0	1	0	0	0	0	0	0	0	9.34405	0.117059	9.22699	0.462354	47	1	11.562	none
CPCG0566	63.91	3	T3a	10.6	0.7.15	3.7.0	952848040	2355008496	8	16	34	94	0	0	0	0	0	0	0	0	0	0	0	0	0	0	1	0	2.3397	1.56964	0.770059	0.0319529	58	1	12.792	none
CPCG0567	54.96	2	T2c	6.6	0.7.15	3.7.0	934793851	2359394212	8	16	31	89	0	0	0	0	1	0	0	0	0	0	0	0	0	0	0	0	2.35808	2.35808	0	0.0180172	9	1	12.398	none
CPCG0568	66	2	T2c	5.9	0.7.15	3.6.0	645606352	1769212216	8	16	25	52	0	0	0	0	0	1	0	0	0	0	0	0	0	0	0	0	15.1804	0.955959	14.2245	0.188922	17	1	11.817	none
CPCG0569	67.53	3	T3a	5.2	0.7.15	3.6.0	1026434731	1757947462	8	16	44	66	0	0	0	0	1	1	1	0	0	0	0	0	0	0	1	0	11.8938	9.03229	2.86147	0.198634	63	1	13.239	none
CPCG0570	63.27	2	T2c	2.1	0.7.15	3.7.0	1749019713	1915060610	8	16	43	77	0	0	0	0	1	1	0	0	1	0	0	0	0	0	0	0	1.40246	1.1417	0.260761	0.622488	48	1	12.046	none
CPCG0571	69.45	3	T2a	10	0.7.15	3.7.0	865040550	2062710764	8	16	29	85	0	0	0	1	1	0	0	0	0	0	0	0	0	0	0	0	2.05463	2.05463	0	0.863139	9	1	11.705	none
CPCG0573	55.84	2	T2c	3.8	0.7.15	3.7.0	1972983051	2190919310	8	16	36	85	1	0	0	0	0	0	1	1	0	0	0	0	0	0	0	0	6.811	6.34285	0.468157	0.500662	35	0	13.994	none
CPCG0574	62.19	3	T3a	15	0.7.15	3.5.0	1151901915	1910038961	8	16	49	58	1	0	0	0	1	0	0	0	0	0	0	0	0	0	0	1	12.9574	2.80909	10.1483	0.199284	11	0	11.232	none
CPCG0575	58.49	2	T2c	6.4	0.7.15	3.7.0	2244329921	2330230191	8	8	42	85	0	0	0	0	0	0	0	0	0	0	0	0	0	0	0	0	0.139364	0.0421135	0.0972503	0.00624397	17	1	11.264	none
CPCG0576	55.91	1	T3a	4.6	0.7.15	3.7.0	1371328591	2348037158	9	8	39	89	0	0	0	0	1	0	0	0	1	0	0	0	0	0	0	0	3.34735	0.753735	2.59361	0.295267	21	1	12.425	none
CPCG0577	69.75	2	T2c	13	0.7.15	3.7.0	1200275243	3008779990	9	8	38	88	0	0	0	0	0	1	1	1	1	0	0	0	0	0	0	0	7.55595	7.26397	0.291976	0.589337	26	1	12.259	none
CPCG0578	63.95	3	T3b	8.5	0.7.15	3.7.0	1417622598	1734982576	9	8	44	68	0	0	0	0	0	1	0	0	0	0	0	1	0	0	1	0	13.1509	3.62092	9.52994	0.187261	31	1	11.579	none
CPCG0579	64.59	5	T3b	8.8	0.7.15	3.5.0	1000436165	1617352113	8	16	43	62	0	0	0	0	1	0	0	0	1	1	1	0	0	0	0	0	18.3383	14.3078	4.03043	0.594041	76	1	12.255	none
CPCG0580	61.14	1	T2c	3.2	0.7.15	3.7.0	1043910638	1328055910	9	9	36	53	0	0	0	0	0	0	0	0	0	0	0	0	0	0	0	0	0.47873	0.47873	0	0.01595	4	0	12.01	none
CPCG0581	64.93	3	T3b	12.5	0.7.15	3.7.0	827532265	1754516337	8	9	29	61	0	0	0	0	1	0	0	0	0	1	1	0	0	0	1	0	14.2769	5.0535	9.22339	0.655933	67	1	11.902	none
CPCG0582	69.68	3	T2c	13.2	0.7.15	3.7.0	795453229	5553168847	8	8	31	198	0	0	0	1	0	0	0	0	0	0	0	0	0	0	1	0	39.5808	4.94954	34.6313	0.459224	143	0	13.096	none
CPCG0587	70.69	3	T3a	9.4	0.7.15	3.7.0	1053232482	2715642229	8	8	33	92	0	0	0	1	0	0	0	1	0	0	0	0	0	0	0	0	6.58071	6.58071	0	0.032715	32	0	12.24	none
CPCG0588	61.05	2	T3a	6.3	0.7.15	3.7.0	1284722937	2317373421	8	8	44	77	0	0	0	0	0	0	0	0	0	0	0	0	0	0	0	0	14.7938	2.77054	12.0232	0.255883	63	1	11.971	none
CPCG0589	69.58	5	T3a	12.2	0.7.12	3.5.0	957545314	2215464583	8	16	41	71	0	0	1	1	0	1	0	1	0	1	1	0	0	0	0	0	12.2374	11.4879	0.749445	1.72739	42	0	12.34	none
CPCG0590	66.14	2	T3b	4.9	0.7.15	3.7.0	1321878494	2094700439	8	8	50	71	0	0	0	0	1	1	1	0	0	1	0	0	0	0	0	0	12.0771	4.65474	7.42239	0.386834	32	1	11.442	none
CPCG0591	60.59	2	T2c	6.1	0.7.15	3.7.0	1729588279	2324721374	8	8	54	75	0	0	0	1	1	1	0	0	0	0	0	0	0	0	0	0	4.87213	4.78463	0.0875027	0.379145	37	1	12.203	none
CPCG0592	66.44	3	T3b	8.6	0.7.12	3.5.0	1061055022	2309671882	8	16	46	71	0	0	0	0	1	0	0	0	1	0	0	0	0	0	0	0	15.3946	7.4399	7.95474	0.614845	72	1	11.994	PMS2
CPCG0593	64.99	1	T2c	15	0.7.15	3.7.0	1273591110	2122467896	8	8	46	79	0	0	0	0	1	0	0	0	1	0	0	0	0	0	0	0	1.54652	0.752216	0.794305	0.550693	28	1	14.114	none
CPCG0594	51.11	2	T2c	8.6	0.7.12	3.5.0	969863434	2123883674	8	16	42	62	0	0	0	0	0	0	0	0	0	0	0	0	1	0	0	0	3.42842	0.717249	2.71117	0.188289	17	1	11.862	none
CPCG0595	53.68	2	T2c	4.7	0.7.15	3.7.0	1233912097	2416885082	8	8	42	83	0	0	0	0	0	0	0	0	0	0	0	0	0	0	0	0	3.09233	3.09233	0	0.00520684	15	0	13.209	HOXB13
CPCG0596	61.67	1	T2c	7.4	0.7.15	3.7.0	1212290788	2274578470	8	8	36	79	0	0	0	1	1	0	0	0	0	0	0	0	0	0	0	0	2.4147	2.33	0.0847022	0.535103	20	1	11.347	none
CPCG0597	67.66	2	T3a	7.4	0.7.15	3.7.0	1363935771	2931170990	8	8	43	83	0	0	1	0	0	0	0	1	1	0	0	0	0	0	0	0	8.91014	6.00708	2.90306	0.314033	47	1	12.282	none
CPCG0598	62.79	2	T2c	4.7	0.7.15	3.7.0	1052639276	2751853078	8	8	35	89	0	0	0	1	0	0	1	0	0	0	0	1	0	0	0	0	11.8485	11.0023	0.84614	0.440328	136	0	12.744	none
CPCG0599	68.26	4	T3a	10.5	0.7.15	3.7.0	1039585387	2324747646	8	8	36	85	0	0	0	0	0	0	0	0	0	0	0	0	0	0	0	0	1.22827	0.169612	1.05866	0.166854	26	1	12.358	none
CPCG0601	57.51	3	T2c	8.9	0.7.15	3.7.0	1133962242	2708722125	8	8	36	85	0	0	0	0	1	0	0	0	0	0	0	0	0	0	0	0	7.53759	4.03052	3.50707	0.602536	50	0	12.416	none
CPCG0602	50.97	3	T3a	6.3	0.7.12	3.5.0	998044897	2260808968	8	16	43	63	0	0	0	0	0	1	1	0	0	0	0	0	0	0	1	0	10.7619	0.773235	9.98866	0.0408479	19	1	11.695	none
CPCG0603	63.36	2	T2c	3.8	0.7.15	3.5.0	1030666367	1739128515	8	16	44	61	0	0	1	0	1	0	0	0	0	0	0	0	0	0	0	0	1.99157	1.99157	0	0.00588443	12	1	11.983	none
CPCG0604	60.29	2	T2c	6.5	0.7.15	3.7.0	1172120017	2362125371	8	6	37	86	0	0	0	0	1	0	0	0	1	0	0	0	0	0	0	1	10.4257	0.567023	9.85872	0.510148	39	1	11.602	none
CPCG0605	59.7	2	T3a	4.7	0.7.15	3.7.0	904049556	2156813267	8	6	33	88	0	0	0	0	0	0	0	0	1	0	0	0	0	0	0	0	3.63225	0.431237	3.20101	0.297983	36	1	12.091	none
CPCG0606	59.38	4	T3a	18.7	0.7.15	3.7.0	1165919978	2138875897	2	6	36	83	0	0	0	0	1	0	0	0	1	0	0	0	1	0	0	1	10.283	4.55731	5.72567	0.498397	50	1	12.087	none
CPCG0607	74.26	4	T3a	5.7	0.7.15	3.6.0	1048821605	1665023451	8	16	43	60	0	0	0	0	1	0	0	0	1	0	0	0	1	0	0	0	6.78546	2.04883	4.73662	0.60986	30	1	12.231	none
PRAD-UK.PD12806	61	2	T2	7.8	0.7.15	3.7.0	1200239198	1841792536	3	3	40	61	0	0	1	0	1	0	0	0	1	1	1	0	1	0	1	0	23.0384	7.69005	15.3483	0.504077	58	1	11.841	none
PRAD-UK.PD12807	71	2	T3	10.7	0.7.15	3.7.0	1395287535	1879494700	3	4	46	63	0	0	0	1	0	0	0	1	0	0	0	0	0	0	0	0	4.87852	2.95361	1.92491	0.530037	23	0	10.555	none
PRAD-UK.PD12808	67	5	T3	6.7	0.7.15	3.7.0	1161175734	1841108627	3	4	38	60	0	0	0	0	1	0	0	1	1	1	1	0	0	0	0	0	21.5051	9.00583	12.4993	0.881103	20	1	11.168	none
PRAD-UK.PD12809	66	3	T2	12.1	0.7.15	3.7.0	1146736810	2032816235	3	5	39	68	0	1	0	0	0	0	0	0	0	1	1	0	1	0	0	0	19.9195	5.06735	14.8522	0.688437	53	0	11.648	none
PRAD-UK.PD12810	68	1	T3	18.3	0.7.15	3.7.0	1067525325	1924274466	3	4	35	65	0	0	0	1	0	0	0	1	0	0	0	0	0	1	0	0	5.87757	5.02613	0.851445	0.591705	44	0	12.146	CHEK2
PRAD-UK.PD12811	68	2	T3	5	0.7.15	3.7.0	1157328427	2056006919	3	6	39	71	0	1	0	1	0	0	0	1	0	0	0	0	0	0	0	0	17.9875	8.9643	9.02322	0.722832	179	0	13.282	none
PRAD-UK.PD12812	55	3	T2	8.5	0.7.15	3.7.0	1359846759	1794148127	3	3	46	60	0	0	0	1	0	0	0	1	0	0	1	1	0	0	0	1	25.946	10.6109	15.335	1.12018	31	0	12.714	BRCA2
PRAD-UK.PD12813	72	3	T2	8.65	0.7.15	3.7.0	1356856263	2180961412	3	4	45	75	1	0	0	0	1	0	0	1	0	0	0	0	0	0	0	1	8.54677	5.08949	3.45728	0.585801	35	1	11.056	none
PRAD-UK.PD12814	67	2	T2	8.2	0.7.15	3.7.0	1415599409	1530561210	3	4	47	51	0	0	0	1	0	0	0	0	0	0	0	0	0	0	0	0	1.40613	1.30464	0.101486	0.61261	15	0	11.643	none
PRAD-UK.PD12815	65	2	T2	8	0.7.15	3.7.0	1616557024	1564628452	3	4	54	53	0	0	0	0	0	0	0	0	0	0	0	0	0	0	0	0	0.229135	0.0543875	0.174747	0.325664	52	0	12.66	none
PRAD-UK.PD12816	68	2	T2	3.2	0.7.15	3.7.0	1421882222	1560956700	3	4	48	53	0	0	0	0	0	0	0	0	1	0	0	0	0	0	1	0	15.1387	3.52245	11.6162	0.0686734	8	1	12.371	none
PRAD-UK.PD12817	72	2	T2	4.4	0.7.15	3.7.0	1361692917	2124085812	3	4	46	68	0	0	0	1	0	0	0	1	0	0	0	1	0	1	0	1	29.3776	10.0577	19.3199	0.83521	77	0	12.352	none
PRAD-UK.PD12818	56	3	T3	7.25	0.7.15	3.7.0	1321419955	1769106776	3	4	44	59	0	0	0	0	1	1	0	0	0	0	0	0	0	0	0	0	7.69211	6.72051	0.971597	0.409371	17	1	11.534	none
PRAD-UK.PD12819	65	1	T2	11.9	0.7.15	3.7.0	1163708795	1838912696	3	3	39	62	0	0	0	0	0	0	0	0	0	0	0	0	0	0	1	0	1.05415	0.0372134	1.01694	0.172793	9	1	12.464	none
PRAD-UK.PD12820	50	2	T2	8.9	0.7.15	3.7.0	1468684286	2027805982	3	4	49	69	0	0	0	1	0	0	0	0	0	1	0	0	0	0	0	0	8.69142	3.36705	5.32436	0.382216	25	0	13.013	none
PRAD-UK.PD12821	64	2	T3	3.8	0.7.15	3.7.0	1486631015	1680872557	3	4	49	58	0	0	0	0	1	1	0	0	0	0	0	0	0	0	0	0	4.69836	4.49332	0.205035	0.49124	67	1	11.56	none
PRAD-UK.PD12822	68	3	T3	5.43	0.7.15	3.7.0	1286073321	2331998189	3	4	43	79	0	0	0	1	1	0	1	1	1	0	0	0	0	0	0	0	22.664	14.4377	8.22636	0.137987	19	1	10.804	none
PRAD-UK.PD12823	60	2	T2	7.7	0.7.15	3.7.0	1374958993	1777535955	3	4	46	61	0	0	0	0	0	0	0	0	0	0	0	0	1	0	1	0	2.57761	0.122803	2.45481	0.0348538	6	0	13.53	none
PRAD-UK.PD12824	65	3	T2	7.2	0.7.15	3.7.0	1220174495	1527037094	3	3	41	50	0	0	0	0	0	0	0	0	0	1	1	1	1	0	0	0	44.3026	31.4273	12.8753	0.702415	60	0	12.503	none
PRAD-UK.PD12825	59	2	T2	12.4	0.7.15	3.7.0	1240583362	1770579280	3	4	42	61	0	0	0	0	0	0	0	1	0	0	0	0	0	0	0	0	5.61159	4.09828	1.51331	0.157935	13	0	11.568	none
PRAD-UK.PD12827	NA	NA	NA	NA	0.7.15	3.7.0	1199721982	1924536607	3	4	40	68	0	0	0	0	0	0	0	0	0	0	0	0	0	0	0	0	0	0	0	0.00321947	5	0	14.799	HOXB13
PRAD-UK.PD12828	68	2	T3	10.4	0.7.15	3.7.0	1151060675	2328610324	3	5	39	76	0	0	0	0	0	0	0	0	0	0	1	1	1	0	0	1	53.6929	5.45911	48.2338	0.605591	37	0	12.788	none
PRAD-UK.PD12829	59	3	T3	17	0.7.15	3.7.0	1316175896	2166705577	3	4	44	77	0	0	1	1	1	0	0	1	0	0	0	0	0	0	0	0	9.05257	4.87772	4.17486	0.55038	45	1	11.339	none
PRAD-UK.PD12830	70	3	T2	7.1	0.7.15	3.7.0	1401249221	1740708986	3	4	47	59	0	0	0	0	0	0	0	0	0	0	0	0	0	0	0	0	1.77716	1.67391	0.103251	0.642853	22	1	11.83	none
PRAD-UK.PD12831	58	3	T3	10	0.7.15	3.7.0	1336826977	1865216059	3	5	45	62	1	0	0	0	0	1	0	1	0	0	0	1	1	0	0	0	63.833	11.0011	52.8318	0.41554	53	1	12.856	none
PRAD-UK.PD12834	68	3	T3	4.8	0.7.15	3.7.0	1198752179	1826963329	3	5	41	61	0	0	0	1	0	0	0	1	0	0	0	0	0	0	0	0	12.0039	6.05359	5.95028	0.569312	61	0	12.441	none
PRAD-UK.PD12835	57	1	T3	6	0.7.15	3.7.0	1123239590	1877497779	3	5	38	64	0	0	0	1	0	0	0	0	0	0	0	0	0	0	0	0	6.02283	2.57615	3.44667	0.479028	21	1	12.792	none
PRAD-UK.PD12836	63	2	T3	8.5	0.7.15	3.7.0	1189142156	1768299484	3	3	40	61	0	0	0	0	1	0	0	1	0	0	0	0	0	0	0	0	8.6722	1.37057	7.30163	0.545815	35	1	11.76	none
PRAD-UK.PD12837	69	1	T3	15.8	0.7.15	3.7.0	1297054779	1782238241	3	4	43	62	0	0	0	0	0	0	1	0	0	0	0	0	0	0	0	0	7.08564	4.392	2.69364	0.480885	25	0	11.411	none
PRAD-UK.PD12838	57	3	T3	4.5	0.7.15	3.7.0	1350593348	1783534504	3	3	45	60	0	0	0	1	1	0	1	0	0	1	1	0	0	1	0	0	26.0957	17.591	8.50473	0.57969	72	0	12.502	none
PRAD-UK.PD12839	NA	NA	NA	NA	0.7.15	3.7.0	1074651690	1836365276	3	3	36	62	0	0	0	0	0	0	0	0	0	0	0	0	0	0	0	0	0	0	0	0.00321348	4	0	11.812	none
PRAD-UK.PD12840	66	2	T3	9.7	0.7.15	3.7.0	1167617331	1881505408	3	3	39	66	0	0	0	0	0	1	0	1	0	0	0	0	0	1	0	0	2.4745	2.44844	0.026058	0.509569	24	0	12.167	none
PRAD-UK.PD12841	60	2	T3	11.9	0.7.15	3.7.0	1134556013	1806012395	3	3	38	62	0	0	1	0	1	0	0	0	0	0	0	0	0	0	0	0	3.83111	3.71637	0.114747	0.341819	28	0	12.817	none
PRAD-UK.PD12842	63	2	T3	15.1	0.7.15	3.7.0	1009951497	2212719339	3	5	34	75	0	0	0	0	1	0	0	0	0	1	1	0	0	0	0	0	10.0881	9.47233	0.61577	0.610692	32	0	12.842	none
PRAD-UK.PD12843	88	5	T4	99	0.7.15	3.7.0	1005550655	2125400528	3	4	34	71	0	0	1	0	0	0	1	0	0	0	1	1	1	0	0	1	64.3887	21.5989	42.7898	1.01747	49	0	12.336	none
PRAD-UK.PD12844	70	5	T3	107	0.7.15	3.7.0	1195847499	1744946769	3	3	40	59	0	0	0	1	0	1	0	0	0	0	0	0	0	0	1	1	54.8795	11.617	43.2624	0.888214	87	0	11.978	none
PRAD-UK.PD12845	83	5	T4	40	0.7.15	3.7.0	1079197765	1961877163	3	4	37	62	0	0	1	0	0	0	0	0	1	0	1	0	0	0	1	1	78.2861	23.7442	54.5419	1.3209	49	1	12.471	none
PRAD-UK.PD13380	68	3	T3	10.6	0.7.15	3.7.0	1313014811	1538010118	3	6	46	51	0	0	0	0	0	0	0	1	0	0	1	0	0	0	0	0	39.3872	11.5516	27.8356	1.18515	21	0	12.401	BRCA2
PRAD-UK.PD13381	59	2	T3	12	0.7.15	3.7.0	1083592134	1113018775	3	4	37	34	0	0	0	1	0	0	0	0	0	0	1	0	0	0	0	0	3.66702	1.66514	2.00188	0.400074	8	0	13.387	none
PRAD-UK.PD13383	70	4	T2	20.74	0.7.15	3.7.0	1199573938	1803672192	4	5	41	62	0	1	0	0	0	0	0	0	0	0	0	0	1	0	0	0	2.23716	0.0625254	2.17463	0.491127	35	0	12.327	none
PRAD-UK.PD13384	66	2	T3	10.3	0.7.15	3.7.0	1197443065	1587099186	4	6	41	55	0	0	0	1	0	0	0	1	0	0	0	0	0	0	0	0	3.52888	3.36723	0.161649	0.39936	50	0	13.245	none
PRAD-UK.PD13386	64	2	T3	7.57	0.7.15	3.7.0	1172316749	1778978736	4	5	40	61	0	0	0	0	0	0	0	0	0	0	0	0	0	0	0	0	4.35753	1.68852	2.66901	0.279867	22	1	13.069	none
PRAD-UK.PD13387	58	2	T3	5.75	0.7.15	3.7.0	1184402197	1595767605	3	5	40	55	0	0	0	1	1	0	0	0	1	0	0	0	0	0	0	0	4.48757	4.25681	0.230763	0.590833	32	1	12.799	none
PRAD-UK.PD13388	61	2	T3	16.8	0.7.15	3.7.0	927303017	1750852100	2	5	31	60	0	0	1	0	1	0	0	0	0	0	0	0	1	0	0	0	5.08066	3.31455	1.76611	0.750873	30	1	12.51	none
PRAD-UK.PD13389	61	2	T3	5.4	0.7.15	3.7.0	938624095	1524523319	4	5	32	52	0	0	0	0	0	1	0	1	1	0	0	0	0	0	0	0	5.11959	5.10077	0.0188249	0.544886	77	1	12.344	none
PRAD-UK.PD13390	60	2	T3	6.3	0.7.15	3.7.0	1042399723	1585819132	4	6	31	54	0	0	0	0	1	0	0	1	0	0	0	0	0	0	0	0	9.28479	6.62312	2.66168	0.433091	37	0	12.088	none
PRAD-UK.PD13391	54	2	T3	6.07	0.7.15	3.7.0	973617041	1799778579	3	6	33	61	0	0	0	1	0	0	0	0	0	0	0	0	0	0	0	0	19.1523	12.7865	6.36586	0.254186	18	1	12.413	none
PRAD-UK.PD13392	49	2	T3	9	0.7.15	3.7.0	1161140969	1925156136	3	5	40	66	0	0	0	0	0	0	0	0	0	0	0	0	0	0	0	0	0.501022	0.314625	0.186398	0.248561	12	0	12.716	none
PRAD-UK.PD13393	59	2	T3	7.3	0.7.15	3.7.0	1292780785	1959157366	3	5	45	66	0	0	0	0	1	0	0	0	0	0	0	0	0	0	1	0	7.98141	4.89584	3.08557	0.52639	51	0	12.843	none
PRAD-UK.PD13394	66	4	T3	7	0.7.15	3.7.0	1056197974	1723072259	4	6	36	59	0	1	0	1	1	0	0	1	0	0	0	0	0	0	0	1	12.703	8.38539	4.31764	0.773387	85	0	11.646	none
PRAD-UK.PD13395	66	2	T3	8.6	0.7.15	3.7.0	912905080	1522891473	3	6	31	51	0	0	0	0	1	0	1	0	0	0	0	0	0	0	0	0	8.22198	5.12052	3.10146	0.363174	13	0	13.387	none
PRAD-UK.PD13396	55	2	T2	6.1	0.7.15	3.7.0	1632137661	2239991968	3	6	54	77	0	0	0	0	0	0	0	0	1	1	0	0	0	0	0	0	1.94289	1.94289	0	0.505296	14	1	11.818	none
PRAD-UK.PD13397	44	1	T3	4.3	0.7.15	3.7.0	1250063912	1835689032	3	5	42	62	0	0	0	0	1	0	0	0	0	0	0	0	0	0	0	0	0.433087	0.433087	0	0.0113642	8	0	12.841	none
PRAD-UK.PD13399	54	3	T3	42.83	0.7.15	3.7.0	1103831763	1586392152	4	4	38	54	0	0	0	0	0	1	0	0	1	0	0	0	1	0	0	0	10.1804	2.30778	7.87262	0.399501	37	1	13.47	none
PRAD-UK.PD13400	65	2	T3	7.8	0.7.15	3.7.0	945123224	1887777067	3	4	32	63	0	0	0	0	1	0	0	0	0	0	0	0	0	0	0	0	1.90045	0.477435	1.42301	0.0117496	8	0	11.426	none
PRAD-UK.PD13401	61	2	T3	7.5	0.7.15	3.7.0	952853478	2366412692	3	7	32	81	0	0	0	0	1	0	0	0	1	0	0	1	0	0	1	0	22.8535	1.19836	21.6552	0.364945	22	1	12	none
PRAD-UK.PD13403	NA	NA	NA	NA	0.7.15	3.7.0	991133595	1894137662	3	4	33	64	0	0	0	0	0	0	0	0	0	0	0	0	0	0	0	0	0.00456763	0.00456763	0	0.00284765	15	0	13.366	none
PRAD-UK.PD13405	57	2	T2	11.4	0.7.15	3.7.0	1080760198	1777361203	3	5	36	60	0	0	0	1	0	0	0	1	0	1	1	0	0	0	0	0	8.47546	8.24937	0.226091	0.598069	158	0	11.415	none
PRAD-UK.PD13406	73	3	T2	13.6	0.7.15	3.7.0	1219912387	1749382221	4	5	41	60	0	0	0	1	1	0	0	1	0	1	1	0	0	0	0	0	12.3786	9.44843	2.93012	0.557961	27	0	12.084	ATM
PRAD-UK.PD13407	71	2	T3	11	0.7.15	3.7.0	981045029	1872583702	2	4	33	28	0	0	0	0	0	0	0	0	0	0	0	1	1	0	0	1	10.0521	0.583055	9.46909	0.117089	4	0	11.426	none
PRAD-UK.PD13408	65	3	T3	16.2	0.7.15	3.7.0	941834966	1708911326	3	5	2	58	0	0	0	0	1	0	0	1	0	0	0	1	1	0	0	0	17.8521	9.83485	8.01722	0.00107199	142	0	12.613	none
PRAD-UK.PD13409	66	3	T3	12.1	0.7.15	3.7.0	970414495	1571395762	4	5	33	54	0	0	0	1	0	1	1	0	1	0	0	0	0	0	0	0	5.27312	5.27312	0	0.139463	17	1	12.657	none
PRAD-UK.PD13410	63	2	T2	7.8	0.7.15	3.7.0	896424725	2359057070	3	6	30	81	0	0	0	0	0	0	0	0	1	0	0	0	1	0	0	0	2.24619	0.589158	1.65703	0.37124	12	1	12.397	ATM
PRAD-UK.PD13411	59	2	T3	10.9	0.7.15	3.7.0	944989614	1994136752	3	7	32	68	0	0	0	0	0	1	0	1	0	0	0	0	1	0	0	0	13.5635	5.96042	7.60309	0.29303	8	0	11.723	none
PRAD-UK.PD14706	62	2	T3	6.87	0.7.15	3.7.0	988360854	1984545515	3	5	34	69	0	0	0	0	0	0	0	1	0	0	0	0	0	0	0	0	3.13119	3.09476	0.0364289	0.697108	51	1	12.158	none
PRAD-UK.PD14707	53	3	T2	13	0.7.15	3.7.0	997146251	1733738661	3	5	34	60	0	0	0	1	0	0	0	0	1	0	0	0	0	0	0	0	5.48408	2.74763	2.73645	0.433664	16	1	12.486	none
PRAD-UK.PD14708	55	2	T3	7	0.7.15	3.7.0	1979342124	983242558	3	5	34	69	0	0	0	0	1	0	0	0	0	0	0	0	0	0	0	0	6.96225	4.4269	2.53535	0.411051	31	1	13.34	none
PRAD-UK.PD14709	62	2	T3	11.13	0.7.15	3.7.0	1178067832	2038969534	4	5	40	70	0	0	0	0	0	0	0	0	0	0	0	1	1	1	1	0	6.76328	0.743184	6.02009	0.165322	12	0	12.86	HOXB13
PRAD-UK.PD14710	54	2	T3	7.1	0.7.15	3.7.0	1096250563	2177911437	4	5	38	75	0	0	0	0	1	0	0	0	0	0	0	0	0	1	1	0	4.45357	1.21458	3.23899	0.286831	24	0	13.286	none
PRAD-UK.PD14711	62	3	T3	8.8	0.7.15	3.7.0	912995208	1859145602	3	5	31	63	0	1	0	1	1	0	0	1	0	0	0	0	0	0	0	0	4.25906	4.10121	0.157846	0.516756	72	0	13.136	none
PRAD-UK.PD14713	52	3	T2	7	0.7.15	3.7.0	1181144823	2100057594	4	5	41	72	0	0	0	0	1	1	0	1	0	1	1	1	0	0	0	0	26.9669	12.8703	14.0967	0.645946	26	0	12.619	none
PRAD-UK.PD14714	66	3	T3	8.38	0.7.15	3.7.0	999774806	1967074923	3	5	34	67	0	0	0	0	0	0	0	0	0	0	0	1	1	0	1	0	11.9437	1.15464	10.7891	0.301884	18	0	12.184	none
PRAD-UK.PD14716	66	1	T3	5.63	0.7.15	3.7.0	1100818061	1898782617	3	5	37	65	0	0	0	0	1	0	0	0	1	0	0	0	0	0	0	0	2.65333	2.62978	0.0235495	0.524785	22	1	12.518	none
PRAD-UK.PD14717	63	2	T3	9.61	0.7.15	3.7.0	1000699160	1975752801	3	5	34	68	0	0	0	0	0	0	0	0	0	0	0	0	0	0	0	0	0.369382	0.0453685	0.324014	0.468548	31	1	12.548	none
PRAD-UK.PD14718	68	3	T3	7.07	0.7.15	3.7.0	966131036	2056025191	3	5	33	70	0	0	0	1	1	1	0	0	0	1	1	0	0	0	0	0	13.4106	10.8486	2.56198	0.623935	51	0	13.323	none
PRAD-UK.PD14719	61	2	T3	7.63	0.7.15	3.7.0	917907843	1914025653	3	5	31	66	0	0	0	0	0	0	0	1	0	0	0	0	0	0	0	0	15.3212	4.82116	10.5001	0.440148	20	0	12.322	none
PRAD-UK.PD14720	73	2	T2	5.83	0.7.15	3.7.0	1021993689	1873658945	4	5	35	64	0	0	0	0	1	0	0	0	0	0	0	0	0	0	0	0	4.76867	2.28965	2.47902	0.436604	11	0	12.411	none
PRAD-UK.PD14732	56	2	T2	5.2	0.7.15	3.7.0	974775712	1656154982	3	5	33	56	0	0	0	0	1	0	0	0	0	0	0	0	0	0	0	0	1.60521	1.36724	0.237966	0.354228	14	0	14.043	none
PRAD-UK.PD14733	66	2	T3	28	0.7.15	3.7.0	988936122	1762669627	3	5	34	60	0	0	0	0	0	0	0	0	1	0	0	0	0	0	0	0	1.92558	0.0923755	1.8332	0.229229	9	1	11.738	none
PRAD-UK.PD14734	64	2	T3	5.8	0.7.15	3.7.0	1023681204	1822444321	3	5	35	60	0	0	0	0	1	0	0	0	0	0	0	0	0	0	0	1	17.8882	6.89721	10.991	0.793286	78	0	14.039	none
PRAD-UK.PD14735	50	2	T3	10.31	0.7.15	3.7.0	1298344415	1689986626	4	5	44	57	0	0	0	0	1	0	0	0	1	0	0	0	0	0	0	0	2.50484	2.24834	0.256492	0.424768	14	1	12.119	none
PRAD-UK.PD14736	62	2	T3	4	0.7.15	3.7.0	1299435941	1732718523	4	5	44	58	0	0	0	0	0	0	0	0	0	0	0	0	0	0	0	0	5.76089	1.19471	4.56618	0.38268	65	0	10.722	none
PRAD-UK.PD6204	61	2	T2	6.9	0.7.15	3.7.0	1381446566	1110098346	8	8	47	38	0	1	0	1	1	0	0	0	0	0	0	0	0	0	1	0	13.5402	12.0983	1.44192	0.500833	32	0	11.803	none
Weischenfeldt.EOPC-01	45	2	T3a	30	0.7.15	3.7.0	1398261296	1351338581	8	8	35	32	0	0	0	0	1	0	0	0	0	0	0	0	0	0	0	0	7.52954	6.65733	0.872216	0.72391	2	0	12.536	none
Weischenfeldt.EOPC-010	46	2	T2c	6	0.7.15	3.7.0	1304698453	1341214762	4	4	41	43	0	0	0	1	0	0	0	0	1	0	0	0	0	0	0	0	4.70241	4.69363	0.00877704	0.261302	2	1	15.089	HOXB13
Weischenfeldt.EOPC-011	48	2	T2c	4.8	0.7.15	3.7.0	930260946	968386045	3	3	27	27	0	0	1	0	0	0	0	1	1	0	0	0	0	0	0	0	4.87879	3.39157	1.48723	0.243729	5	1	11.846	none
Weischenfeldt.EOPC-02	51	2	T2c	23.8	0.7.15	3.7.0	1065427697	872711476	6	5	25	21	0	0	0	0	1	0	0	0	1	0	0	NA	NA	NA	NA	NA	86.9406	1.84285	85.0978	0.169552	1	1	12.57	none
Weischenfeldt.EOPC-03	46	5	T3a	12	0.7.15	3.7.0	865596333	2054378872	5	10	25	68	0	0	0	0	1	0	0	1	0	1	1	0	0	0	0	0	12.3099	12.2141	0.0957761	0.578796	16	0	12.762	none
Weischenfeldt.EOPC-04	51	3	T3b	72	0.7.15	3.7.0	2027807192	922582714	6	6	60	27	0	0	0	0	0	0	0	0	0	0	0	0	0	0	0	0	2.82066	2.4604	0.360256	0.461214	18	0	12.398	none
Weischenfeldt.EOPC-05	50	2	T3a	5	0.7.15	3.7.0	949994970	980585276	4	5	28	29	1	0	0	0	0	1	0	1	1	0	0	0	0	0	0	0	6.63622	5.23865	1.39757	0.225307	5	1	12.633	none
Weischenfeldt.EOPC-06	38	2	T3b	18.2	0.7.15	3.7.0	1253750606	1287546110	5	5	37	38	0	0	0	0	0	1	0	0	0	0	0	0	1	0	0	0	23.7244	10.7115	13.013	0.221238	16	0	12.322	none
Weischenfeldt.EOPC-07	49	2	T2c	5.4	0.7.15	3.7.0	938916176	970393632	5	5	27	28	0	0	0	0	0	0	0	1	1	0	0	0	0	1	0	0	8.76304	3.89889	4.86415	0.251256	5	1	12.796	none
Weischenfeldt.EOPC-08	44	2	T2c	7.8	0.7.15	3.7.0	957431696	1293801666	5	6	29	38	0	0	0	0	0	0	0	0	1	0	0	0	0	0	0	0	2.86338	1.60645	1.25692	0.144642	5	1	13.234	none
Weischenfeldt.EOPC-09	48	2	T2c	5.1	0.7.15	3.7.0	1163651459	970465355	6	6	35	28	0	0	0	0	0	0	0	1	1	0	0	0	0	0	0	0	3.01046	2.96643	0.044032	0.14844	2	1	12.116	none

## Sheet: Replication cohort
sample	age_at_treatment	isup_grade	summary_t	pre_treatment_psa	number_normal_reads	number_tumour_reads	number_normal_lanes	number_tumour_lanes	normal_median_cvg_picard	tumour_median_cvg_picard	SSM.FOXA1.UTR	Loss.TP63.Trunk	Loss.ZNF292.Trunk	Loss.RB1.Trunk	Loss.TMPRSS2.Trunk	Gain.NCOA2.Trunk	Gain.MYC.Trunk	Loss.CHD1.Branch	Loss.CDKN1B.Branch	Gain.NCOA2.Branch	pga_total	pga_trunk	pga_branch	snv_mutation_rate	gr_count	T2E	PRS
APCRC1	55	1	T2a	3.5	979191383	1691600203	1	2	42	60	0	0	0	0	0	0	0	0	1	0	0.769587	0	0.769587	0.380242	17	0	12.641
APCRC10	68	5	T1c	8.5	954803190	1971036216	1	2	39	87	0	0	0	0	1	0	0	0	1	0	33.7627	7.66344	26.0992	0.473526	54	1	11.059
APCRC11	67	1	T2c	11	1013294312	1514923890	1	2	41	59	0	0	0	0	0	0	0	0	0	0	0.686714	0.686714	0	0.0477899	6	0	12.07
APCRC12	52	5	T2c	12.5	956336149	2349665856	1	3	41	65	0	0	0	0	0	0	0	0	0	0	4.10345	1.55317	2.55028	0.374029	49	0	11.648
APCRC13	56	5	T2b	15.1	1028089595	1937713294	1	2	41	61	0	0	0	0	0	0	0	0	1	0	6.59598	6.30054	0.295439	0.323213	34	1	12.709
APCRC14	59	5	T2c	16	965835677	1860881221	1	2	34	78	0	0	1	1	1	0	0	0	0	0	23.0632	11.366	11.6972	0.501009	33	1	11.492
APCRC15	54	5	T1c	19.2	962573554	1867597493	1	2	31	72	1	0	0	1	0	0	0	0	0	0	21.9792	13.3299	8.64931	0.347773	71	0	12.668
APCRC16	67	5	T2b	7.1	1010373977	1946117037	1	2	30	86	0	0	0	0	1	0	0	0	0	0	9.62542	5.64543	3.97999	0.607729	197	1	11.887
APCRC2	54	5	T2c	4.3	894510080	1779917259	1	2	36	66	0	0	0	0	1	0	0	0	0	0	0.832325	0.110602	0.721722	0.284427	15	1	13.159
APCRC3	59	4	T2a	5	791138548	1518059182	1	2	32	57	0	0	0	1	0	0	0	1	1	0	15.2589	6.44307	8.81585	0.581995	112	0	12.567
APCRC4	59	1	T2a	8.6	886112234	1770001023	1	1	28	51	0	0	0	0	0	0	0	0	0	0	0	0	0	0.157533	8	1	14.771
APCRC5	65	1	T2a	5.6	994861231	1891171299	1	2	40	79	0	0	0	1	1	0	0	0	0	0	18.3281	3.35027	14.9779	0.553836	58	1	12.95
APCRC6	60	5	T2b	5.7	1819093684	1614020762	2	2	59	62	0	0	0	0	0	1	1	0	0	0	21.0056	13.0165	7.98909	0.62096	29	0	11.669
APCRC7	46	1	T1c	6.7	919026232	1821751630	1	2	33	59	0	0	0	0	0	0	0	0	0	0	0.061346	0.061346	0	0.106809	16	1	14.25
APCRC8	54	1	T2a	7.3	916673076	1543226143	1	3	35	62	0	0	0	0	0	0	0	0	0	0	5.1631	3.55809	1.60501	0.0772335	11	0	15.142
APCRC9	55	1	T1c	8.5	878325540	1880867011	1	2	35	57	0	0	0	1	0	0	0	0	0	0	3.30476	1.62129	1.68347	0.314312	39	1	12.231
CMHP1	64	5	T3b	38	1340769370	1923774345	4	5	26	56	0	0	1	0	0	1	1	0	0	0	7.08039	6.46872	0.611671	6.7254	37	0	12.973
CMHP10	50	5	T3a	3.6	422764311	710803261	1	1	18	32	0	0	0	0	0	0	1	0	1	1	54.6399	10.5602	44.0797	0.748376	13	1	11.84
CMHP100	58	5	T2c	1.3	383873906	743545936	4	3	17	34	0	0	0	0	0	0	0	0	0	1	10.6219	0	10.6219	0.0118172	4	0	11.889
CMHP101	67	5	T3a	3.5	384438318	834765896	4	3	17	38	0	0	1	0	1	0	0	0	1	0	5.04253	4.15986	0.882667	0.0599295	9	1	12.751
CMHP102	65	5	T3b	5.7	428881828	642985543	4	8	19	30	0	0	0	1	1	0	0	0	0	0	12.8069	7.10828	5.69865	0.405035	13	1	12.553
CMHP103	67	5	T3b	9.6	407229848	937830610	4	3	18	43	1	0	1	0	0	0	0	0	0	1	18.3259	6.43945	11.8864	0.443706	84	0	11.157
CMHP104	60	4	T3a	6.2	397414252	819215473	1	3	18	37	0	0	0	0	0	0	0	0	0	0	0.0475675	0.0475675	0	0.00584223	9	0	12.857
CMHP105	64	4	T2c	4.6	419426709	852618323	3	4	19	39	0	0	0	0	0	0	0	0	0	0	3.05485	0.00200092	3.05285	0.0213723	7	0	11.717
CMHP106	66	5	T3a	7.3	441799840	842784016	3	8	20	39	0	0	0	0	0	0	0	0	0	0	0	0	0	0.0122449	5	0	11.064
CMHP107	66	2	T3a	14	378818061	753436383	4	8	17	28	0	0	0	0	0	0	0	NA	NA	NA	84.6675	0.687142	83.9804	0.616983	19	0	12.93
CMHP108	56	5	T3a	13.4	386357388	765236879	4	8	17	33	0	0	0	0	0	0	0	0	1	1	68.8379	13.1228	55.7151	0.746976	66	0	12.625
CMHP109	60	3	T2a	6.8	397350621	705027292	4	8	17	30	0	0	0	0	0	1	1	0	0	0	36.8666	3.40198	33.4646	19.8929	55	1	13.193
CMHP110	62	2	T3a	6.7	399869116	1097916817	4	8	18	49	0	0	0	0	1	0	0	0	0	0	7.01305	5.92843	1.08462	0.277389	29	1	11.638
CMHP111	59	2	T2c	4.4	425312194	973527850	4	8	19	44	0	0	0	0	0	0	0	0	0	0	0	0	0	0.00648514	8	0	12.018
CMHP112	61	3	T3a	15.99	401416640	703490875	4	8	18	30	0	0	0	0	1	1	1	NA	NA	NA	81.8628	14.6812	67.1816	0.458295	33	1	13.404
CMHP113	68	3	T2c	7.1	379408726	756412072	4	8	17	34	0	0	0	0	0	0	0	0	0	1	40.992	0.00978059	40.9822	0.00519765	2	0	12.204
CMHP115	55	3	T3a	14.3	430610667	842510122	4	8	19	38	0	0	0	0	1	0	0	0	0	0	6.50845	1.79672	4.71173	3.46874	27	1	11.671
CMHP116	57	3	T3a	3.6	425298745	825882045	4	8	19	36	0	0	0	1	0	0	0	0	0	0	10.8654	6.07445	4.79099	0.305409	8	0	12.721
CMHP117	68	2	T2c	8.3	407534089	773228008	4	8	18	34	0	0	1	0	0	0	0	1	1	0	55.8586	0.557273	55.3014	0.954297	17	0	13.498
CMHP118	66	2	T3a	9.7	385136312	815632862	4	8	17	35	1	0	1	0	0	0	0	0	0	1	10.901	2.8091	8.09188	1.81713	12	0	11.928
CMHP119	54	2	T2c	1.8	421002428	868052380	4	8	18	39	0	0	1	0	1	0	0	0	0	0	10.4399	3.21563	7.22429	0.346907	23	1	13.054
CMHP121	67	2	T3a	13.6	437227377	845355483	4	8	19	38	0	0	0	0	0	0	0	0	0	0	37.4173	4.21369	33.2036	0.619411	41	1	11.407
CMHP122	70	3	T3a	5	426150031	922783162	4	8	19	42	1	0	0	0	0	0	0	0	1	0	28.895	4.21525	24.6797	0.866583	75	0	12.906
CMHP123	73	4	T3a	9	433006575	811594170	4	8	19	34	0	0	1	0	0	0	0	0	0	0	7.12396	6.9439	0.18006	1.01291	23	1	12.659
CMHP124	67	2	T3a	4.2	415476555	954193233	4	8	18	36	0	0	0	0	0	0	0	0	0	0	0	0	0	21.2393	5	0	11.642
CMHP125	66	2	T2c	4	394575049	785403582	4	8	17	31	0	0	1	0	1	0	0	1	1	1	79.7848	5.48073	74.3041	0.504429	13	1	11.824
CMHP126	74	5	T3b	26	473754635	953599871	4	8	21	41	0	0	1	0	0	1	1	0	0	0	14.1276	12.2933	1.83429	0.241724	7	0	12.901
CMHP127	62	2	T3a	5.54	464002008	798052568	2	8	21	36	0	0	0	0	0	0	0	1	1	1	68.3903	0.0131831	68.3771	0.291224	3	1	13.963
CMHP128	66	3	T3a	13	438363904	707133783	4	8	19	29	0	0	0	0	0	0	0	1	1	1	77.4164	0.0242255	77.3921	0.234901	6	0	11.817
CMHP129	76	5	T3b	13.3	388038447	981668965	4	8	17	42	1	0	1	1	0	1	0	0	0	0	25.148	9.68414	15.4639	1.1908	40	1	12.612
CMHP130	58	5	T3b	8.1	392257623	898566151	4	8	18	40	0	0	0	0	0	0	0	1	1	1	77.6685	2.70459	74.9639	0.402143	24	0	11.155
CMHP131	69	3	T2c	10.1	431495734	909920707	4	8	19	39	0	0	0	0	1	0	0	0	0	0	25.306	4.34396	20.9621	0.379544	11	1	11.571
CMHP132	68	5	T3a	6.3	396577293	799654953	4	8	18	34	0	0	1	1	0	0	0	0	0	1	41.2136	5.20406	36.0095	0.365521	50	0	11.126
CMHP133	67	5	T3b	8	395814613	739344150	4	8	18	32	0	0	0	0	0	0	0	1	1	0	58.4877	5.40127	53.0864	0.321803	16	1	12.405
CMHP134	61	4	T3a	2.75	416369443	846425570	4	8	18	36	0	0	0	0	0	0	0	0	0	0	0	0	0	0.121919	8	0	13.811
CMHP135	66	3	T3a	7.2	390293338	751983092	4	8	18	33	0	0	1	0	0	1	1	0	0	0	20.1628	9.29667	10.8661	0.609945	38	0	13.078
CMHP136	69	5	T3b	0	396272026	718769836	4	8	17	31	0	0	0	0	0	1	1	NA	NA	NA	80.7589	17.2733	63.4856	1.42158	45	0	12.262
CMHP137	57	3	T3b	0	393262925	789749876	4	8	17	34	0	0	1	1	1	0	0	0	0	0	24.8015	16.4161	8.38535	0.781956	74	1	12.197
CMHP138	46	5	T3b	10.2	413522864	828854487	4	8	18	36	0	0	0	0	0	0	1	0	0	0	12.9384	12.6855	0.252913	0.275414	7	0	11.871
CMHP139	62	5	T3a	13.9	399239052	907167723	4	8	18	40	0	1	1	1	0	0	0	0	0	1	42.8805	13.8192	29.0613	0.637729	31	0	13.3
CMHP14	55	4	T2c	45	787509812	2354781047	4	6	36	101	0	0	1	1	0	0	0	0	0	0	20.6096	20.509	0.10054	0.564733	73	0	11.824
CMHP140	68	5	T3a	5.1	376957905	737396321	4	8	17	33	0	0	1	0	0	0	0	0	0	1	29.0252	5.29417	23.731	0.100494	4	0	11.753
CMHP141	73	5	T3a	8.2	418461424	699459218	4	8	19	31	0	0	0	0	0	0	0	NA	NA	NA	80.8872	0.00468854	80.8825	0.0287244	2	0	11.628
CMHP142	69	4	T2c	5.6	406501631	908729356	4	7	18	40	0	0	1	1	0	0	0	1	0	0	22.878	8.83202	14.046	0.554437	124	0	12.285
CMHP143	68	5	T3b	15.4	445211565	885427873	4	8	20	39	0	0	1	0	0	0	0	1	0	0	42.1656	1.52787	40.6377	0.346044	17	1	11.881
CMHP144	68	3	T3a	6.8	442233133	684671080	4	8	20	30	0	0	0	0	1	0	0	0	1	0	16.279	1.53947	14.7395	0.69771	21	1	11.852
CMHP145	63	5	T1b	0	447213570	904441432	4	5	20	38	0	0	0	0	0	1	1	0	0	0	16.6357	10.0304	6.60529	0.869948	39	1	13.431
CMHP146	68	4	T3a	5	410234663	1451617615	4	8	18	58	0	0	1	1	0	0	0	1	0	1	30.342	6.73025	23.6117	0.906424	60	0	11.773
CMHP147	64	4	T2c	7.4	410147906	1512924075	4	8	18	52	0	0	1	0	0	0	0	0	0	1	24.6204	18.9159	5.70449	0.536042	46	0	12.085
CMHP148	74	3	T3b	10.5	492678965	842932216	4	8	22	34	0	0	1	0	1	0	0	1	1	0	18.8437	1.80606	17.0376	2.19708	124	1	12.98
CMHP149	70	5	T3b	5.3	453622525	1088360027	4	8	20	47	0	0	0	1	1	0	0	0	0	0	5.64775	3.33689	2.31087	0.491775	42	1	11.506
CMHP150	44	2	T2c	2.6	463197090	1680038640	4	8	21	73	0	0	0	0	1	0	0	0	0	0	0.0907764	0.0907764	0	0.0110121	11	1	12.594
CMHP151	60	2	T2c	8.4	420728148	858418257	4	8	19	36	0	0	0	0	0	0	0	0	0	0	0.00414818	0.00414818	0	0.56561	5	0	12.512
CMHP152	58	4	T2c	210	496754866	1100783115	4	8	22	46	0	0	1	0	0	1	1	0	0	0	33.8192	20.5943	13.2249	0.658244	35	0	12.901
CMHP153	81	5	T1b	2.7	403833834	1000114440	3	8	18	44	1	0	1	0	0	1	1	0	0	0	12.4213	10.2701	2.1512	0.849192	106	0	13.606
CMHP17	58	5	T3b	53	397221063	662759106	1	1	17	30	0	0	0	0	0	0	0	0	0	0	0	0	0	0.00870769	1	0	11.848
CMHP19	57	5	T3b	39.9	863363274	2354624898	5	6	38	103	0	0	0	0	0	0	0	1	1	1	55.0132	7.70817	47.3051	1.58491	89	0	13.051
CMHP2	71	2	T2c	9.7	1317166475	1421929827	4	4	26	41	0	0	0	0	0	0	0	0	1	0	12.7705	1.52362	11.2468	0.189165	12	0	12.243
CMHP20	67	2	T3	0	891143532	2453943008	4	5	39	100	1	0	0	1	0	0	0	0	0	0	3.1764	2.74229	0.43411	0.875595	45	1	12.562
CMHP21	64	3	T2c	6.8	402618603	774805881	1	1	17	33	0	0	0	0	0	0	0	0	0	0	0	0	0	0.00526144	2	0	14.466
CMHP23	58	5	T4	17.1	360375251	731918315	1	1	16	33	0	0	0	1	0	0	0	0	0	0	25.7854	6.7961	18.9893	0.440814	33	1	10.941
CMHP25	66	4	T3b	112	409812269	851431906	1	1	17	36	0	0	0	1	0	1	1	0	0	0	23.3523	10.1189	13.2334	0.16262	11	0	12.626
CMHP3	53	3	T3a	52.9	387789364	2248377412	5	8	12	62	0	0	0	0	1	1	1	0	0	0	13.2863	10.348	2.93823	0.450595	51	1	13.467
CMHP30	64	2	T3b	8.9	440557768	860824588	2	1	20	37	0	0	0	0	0	0	0	1	0	0	42.9439	2.2013	40.7426	0.366492	7	0	11.865
CMHP31	62	5	T3b	39	408599278	778381119	1	1	18	33	0	0	1	0	0	1	0	0	0	0	63.2858	15.8559	47.4299	0.302973	4	0	11.7
CMHP33	70	5	T3b	67	411729414	716007567	1	1	18	33	0	0	0	1	0	1	1	0	0	0	67.2944	16.8154	50.479	0.140523	14	0	11.463
CMHP34	64	5	T3b	14.9	371645316	710654768	1	1	16	31	0	1	0	0	0	0	0	NA	NA	NA	86.7006	2.93637	83.7642	0.211151	10	0	11.919
CMHP35	62	1	T2c	7.6	389031680	767646180	4	6	18	36	0	0	0	0	0	0	0	0	0	0	0	0	0	0.00920673	3	0	12.135
CMHP36	72	4	T2a	14	420401572	663552519	4	6	19	30	0	0	0	0	0	0	0	0	0	1	12.4041	0	12.4041	0.014744	6	0	11.209
CMHP37	62	5	T3b	23.5	332200947	739448496	4	8	15	34	0	0	1	0	0	0	0	0	0	0	8.07828	4.84646	3.23182	0.532514	47	1	11.575
CMHP39	55	3	T3b	9.1	333762164	811168601	4	8	15	37	0	0	0	1	0	0	0	0	0	0	16.3392	5.54234	10.7968	0.584421	41	0	13.046
CMHP40	63	4	T3b	55	328583374	700154604	4	6	15	32	0	0	0	0	0	0	0	0	0	0	1.87512	0	1.87512	0.00970114	2	0	12.667
CMHP42	52	5	T3b	14.5	339249209	806325104	4	8	15	37	0	0	0	0	1	0	0	0	0	1	19.3747	0.963043	18.4116	0.389835	25	1	13.572
CMHP43	67	4	T2c	2.3	329727646	763912767	4	6	15	34	0	0	0	0	0	0	0	0	0	0	0.214491	0.00142049	0.213071	0.00695675	6	0	12.11
CMHP44	72	5	T3b	15.2	383669500	711778753	4	3	17	32	0	0	0	0	1	0	0	0	0	0	23.9909	3.94108	20.0498	0.466159	51	1	11.99
CMHP47	64	3	T3a	11.4	385023202	717082049	4	8	17	33	0	1	0	0	0	0	1	0	0	0	29.8962	8.45812	21.4381	0.513267	28	1	11.862
CMHP48	70	4	T2a	26	323390272	944003719	4	8	14	43	1	0	1	0	0	0	0	0	0	0	5.49329	5.04896	0.444332	0.61618	27	1	12.343
CMHP50	70	5	T2a	16.9	352500702	710598210	3	6	16	32	0	0	0	0	0	0	0	1	1	1	64.2458	0.0186643	64.2271	0.00833837	4	0	11.778
CMHP51	67	5	T3b	0	355618093	792031993	3	4	16	36	0	0	0	0	1	0	0	0	0	1	38.0411	6.12199	31.9191	0.713439	46	1	11.065
CMHP52	63	3	T3b	9.1	408765010	749718596	4	8	18	33	0	0	0	0	0	0	0	0	0	1	40.2	7.1482	33.0518	0.550987	30	1	11.568
CMHP53	63	5	T3b	26.8	419508463	745164101	4	8	19	33	0	0	0	0	0	0	1	0	0	0	13.9557	3.4342	10.5215	1.63629	14	0	11.032
CMHP54	60	2	T3a	4.1	418352108	767895613	4	6	19	35	0	0	0	0	0	0	0	0	0	0	2.78515	1.8428	0.942347	0.234571	8	0	14.064
CMHP55	75	3	T3a	7.89	453229005	789163179	4	8	20	33	0	0	0	0	1	1	1	0	0	0	18.5092	8.86305	9.64619	0.679755	27	1	11.839
CMHP56	67	5	T3b	21.5	424626967	758852396	4	8	19	33	0	0	0	1	0	1	1	1	1	0	48.4205	7.27799	41.1425	2.43752	44	1	12.164
CMHP57	68	5	T3b	4.5	425697365	805881547	4	6	19	37	0	0	1	1	0	0	1	1	1	1	33.5399	7.74644	25.7935	0.87376	77	0	12.582
CMHP58	61	3	T2c	7.8	439709218	758169000	4	8	20	33	0	0	1	1	0	0	0	0	0	0	10.5307	5.78456	4.74612	0.759901	62	1	12.508
CMHP59	68	3	T3b	67.7	406175511	715153889	4	8	18	31	0	0	1	0	0	1	1	0	0	0	15.9428	7.21172	8.73107	0.547031	24	0	11.693
CMHP60	71	2	T3a	7.6	387104049	744291057	4	8	17	33	0	0	0	0	0	0	0	0	0	0	5.36862	0.00169982	5.36692	0.61909	15	0	11.461
CMHP61	73	5	T3a	4.4	416134075	815849724	4	8	19	36	0	0	0	1	0	1	1	0	0	0	60.7089	23.9062	36.8027	0.0700638	8	0	11.8
CMHP62	60	3	T3a	5.76	417447052	872771357	4	8	19	39	0	0	0	0	1	0	0	0	0	0	25.4871	0.149351	25.3378	0.511362	20	1	12.557
CMHP63	68	2	T2c	4.7	448190141	813007710	4	8	20	36	0	0	0	0	0	0	0	0	0	0	0	0	0	0.0129864	7	0	13.083
CMHP64	56	5	T3b	7.4	414404729	720313781	4	8	19	31	0	0	1	1	0	0	0	0	1	1	32.0967	6.48556	25.6111	0.620941	31	0	11.956
CMHP65	67	3	T3a	7.99	410329583	758232980	4	8	18	33	0	0	0	0	1	0	0	0	0	0	8.33189	7.95628	0.37561	0.270722	17	1	12.758
CMHP66	67	2	T3a	7.1	447442659	893127870	4	8	20	39	0	0	0	1	0	1	1	NA	NA	NA	86.1658	30.6218	55.544	0.937127	27	0	12.342
CMHP67	74	5	T3b	26.7	384503390	977113612	4	8	17	43	0	0	0	0	0	0	0	1	0	1	24.4876	8.04763	16.44	1.83348	37	0	11.653
CMHP68	79	3	T3b	38.4	462516234	799291621	4	8	21	35	0	1	0	0	0	0	0	0	0	1	13.1916	0.373827	12.8178	0.613604	22	1	11.961
CMHP69	69	5	T3a	4.1	480288411	835501899	4	8	21	37	0	0	0	1	1	0	0	0	0	0	9.92865	2.52196	7.4067	0.656899	60	1	11.747
CMHP70	71	5	T3a	14.2	478581218	803133344	4	8	21	36	0	0	1	1	0	0	0	0	0	0	34.8017	8.29588	26.5058	0.679119	203	0	11.632
CMHP71	63	3	T3a	16.9	421899978	778187831	4	8	19	34	0	0	0	0	0	0	0	0	0	0	0	0	0	0.012376	5	0	10.984
CMHP72	65	3	T3a	6.45	425981643	874403351	4	8	19	38	0	0	1	0	0	0	0	0	0	0	5.32461	5.32461	0	0.285094	6	0	11.996
CMHP73	62	3	T3a	5	445794360	877428851	4	8	20	38	0	0	0	0	0	0	0	0	0	0	20.0077	0.529701	19.478	0.477513	64	0	12.563
CMHP75	69	3	T3a	15.9	399234809	791898972	4	1	18	36	0	0	1	1	0	1	1	0	0	0	19.6137	11.115	8.49868	0.647913	43	0	11.806
CMHP76	70	5	T3b	7.19	412014759	773951190	4	8	18	34	0	0	1	0	1	0	0	1	0	1	50.0469	7.31985	42.7271	0.4935	67	1	12.561
CMHP77	46	5	T3b	11	442248747	891530047	4	8	20	39	0	0	0	0	0	0	0	0	0	0	14.5762	1.33502	13.2412	0.437763	23	1	13.503
CMHP78	75	5	T3b	6.34	425002694	893083879	4	8	19	38	0	0	0	1	0	0	0	1	0	1	29.6538	4.31453	25.3392	1.18737	15	0	11.243
CMHP79	74	3	T3a	71	481300357	926335996	4	8	21	41	0	0	0	0	1	0	0	0	0	0	9.33569	3.72696	5.60873	0.537	36	1	11.792
CMHP8	58	5	T3a	8.2	505305793	728124010	1	1	22	31	0	1	1	1	0	0	0	0	0	0	22.7824	22.4784	0.304062	0.494867	23	0	10.616
CMHP80	72	5	T3a	10.3	466137045	907622225	4	8	21	40	0	0	1	0	0	0	0	0	0	0	9.595	8.60476	0.990245	0.910782	67	0	13.318
CMHP81	59	3	T3b	12	447998686	877394628	4	6	20	41	0	0	0	0	0	1	1	0	0	0	13.3521	6.17409	7.17798	0.403084	43	0	11.744
CMHP82	65	5	T3b	12.4	405859551	918032419	4	8	18	39	0	1	0	0	0	1	1	1	0	0	51.1447	10.6958	40.4489	0.796472	59	0	11.559
CMHP83	76	5	T3b	9	377506543	809458087	4	8	17	35	0	0	0	1	0	0	1	1	0	0	24.1709	6.43073	17.7402	1.43018	45	0	12.402
CMHP84	65	5	T3b	32	433651982	791205001	4	8	19	36	0	0	0	1	0	0	0	0	0	0	11.5819	2.94708	8.63478	0.624219	68	1	13.191
CMHP85	55	5	T3b	43.4	429093168	750702298	4	8	19	35	0	0	1	0	0	1	0	0	0	0	13.8573	13.6036	0.253729	0.0531119	8	0	13.393
CMHP86	58	3	T3b	50	378320506	836075345	4	8	17	38	0	0	0	1	1	0	0	0	0	0	6.21989	3.43589	2.784	0.488063	28	1	12.643
CMHP87	66	2	T2c	5.6	381755547	730026850	4	8	17	33	0	0	0	0	0	0	0	0	0	0	22.7384	0.203741	22.5347	0.213861	5	0	11.937
CMHP88	54	3	T3a	7.4	412161263	749650512	4	8	18	34	0	0	1	0	1	0	0	0	0	0	10.556	3.51442	7.04162	0.379722	35	1	12.578
CMHP9	49	5	T3b	4.12	400474000	848349450	1	1	17	36	0	0	1	0	1	0	0	0	0	0	10.7052	7.33332	3.37188	0.640723	19	1	12.854
CMHP92	73	3	T2c	6.65	428855875	815129578	4	8	19	37	0	0	0	0	0	0	0	0	0	0	0	0	0	0.0517305	6	0	11.446
CMHP93	64	5	T2c	27.02	396282116	888408827	4	4	18	41	0	0	1	1	0	1	1	0	0	0	25.5605	14.6616	10.8988	0.780734	81	0	12.045
CMHP94	67	3	T3b	25.4	409247394	756415055	4	4	18	35	0	1	1	0	0	0	0	0	0	0	10.0175	7.76897	2.24848	0.694971	51	0	11.693
CMHP95	66	5	T3b	12.8	405545431	767416997	4	4	18	34	0	0	1	0	0	0	0	0	0	1	59.0381	36.1905	22.8475	1.06752	33	0	11.565
CMHP96	72	5	T3b	10.4	408772712	698397244	4	8	18	32	0	0	1	1	0	0	0	NA	NA	NA	86.0869	8.86927	77.2176	0.355266	29	1	11.587
CMHP97	50	3	T3a	6.3	381277862	844591452	4	3	17	38	0	0	1	0	0	0	0	0	1	1	27.1007	7.63353	19.4672	0.0393336	10	0	14.044
CMHP99	76	5	T3a	11.53	399449711	780896708	4	8	18	36	0	0	1	0	0	0	0	0	0	0	14.3573	8.87865	5.47864	0.675551	123	0	11.786
TCGA-2A-A8VO	57	1	t3a	5	3680825010	4023454220	19	19	25	27	0	0	0	0	0	0	0	0	0	0	1.98	NA	NA	0.917431	NA	0	12.259
TCGA-2A-A8VX	70	4	t3b	2.4	3475875548	3474599605	19	19	24	24	0	0	1	0	0	1	1	1	0	1	7.07	NA	NA	1.00917	NA	NA	11.817
TCGA-2A-A8W3	69	5	t3a	7.1	3772535688	3817772735	19	19	26	26	0	0	0	0	0	0	0	0	1	0	7.28	NA	NA	0.978593	NA	0	10.857
TCGA-2A-AAYF	57	2	t3a	11.6	3566055709	3815351641	17	16	25	26	0	0	0	1	0	0	0	0	0	0	2.08	NA	NA	0.458716	NA	NA	12.819
TCGA-2A-AAYO	57	1	t2c	4.6	3850913056	3425524724	17	16	26	24	0	0	0	1	0	0	0	0	0	0	1.95	NA	NA	0.58104	NA	NA	11.268
TCGA-2A-AAYU	56	1	t3a	8.4	3500073300	3866232048	17	16	25	27	0	0	0	0	1	0	0	0	1	0	3.75	NA	NA	0.795107	NA	NA	10.997
TCGA-4L-AA1F	64	4	t3b	8.4	2960055593	3118047933	17	17	24	22	0	0	1	1	1	0	1	1	0	0	12.99	NA	NA	0.978593	NA	NA	13.148
TCGA-CH-5737	73	3	t2c	14.7	9697289152	10122829894	65	65	65	68	0	0	1	1	0	0	0	1	0	0	5.36	NA	NA	2.62997	NA	0	13.576
TCGA-CH-5738	72	1	NA	10	9176401055	10707339735	65	65	63	72	0	0	0	0	0	0	0	0	0	0	0.1	NA	NA	1.03976	NA	0	11.863
TCGA-CH-5739	65	2	t3a	4.8	10011785824	8970735347	65	65	71	59	0	0	0	1	0	1	1	0	0	1	8.27	NA	NA	1.03976	NA	1	12.35
TCGA-CH-5740	57	2	t2c	NA	1697468146	8491640757	65	65	1	57	0	0	1	1	1	0	0	0	0	0	7.12	NA	NA	1.03976	NA	1	13.011
TCGA-CH-5741	56	5	t3b	28	7939067158	9895139417	65	65	57	66	0	0	0	1	1	0	0	0	0	0	5.4	NA	NA	1.40673	NA	1	11.082
TCGA-CH-5743	66	2	t2c	2.2	8814464214	8645490492	65	65	63	59	0	0	0	0	0	0	0	0	0	0	0	NA	NA	0.0611621	NA	0	11.292
TCGA-CH-5744	64	3	t2c	9.6	7967208916	9403490819	75	75	58	65	0	0	0	0	0	0	0	0	1	0	4.73	NA	NA	0.978593	NA	1	11.531
TCGA-CH-5745	68	2	t3a	4.3	8757520109	9614425069	65	65	59	67	0	-9	-9	-9	-9	-9	-9	-9	-9	-9	NA	NA	NA	1.40673	NA	NA	12.494
TCGA-CH-5746	57	2	t2c	6.6	5320251840	9565940308	23	65	37	64	0	0	0	0	1	0	0	0	0	0	1.17	NA	NA	0.764526	NA	1	11.377
TCGA-CH-5748	64	3	t3a	1.6	10023793190	6656467635	65	65	66	49	0	0	1	1	0	0	0	0	1	0	1.18	NA	NA	1.10092	NA	0	13.395
TCGA-CH-5750	72	2	t2c	13.2	8618532081	10020908102	65	65	63	68	0	0	0	0	0	0	0	0	0	0	1.1	NA	NA	1.65138	NA	0	12.067
TCGA-CH-5751	68	5	t4	22.6	10077298037	8301255543	65	65	69	60	0	0	1	1	1	1	1	1	1	1	19.11	NA	NA	1.00917	NA	0	11.426
TCGA-CH-5752	66	4	t3a	9.8	9928935927	9275405352	65	65	67	62	0	0	0	1	1	0	0	0	1	0	2.99	NA	NA	1.65138	NA	1	12.023
TCGA-CH-5753	70	5	t3b	4.5	10607206938	9688643422	65	65	74	63	1	0	1	0	1	1	1	0	0	1	15.17	NA	NA	1.86544	NA	0	12.534
TCGA-CH-5754	65	5	t3b	37.4	9046798600	9451658780	75	75	63	66	0	0	1	1	1	1	1	0	0	1	19.35	NA	NA	2.53823	NA	1	12.275
TCGA-CH-5761	61	5	t3b	8.5	9766188226	9096717039	65	65	65	59	0	0	1	0	1	1	1	1	1	1	29.76	NA	NA	1.89602	NA	NA	13.156
TCGA-CH-5762	60	3	t3b	17.2	5191608943	9615741765	23	65	38	66	0	0	0	1	0	0	1	0	0	0	11.17	NA	NA	2.72171	NA	NA	12.673
TCGA-CH-5763	66	2	t3a	14.8	9305994228	8749501914	65	65	63	58	1	0	0	0	0	0	0	0	0	0	0	NA	NA	0.672783	NA	NA	12.482
TCGA-CH-5764	66	3	t3b	14	9984368676	8995466817	65	65	69	64	1	0	0	0	1	0	0	0	0	0	5.41	NA	NA	1.43731	NA	NA	12.498
TCGA-CH-5765	55	2	t3a	37.9	5179247601	9016259304	23	65	35	62	0	0	0	1	1	0	0	0	0	0	5.1	NA	NA	0.978593	NA	NA	12.378
TCGA-CH-5766	55	3	t3a	13.9	9959189610	7873080944	65	65	69	58	1	0	1	0	0	0	0	1	1	0	5.76	NA	NA	1.03976	NA	NA	12.227
TCGA-CH-5767	66	3	t2c	11.6	5602284996	4477164644	17	17	40	32	0	0	1	0	0	1	1	0	0	1	7.83	NA	NA	1.37615	NA	NA	12.3
TCGA-CH-5768	72	1	t3a	12.8	9226712353	7723995734	21	21	65	54	0	1	0	1	1	0	0	0	1	0	4.41	NA	NA	1.74312	NA	NA	12.915
TCGA-CH-5769	48	5	t3b	11.1	7455283901	6962061328	42	42	49	48	0	0	0	0	1	0	0	0	0	0	2.66	NA	NA	4.46483	NA	NA	11.84
TCGA-CH-5771	63	3	t2c	8.1	9007360402	8798090852	65	65	63	62	0	0	0	1	0	1	1	0	0	1	3.31	NA	NA	0.795107	NA	NA	13.301
TCGA-CH-5772	63	5	t3a	24.6	9447245172	9002394775	65	65	63	65	0	0	0	1	0	0	0	0	0	0	2.39	NA	NA	2.11009	NA	NA	11.93
TCGA-CH-5788	69	3	t3b	19.4	10144219994	9671002122	65	65	69	64	0	0	1	1	0	0	0	1	0	0	23.58	NA	NA	1.49847	NA	0	13.076
TCGA-CH-5789	61	2	t3a	5.7	6989133363	8415003289	65	65	51	60	0	0	0	0	0	0	0	0	0	0	0	NA	NA	0.519878	NA	1	12.13
TCGA-CH-5790	64	2	t2c	5.2	9372687217	7342369111	65	65	63	54	0	0	0	0	1	0	0	0	0	0	3.15	NA	NA	0.825688	NA	1	11.667
TCGA-CH-5791	72	2	t3a	10.1	9735799244	8261029761	65	65	67	57	0	0	0	0	1	0	0	0	0	0	10.61	NA	NA	1.31498	NA	1	12.147
TCGA-CH-5792	57	5	t3a	11.5	7258506764	7218246322	21	21	50	54	0	0	1	1	0	0	0	1	1	0	8.17	NA	NA	1.16208	NA	0	13.33
TCGA-CH-5794	65	2	t2b	6.2	6967163070	7662397374	21	21	50	52	0	0	0	1	1	0	0	0	0	0	4.13	NA	NA	1.1315	NA	1	11.79
TCGA-EJ-5494	50	3	t3a	3.8	6291055530	6036264117	21	21	135	130	0	0	0	0	0	0	0	0	0	0	0.08	NA	NA	1.22324	NA	0	12.28
TCGA-EJ-5495	68	4	t3b	10.8	11559071938	9770687642	65	65	81	69	0	0	0	1	1	0	0	0	0	0	6.65	NA	NA	2.20183	NA	1	13.37
TCGA-EJ-5496	59	2	t2c	6.5	9236267110	8928697635	65	65	64	62	0	0	0	1	1	0	0	0	0	0	6.45	NA	NA	1.37615	NA	1	12.057
TCGA-EJ-5497	47	2	t2c	7.2	8390113046	8537697581	65	65	59	60	0	1	0	0	1	0	0	0	0	0	2.66	NA	NA	0.917431	NA	1	12.441
TCGA-EJ-5498	56	3	t2c	5	9126022724	9043306762	65	65	67	62	0	0	0	0	0	0	0	0	0	0	0.12	NA	NA	1.1315	NA	0	12.513
TCGA-EJ-5499	61	3	t3a	5.2	9739595874	9575769601	65	65	64	64	0	0	0	0	1	0	0	0	0	0	4.1	NA	NA	1.16208	NA	1	11.864
TCGA-EJ-5501	55	3	t3b	2.7	8194523053	6149347661	21	21	57	46	0	0	0	0	0	0	0	1	1	0	6.56	NA	NA	0.550459	NA	0	11.016
TCGA-EJ-5502	50	3	t2c	5.3	7760936699	7800996479	21	21	54	56	0	0	0	0	0	0	0	0	0	0	0	NA	NA	0.550459	NA	1	12.455
TCGA-EJ-5503	50	4	t3a	18.4	7620728557	9205559604	21	21	52	63	0	0	0	0	0	0	0	0	0	0	0.02	NA	NA	0.611621	NA	0	12.76
TCGA-EJ-5504	65	3	t3a	8.6	8571001609	8683536601	65	65	61	62	0	0	1	1	0	1	1	1	0	1	11.16	NA	NA	1.6208	NA	0	14.01
TCGA-EJ-5506	67	4	t3b	7.2	6889673680	10000116549	65	65	51	68	0	0	0	0	0	0	0	0	0	0	0	NA	NA	0.366972	NA	1	11.425
TCGA-EJ-5507	54	5	t3b	8.9	10109272127	9329980391	65	65	67	62	0	0	1	1	0	0	1	1	1	0	18.21	NA	NA	1.22324	NA	1	11.792
TCGA-EJ-5508	65	2	t3a	7.4	9768989786	9682887721	65	65	67	64	0	0	0	0	1	0	1	0	0	0	1.27	NA	NA	1.43731	NA	1	12.725
TCGA-EJ-5509	63	2	t2c	4.1	8536424539	6839915276	21	21	54	48	0	0	1	1	0	1	1	1	0	1	12.99	NA	NA	0.948012	NA	0	11.972
TCGA-EJ-5510	48	3	t2c	15.3	6675003246	8489315099	21	21	51	59	0	0	0	1	0	0	0	0	1	0	10.15	NA	NA	0.825688	NA	0	11.879
TCGA-EJ-5512	46	2	t2c	6.1	10059963354	9694555652	65	65	68	66	0	0	0	1	1	0	0	0	0	0	2.9	NA	NA	0.917431	NA	1	12.803
TCGA-EJ-5514	66	5	t2c	7.4	9597995757	9131055669	65	65	66	62	0	0	1	1	0	1	1	0	1	1	15.27	NA	NA	1.16208	NA	0	12.412
TCGA-EJ-5515	60	2	t3a	4.8	9435236400	5168281913	65	23	63	35	0	0	0	0	0	0	0	0	0	0	0	NA	NA	0.825688	NA	0	12.55
TCGA-EJ-5516	49	2	t3a	10.9	9190200135	9556358279	65	65	66	65	0	0	1	1	1	0	0	0	0	0	4.25	NA	NA	1.31498	NA	1	13.469
TCGA-EJ-5517	55	1	t2c	9.6	9090594558	10406472846	65	65	60	70	0	0	1	0	0	1	1	0	0	1	3.03	NA	NA	0.948012	NA	0	14.103
TCGA-EJ-5518	66	5	t4	36	7415014642	7399623584	21	21	51	51	0	0	1	1	0	1	0	0	1	1	16.76	NA	NA	1.2844	NA	0	12.818
TCGA-EJ-5519	64	4	t3b	15	8771240047	7481514191	21	21	61	52	1	0	1	0	1	0	0	0	1	0	12.05	NA	NA	2.69113	NA	0	12.429
TCGA-EJ-5521	63	2	t3a	7.3	7864421181	7083741104	21	21	55	50	0	0	0	1	1	1	1	1	0	1	6.82	NA	NA	1.46789	NA	1	12.752
TCGA-EJ-5522	51	2	t2c	5.6	9771415863	9296530405	65	65	65	64	0	0	0	0	1	0	0	0	1	0	2.29	NA	NA	0.703364	NA	1	12.917
TCGA-EJ-5524	57	5	t3a	3.8	10376356261	9407853756	65	65	70	65	0	0	0	0	1	0	0	0	0	0	8.9	NA	NA	1.22324	NA	1	12.652
TCGA-EJ-5525	67	5	t2c	4	9523542165	9253122354	65	65	65	64	0	0	0	1	0	1	1	0	0	1	20.19	NA	NA	1.89602	NA	1	11.877
TCGA-EJ-5527	69	3	t3a	7.7	9873376350	10122191953	65	65	70	69	0	0	0	1	0	1	1	0	0	1	6.51	NA	NA	1.40673	NA	1	10.478
TCGA-EJ-5530	61	2	t2c	9.2	6937530230	7844352677	21	21	50	55	0	0	0	0	0	0	0	0	0	0	1.41	NA	NA	1.95719	NA	1	11.382
TCGA-EJ-5531	62	3	t3a	5.9	6650972078	6447540059	21	42	45	43	0	0	1	1	0	0	0	1	0	0	1.04	NA	NA	1.1315	NA	0	12.494
TCGA-EJ-5532	57	2	t3a	11.4	7545733201	7051946426	21	21	51	49	0	0	0	0	0	1	1	0	0	1	6.76	NA	NA	0.917431	NA	0	12.7
TCGA-EJ-5542	60	2	t3a	19.3	9166225466	9495088875	65	65	64	66	1	1	0	0	1	0	0	0	0	0	7.44	NA	NA	1.19266	NA	1	11.388
TCGA-EJ-7115	65	3	t3a	3.6	5674650651	5247837516	23	23	38	36	0	0	1	1	0	0	0	0	0	0	5.77	NA	NA	1.34557	NA	0	13.471
TCGA-EJ-7123	59	2	t2c	5.6	5359028178	5003641754	21	21	36	35	0	0	1	1	0	1	1	1	0	1	7.12	NA	NA	1.40673	NA	0	12.656
TCGA-EJ-7125	44	2	t2c	26.6	5257267720	5312468667	21	21	35	36	0	0	0	0	0	1	1	0	0	1	0.34	NA	NA	0.764526	NA	0	12.197
TCGA-EJ-7218	71	2	t2c	NA	4838000574	3800779709	19	19	30	24	0	0	1	1	0	0	0	1	0	0	4.67	NA	NA	0.978593	NA	0	13.589
TCGA-EJ-7314	62	3	t3b	6.1	5606314297	4634154241	23	23	38	32	0	0	0	0	1	0	0	0	1	0	2.52	NA	NA	1.10092	NA	0	12.993
TCGA-EJ-7315	68	3	t3a	5.8	3769519141	4730113064	19	19	19	27	0	0	0	1	1	0	0	1	1	0	8.51	NA	NA	0.917431	NA	1	12.561
TCGA-EJ-7317	71	2	t2c	14	4351530518	5262719938	19	19	21	29	0	0	1	1	0	0	0	0	0	0	2.63	NA	NA	1.1315	NA	0	13.365
TCGA-EJ-7318	51	3	t3a	NA	3955682978	4649301158	19	19	26	30	0	0	0	1	1	0	0	0	0	0	2.89	NA	NA	1.22324	NA	0	12.492
TCGA-EJ-7325	63	2	t3b	NA	6188485635	4490615077	39	19	45	28	0	0	0	0	1	0	0	1	0	0	4.27	NA	NA	0.733945	NA	NA	11.74
TCGA-EJ-7327	61	2	t3b	12.2	5040534503	3226426493	23	23	35	22	0	0	0	0	0	0	0	0	0	0	1.77	NA	NA	0.703364	NA	1	13.114
TCGA-EJ-7328	70	3	t3a	6.5	4680298822	4798489478	19	19	27	26	0	0	0	0	1	0	0	0	0	0	3.38	NA	NA	1.1315	NA	0	12.112
TCGA-EJ-7330	68	3	t3a	6.2	4776037259	5212595833	19	19	26	29	0	0	1	0	0	0	0	1	0	0	16.32	NA	NA	1.6208	NA	0	12.522
TCGA-EJ-7331	64	2	t2c	7	6215380811	5263850404	19	19	35	28	0	0	1	0	0	0	0	1	0	0	3.02	NA	NA	0.88685	NA	0	12.071
TCGA-EJ-7781	65	2	t2c	3.5	5765659422	4251593383	23	23	38	29	0	0	0	1	0	1	1	0	1	1	6	NA	NA	1.65138	NA	0	11.639
TCGA-EJ-7783	70	3	t3a	12.8	5430824549	4987152694	19	19	27	28	0	0	0	1	1	0	0	0	0	0	3.34	NA	NA	1.16208	NA	1	13.069
TCGA-EJ-7784	63	3	t2c	4.1	4883588747	5866701121	19	19	26	32	0	0	1	1	1	1	1	1	0	1	22.52	NA	NA	1.86544	NA	1	12.986
TCGA-EJ-7785	54	2	t3a	4.3	4093522447	4156583721	23	23	27	28	0	0	0	0	0	0	0	0	0	0	1.93	NA	NA	0.672783	NA	1	12.087
TCGA-EJ-7786	62	2	t2c	4.5	4801157600	4859117344	19	19	25	26	0	0	1	1	0	0	0	0	0	0	7.86	NA	NA	1.19266	NA	0	13.361
TCGA-EJ-7788	53	2	t3b	26.6	4913934076	5068647824	19	19	25	27	0	0	1	0	0	0	0	0	1	0	6.05	NA	NA	0.978593	NA	0	13.103
TCGA-EJ-7791	67	2	t2c	4.5	6087014039	4825497561	23	23	41	32	0	0	0	0	0	0	0	0	0	0	0.01	NA	NA	0.611621	NA	0	13.024
TCGA-EJ-7792	53	2	t2c	4.6	5398789992	4157840477	23	23	36	27	0	0	0	0	0	0	0	0	0	0	2.37	NA	NA	0.519878	NA	0	12.847
TCGA-EJ-7793	49	2	t2c	3	6097434950	4777304698	22	21	36	24	0	0	0	0	0	0	0	0	0	0	0.29	NA	NA	0.58104	NA	1	12.355
TCGA-EJ-7794	67	2	t2c	5.2	3742410312	4704936623	19	19	20	26	0	0	0	1	0	0	0	0	0	0	3.49	NA	NA	0.733945	NA	0	13.898
TCGA-EJ-7797	53	2	t2c	5.4	5072431436	4437760542	22	21	27	23	0	0	0	0	0	0	0	0	0	0	1.4	NA	NA	1.2844	NA	1	12.219
TCGA-EJ-8468	63	4	t3a	25.4	5983180801	4034017456	23	22	43	30	0	0	1	0	0	0	0	1	1	0	7.65	NA	NA	0.764526	NA	0	12.486
TCGA-EJ-8472	63	4	t3a	8.9	4988106196	6971516823	22	42	35	43	0	0	0	1	1	0	0	1	1	0	20.22	NA	NA	1.43731	NA	1	11.783
TCGA-EJ-8474	69	4	t3a	7.9	5891545609	5862813579	23	19	41	41	0	0	0	1	0	0	0	0	0	0	2.91	NA	NA	1.46789	NA	0	12.658
TCGA-EJ-A46B	66	4	t3a	3	4921037599	4959097468	13	21	34	34	0	0	0	0	0	0	0	0	0	0	0	NA	NA	0.122324	NA	NA	10.954
TCGA-EJ-A46D	53	4	t2c	5	5383277897	4572667311	21	21	36	30	1	0	0	1	0	0	0	0	0	0	0.03	NA	NA	0.397554	NA	1	11.782
TCGA-EJ-A46E	57	4	NA	2	5251967440	5150082654	21	13	35	33	0	0	0	0	0	0	0	0	0	0	0	NA	NA	0.244648	NA	NA	12.353
TCGA-EJ-A46F	57	4	t3b	9.1	5254019922	4664313832	21	13	39	30	0	0	1	0	1	1	1	0	0	1	13.56	NA	NA	1.03976	NA	NA	12.361
TCGA-EJ-A46G	71	4	t3a	5.1	2549443669	3071999393	27	26	16	19	0	0	0	0	0	1	1	0	0	1	18.77	NA	NA	1.52905	NA	0	12.364
TCGA-EJ-A65B	55	5	t3b	5.8	4522767389	5490285234	30	30	31	38	0	0	0	0	0	0	0	0	0	0	0	NA	NA	1.34557	NA	NA	11.891
TCGA-EJ-A65D	66	4	t3a	10.4	5084984248	5224942994	30	30	35	36	0	0	1	0	1	0	0	0	1	0	9.54	NA	NA	1.07034	NA	NA	13.388
TCGA-EJ-A65F	59	5	t3b	25	3765013375	4083556389	24	24	26	28	0	0	0	1	1	0	1	0	1	0	14.6	NA	NA	2.17125	NA	1	12.551
TCGA-EJ-A65G	57	4	t2c	6.8	5142044403	5073783240	32	32	36	36	0	0	0	0	0	0	0	0	0	0	0	NA	NA	0.825688	NA	0	13.191
TCGA-EJ-A65J	62	5	t3a	30.7	4124405741	3732836559	24	24	27	24	0	0	1	0	0	1	1	0	0	1	7.24	NA	NA	1.03976	NA	0	12.168
TCGA-EJ-A6RA	70	4	t3b	21.5	4069629885	3994365440	15	15	28	28	0	0	0	0	0	0	0	0	0	0	0	NA	NA	0.58104	NA	0	12.366
TCGA-EJ-A6RC	64	3	NA	4.3	3609870202	4239211106	19	19	23	28	0	0	0	0	0	0	0	0	0	0	0.01	NA	NA	0.856269	NA	0	13.509
TCGA-EJ-A7NF	56	2	t2c	4.6	3506140593	3214035782	15	15	25	23	0	0	0	1	0	0	0	0	0	0	1.52	NA	NA	0.642202	NA	1	12.533
TCGA-EJ-A7NG	64	2	t3a	5.3	3505995180	3987836031	15	15	25	28	0	0	0	0	0	0	0	0	0	0	0	NA	NA	0.183486	NA	0	11.766
TCGA-EJ-A7NH	56	2	t2c	4.9	3606493595	3870990058	15	15	26	26	0	0	0	1	1	1	1	0	1	1	7.7	NA	NA	0.611621	NA	0	12.82
TCGA-EJ-A7NJ	59	4	t2c	8	4391658408	4130597754	16	16	32	30	0	0	0	0	0	0	0	0	0	0	0	NA	NA	0.366972	NA	0	12.942
TCGA-EJ-A7NK	58	2	t3a	8.5	3637670360	4249168998	16	16	26	31	0	0	0	0	0	0	0	0	0	0	0.01	NA	NA	0.122324	NA	0	13.479
TCGA-EJ-A7NM	64	5	t3b	7	3163763097	3873701483	15	15	22	28	0	0	0	1	0	0	0	0	0	0	6.91	NA	NA	1.55963	NA	0	12.558
TCGA-EJ-A7NN	61	3	t3b	9.8	3858155098	3635562382	15	15	27	26	0	-9	-9	-9	-9	-9	-9	-9	-9	-9	NA	NA	NA	1.1315	NA	NA	13.274
TCGA-EJ-A8FN	58	2	t2c	6.8	3989568680	3958935923	16	16	29	30	0	0	1	0	0	0	0	0	0	0	7.84	NA	NA	1.1315	NA	0	11.952
TCGA-EJ-A8FO	51	3	t3a	10.8	3914868776	2869324722	16	16	30	22	0	0	0	0	0	0	0	0	0	0	0	NA	NA	0.428135	NA	NA	13.029
TCGA-EJ-A8FP	59	4	t2c	10.3	3384214356	4408591748	16	16	26	34	0	0	0	0	0	0	0	0	0	0	0.01	NA	NA	0.397554	NA	NA	11.71
TCGA-EJ-A8FS	66	2	t3a	7.6	3275378468	3744957391	16	16	24	28	0	0	1	1	1	0	0	1	1	0	8.74	NA	NA	1.00917	NA	0	12.869
TCGA-EJ-A8FU	64	4	t3a	5	2890437076	3815364460	16	16	23	29	0	0	0	0	0	0	0	0	0	0	0	NA	NA	0.428135	NA	0	12.324
TCGA-EJ-AB20	61	1	t2c	3.8	3611620879	3626438632	17	16	25	24	0	0	0	0	0	0	0	0	0	0	5.09	NA	NA	0.489297	NA	NA	13.108
TCGA-FC-7961	62	5	t3a	24.7	5700880823	4866128345	32	21	40	33	0	0	1	1	0	1	1	1	0	1	20.29	NA	NA	1.68196	NA	0	12.253
TCGA-FC-A5OB	53	5	t3b	26.9	4707634624	4556017804	32	32	33	32	0	0	1	1	0	0	0	0	0	0	3.06	NA	NA	0.917431	NA	0	14.088
TCGA-FC-A66V	74	3	t3b	10.8	4853225449	4479205348	30	30	36	31	0	0	0	0	0	0	0	0	0	0	0	NA	NA	0.122324	NA	NA	12.285
TCGA-FC-A6HD	77	3	t3a	19.1	4719307899	4691959387	21	21	30	31	0	0	0	0	0	0	0	0	0	0	0.94	NA	NA	0.88685	NA	NA	13.244
TCGA-FC-A8O0	68	1	t3a	82	3799333760	3946220129	19	19	26	28	0	0	0	0	0	0	0	0	0	0	0.01	NA	NA	0.458716	NA	0	12.822
TCGA-G9-6329	67	2	t2c	6.5	5128202222	5877500400	21	21	34	39	0	0	0	1	1	0	0	0	0	0	1.08	NA	NA	0.642202	NA	1	11.778
TCGA-G9-6332	55	3	t3a	14.7	7016768333	4525595971	32	17	43	33	0	1	0	0	0	1	0	0	0	1	6.15	NA	NA	0.795107	NA	NA	12.169
TCGA-G9-6333	66	3	t2c	10.8	4963182718	5051601308	21	21	33	35	0	0	1	0	0	0	0	0	1	0	4.34	NA	NA	0.917431	NA	0	12.622
TCGA-G9-6336	57	2	NA	10.6	4570212594	5368901710	17	17	32	38	0	0	0	0	1	0	0	0	0	0	0.01	NA	NA	0.58104	NA	0	14.71
TCGA-G9-6338	61	3	t3a	11.3	5188996286	5154694951	21	21	35	34	0	0	1	0	0	0	0	1	0	0	10.38	NA	NA	0.917431	NA	NA	12.942
TCGA-G9-6339	58	2	t3b	8.1	3914839580	4040995598	24	24	25	28	0	0	0	0	0	0	0	0	0	0	3.44	NA	NA	1.19266	NA	NA	14.187
TCGA-G9-6342	61	1	t3a	3.3	5613473504	5179779977	21	21	38	35	0	0	0	0	1	0	0	0	0	0	4.91	NA	NA	0.611621	NA	1	12.432
TCGA-G9-6343	62	3	t2c	7.8	5513036274	5192999530	21	21	36	34	0	0	0	0	0	0	0	0	0	0	1.33	NA	NA	0.733945	NA	NA	12.355
TCGA-G9-6347	59	1	t2c	5.1	4041697884	4685869154	30	30	27	33	0	0	0	0	0	0	0	0	0	0	0.01	NA	NA	0.642202	NA	NA	13.551
TCGA-G9-6348	68	2	t2c	4.6	4852315596	4759985325	17	17	34	34	0	0	0	1	0	0	0	0	0	0	7.69	NA	NA	1.1315	NA	0	12.102
TCGA-G9-6351	51	2	t2c	6.8	5421331017	5241510439	21	21	36	35	0	0	1	0	0	0	0	0	0	0	3.14	NA	NA	0.672783	NA	0	12.559
TCGA-G9-6353	58	2	t3a	4.6	5129891476	6365083437	21	21	34	44	0	0	0	0	0	0	0	0	0	0	0	NA	NA	0.366972	NA	0	12.482
TCGA-G9-6356	60	5	t3b	8.7	4982849444	4640073398	17	17	35	34	0	0	0	0	0	0	0	0	0	0	0.2	NA	NA	0.948012	NA	0	12.493
TCGA-G9-6361	61	2	t3a	5.5	5592413298	5046119305	21	21	38	35	0	0	1	0	0	0	0	0	0	0	4.83	NA	NA	1.1315	NA	1	12.866
TCGA-G9-6362	57	3	t3a	33.7	5032743367	5136818174	18	17	35	36	0	0	1	0	1	0	0	0	1	0	7.25	NA	NA	1.10092	NA	NA	12.411
TCGA-G9-6363	64	3	t4	4.6	5004930842	5090902746	17	17	35	35	0	0	0	0	1	0	0	0	0	0	7.92	NA	NA	1.40673	NA	0	12.968
TCGA-G9-6364	72	2	t3a	NA	4958712257	4987163321	17	17	34	35	0	0	0	0	1	0	0	0	1	0	3.44	NA	NA	0.672783	NA	1	12.301
TCGA-G9-6365	71	2	t4	11.6	4210879422	5045869761	17	17	32	35	0	0	0	1	1	0	0	0	0	0	1.34	NA	NA	1.1315	NA	1	11.48
TCGA-G9-6366	61	3	t3b	7.6	3365790690	5474301869	19	19	19	31	0	0	0	0	0	1	0	0	0	1	10.86	NA	NA	1.16208	NA	0	11.161
TCGA-G9-6367	60	5	t3a	8.5	5071850143	5421101200	17	17	37	38	0	0	0	0	0	0	0	0	0	0	0	NA	NA	0.0917431	NA	0	12.935
TCGA-G9-6369	55	3	t2c	5	5289592791	5293368680	21	21	35	36	0	0	1	1	0	0	0	1	0	0	8.22	NA	NA	1.10092	NA	NA	11.565
TCGA-G9-6370	52	2	t3b	6.4	4667617107	4816575481	17	17	33	34	0	0	0	0	0	0	0	0	0	0	0	NA	NA	0.183486	NA	0	14.226
TCGA-G9-6371	58	1	t2c	6.3	3961432409	4877480548	17	17	28	34	0	0	0	0	1	0	0	0	0	0	1.29	NA	NA	0.948012	NA	0	11.818
TCGA-G9-6373	68	3	t3a	1.8	5108461921	7517086682	17	42	36	48	0	0	0	0	1	1	1	0	0	1	13.51	NA	NA	0.795107	NA	NA	12.157
TCGA-G9-6377	61	2	t2c	3.6	5584443539	5271210294	21	21	38	36	0	0	0	0	1	1	1	0	0	1	10.52	NA	NA	0.856269	NA	1	12.747
TCGA-G9-6379	68	3	t3b	4.6	5730343488	4009686373	30	30	38	27	0	0	1	1	1	0	0	0	1	0	6.76	NA	NA	0.733945	NA	NA	11.269
TCGA-G9-6384	53	2	t3a	7.4	5155576394	4646705634	17	17	36	34	0	0	0	0	0	0	0	0	1	0	5.04	NA	NA	0.733945	NA	1	11.703
TCGA-G9-6385	66	2	t2c	7.4	4453366267	4893563743	17	17	32	34	0	0	0	0	0	0	0	0	0	0	0	NA	NA	0.611621	NA	0	12.355
TCGA-G9-6494	66	3	t4	87	5482668947	4701297397	17	17	38	33	0	0	0	1	0	1	1	0	0	1	10.3	NA	NA	1.1315	NA	0	11.526
TCGA-G9-6496	61	3	t2c	23.1	4589688318	4756615276	17	17	32	34	0	0	1	0	0	0	0	1	0	0	8.16	NA	NA	0.978593	NA	NA	11.569
TCGA-G9-6498	53	2	t3a	5.5	3716225069	4461022455	24	24	25	29	0	0	1	0	0	0	0	0	0	0	1.02	NA	NA	0.764526	NA	NA	12.568
TCGA-G9-6499	66	5	t3a	8.2	5285228193	5938776296	21	21	35	39	0	0	1	0	0	1	1	1	1	1	26.89	NA	NA	1.07034	NA	0	12.585
TCGA-G9-7510	66	4	t3a	9.7	4602746717	3703916940	21	21	25	21	0	0	1	1	0	1	1	0	0	1	2.91	NA	NA	1.1315	NA	0	12.572
TCGA-G9-7519	58	2	t2c	5.1	4902580250	4604425531	21	21	27	24	0	0	0	1	0	0	0	0	0	0	0.01	NA	NA	1.19266	NA	0	12.013
TCGA-G9-7521	52	4	t3a	26.3	4313801740	5104788163	21	22	22	26	0	0	0	1	1	1	1	0	1	1	17.6	NA	NA	0.917431	NA	0	13.004
TCGA-G9-7522	49	2	t2c	6.8	4676853790	6776610094	21	22	25	38	1	0	0	0	0	0	0	0	0	0	0.48	NA	NA	0.58104	NA	0	12.293
TCGA-G9-7525	64	3	t2c	4.1	6357320295	4204722122	22	21	37	22	0	0	0	0	1	0	0	0	1	0	5.45	NA	NA	1.40673	NA	NA	11.877
TCGA-G9-A9S0	53	4	t3b	4.6	3928401870	3535670388	17	16	27	24	0	0	1	0	0	1	1	0	1	1	17.85	NA	NA	0.88685	NA	NA	12.444
TCGA-G9-A9S4	62	4	t3b	11.7	3677418571	3434300941	17	16	25	24	0	-9	-9	-9	-9	-9	-9	-9	-9	-9	NA	NA	NA	0.948012	NA	NA	12.216
TCGA-G9-A9S7	55	4	t3a	9	3463595299	3186992103	17	16	24	22	0	0	0	0	1	1	1	0	0	1	5.15	NA	NA	0.948012	NA	NA	11.786
TCGA-H9-7775	68	2	t2c	7.2	4521946612	4331271522	19	19	24	23	0	0	0	1	0	0	0	0	0	0	2.91	NA	NA	0.917431	NA	0	12.147
TCGA-H9-A6BX	60	1	t2c	4	3630192502	4148886727	24	24	24	27	0	0	0	0	0	0	0	0	0	0	0	NA	NA	0.214067	NA	NA	11.486
TCGA-H9-A6BY	63	2	t3a	26	5239471252	5540704659	30	30	36	38	0	0	1	0	1	0	0	0	0	0	1.79	NA	NA	0.948012	NA	NA	12.056
TCGA-HC-7075	63	1	t2a	5.1	4851933722	5424834818	21	21	33	37	0	0	0	0	0	0	0	0	0	0	0.55	NA	NA	1.00917	NA	0	12.017
TCGA-HC-7078	69	2	t3a	25	4102379139	5177386638	19	19	22	28	0	0	1	1	0	1	1	0	0	1	21.36	NA	NA	1.31498	NA	0	14.5
TCGA-HC-7079	51	2	t3a	5.5	5512519371	5427222560	21	21	36	36	0	0	0	0	0	0	0	0	0	0	0	NA	NA	0.122324	NA	0	12.28
TCGA-HC-7080	66	2	t2a	4.1	4924097826	5918402086	21	21	31	40	0	0	1	1	0	1	0	1	0	1	10.6	NA	NA	0.978593	NA	0	11.906
TCGA-HC-7081	62	5	t3b	7.7	4889414615	4669746837	21	21	33	32	0	0	0	0	1	0	0	0	1	0	2.49	NA	NA	0.948012	NA	1	13.365
TCGA-HC-7209	60	1	t2c	7.9	4606598018	5305356374	19	19	26	29	0	0	0	0	1	0	0	0	1	0	3.96	NA	NA	0.642202	NA	1	11.651
TCGA-HC-7210	74	2	t2a	8.9	6328633533	4592633353	23	23	43	35	0	0	1	1	0	0	0	0	0	0	6.95	NA	NA	0.88685	NA	0	12.762
TCGA-HC-7211	62	2	t2c	10.9	4420428050	5420831559	19	23	20	36	0	0	0	0	0	0	0	0	0	0	4.53	NA	NA	0.611621	NA	NA	13.256
TCGA-HC-7212	56	2	t2a	8	4585667612	4192967681	19	19	25	23	0	0	0	1	0	1	1	0	0	1	8.01	NA	NA	1.16208	NA	1	10.607
TCGA-HC-7213	53	5	t3b	13.5	5247960410	4353948346	19	19	30	23	0	0	1	1	1	1	1	0	0	1	15.66	NA	NA	1.22324	NA	1	12.591
TCGA-HC-7230	50	2	t2c	3	3332007334	5662965103	19	19	19	32	0	0	0	0	1	0	0	0	1	0	4.94	NA	NA	0.948012	NA	1	11.674
TCGA-HC-7231	66	2	t2c	3.7	5977373055	4955024613	19	19	33	27	0	0	0	1	1	0	0	0	0	0	4.41	NA	NA	1.37615	NA	1	12.327
TCGA-HC-7232	66	5	t3b	9.6	5664969737	5063393768	19	19	33	26	0	0	0	1	1	0	0	0	0	0	10.92	NA	NA	1.1315	NA	1	12.368
TCGA-HC-7233	73	3	t2a	7.7	5152040987	5008206039	19	19	28	28	0	0	0	0	0	0	0	0	0	0	0.09	NA	NA	1.19266	NA	0	11.756
TCGA-HC-7736	59	2	t2c	5	5752740172	4590134971	23	23	34	32	0	0	1	0	0	0	0	0	1	0	11.52	NA	NA	0.764526	NA	0	12.626
TCGA-HC-7738	58	2	t2c	4.6	5228066045	5130253832	19	19	30	29	1	0	0	1	0	0	0	0	0	0	2.58	NA	NA	1.46789	NA	NA	11.892
TCGA-HC-7740	59	2	t2c	5.9	5653132208	5678599217	23	23	38	39	0	0	0	0	0	0	0	0	0	0	0.02	NA	NA	0.550459	NA	0	12.425
TCGA-HC-7742	58	2	t3a	5.6	5202332266	5230163335	19	19	30	28	1	1	0	0	0	1	1	0	0	1	11.46	NA	NA	1.16208	NA	0	12.886
TCGA-HC-7744	46	3	t3b	4.4	5463405880	5045254083	19	19	25	28	0	0	0	1	0	0	0	0	0	0	1.63	NA	NA	1.25382	NA	1	12.148
TCGA-HC-7745	65	3	t3b	6.7	4962017928	4782081316	19	19	28	26	0	0	0	0	1	1	1	0	0	1	14.2	NA	NA	1.1315	NA	NA	11.417
TCGA-HC-7747	52	2	t2c	3.5	5221977623	5154586263	19	19	26	29	0	0	1	1	0	0	0	0	0	0	6.12	NA	NA	1.65138	NA	0	12.127
TCGA-HC-7748	60	1	t2a	7.5	6383739777	4891462244	23	23	41	34	1	0	0	0	1	0	0	0	0	0	3.89	NA	NA	0.733945	NA	0	12.553
TCGA-HC-7749	70	3	t3a	4.2	4974887479	5408751952	19	19	20	29	0	0	0	0	0	0	0	0	0	0	2.98	NA	NA	1.89602	NA	0	13.359
TCGA-HC-7750	50	2	t2c	3.7	4940322109	4908389242	19	19	19	27	0	0	0	1	0	0	0	0	0	0	0.62	NA	NA	0.856269	NA	0	12.984
TCGA-HC-7752	61	2	t2c	8.2	5424431087	4158773264	19	19	30	22	0	0	0	0	0	0	0	0	0	0	2.35	NA	NA	1.22324	NA	NA	12.795
TCGA-HC-7817	52	3	t3b	4.4	5097345196	5573618965	32	32	35	39	0	0	0	0	0	0	0	0	1	0	0.15	NA	NA	0.733945	NA	NA	13.598
TCGA-HC-7818	66	2	t2c	4.5	5743691003	5127482394	19	19	33	30	0	0	0	0	0	0	0	0	0	0	0	NA	NA	1.03976	NA	0	12.435
TCGA-HC-7819	53	4	t2c	4.5	4326665289	5197853090	19	19	23	28	0	1	0	1	1	0	0	0	0	0	6.31	NA	NA	0.88685	NA	NA	12.333
TCGA-HC-7820	72	2	t2c	5.2	5608103011	4277700883	19	19	31	25	0	0	0	0	0	0	0	0	0	0	3.62	NA	NA	1.34557	NA	0	11.891
TCGA-HC-7821	54	4	t3b	31	5428397139	4962011288	19	19	31	28	0	0	1	0	1	0	0	0	0	0	12.62	NA	NA	0.917431	NA	0	12.252
TCGA-HC-8213	48	1	t2c	3.6	5087365062	4905097169	32	32	35	34	0	0	0	0	1	0	0	0	0	0	0.78	NA	NA	0.58104	NA	1	13.231
TCGA-HC-8216	58	3	t3a	5.2	4818188621	4389561895	32	32	34	30	0	0	0	0	0	1	1	1	1	1	6.25	NA	NA	3.45566	NA	0	12.591
TCGA-HC-8256	53	2	t2c	6.3	5343709178	4094401644	22	21	27	21	0	0	1	0	0	0	0	0	0	0	5.94	NA	NA	0.978593	NA	0	12.906
TCGA-HC-8262	57	4	t2c	4.7	4101396792	3328893257	24	22	28	21	0	0	1	0	1	0	0	0	1	0	4.19	NA	NA	1.10092	NA	1	12.764
TCGA-HC-8264	60	5	t3b	13.4	5612356969	4223800443	23	22	40	28	0	0	1	1	0	0	0	0	1	0	6.54	NA	NA	1.10092	NA	0	13.067
TCGA-HC-8265	66	4	t3a	5.2	5076543726	4707692239	22	21	30	24	0	0	0	0	0	1	1	0	0	1	13.76	NA	NA	2.01835	NA	0	11.854
TCGA-HC-A48F	47	4	t2c	10.7	5362819804	4019568582	21	21	43	32	0	0	1	1	1	0	0	1	1	0	31.59	NA	NA	0.611621	NA	1	12.61
TCGA-HC-A631	67	5	t2c	3.3	5669305819	4674286577	32	32	40	32	0	0	0	0	0	0	0	0	0	0	17.9	NA	NA	1.2844	NA	0	12.453
TCGA-HC-A632	68	5	t3a	2.2	5507856340	5060684789	32	32	40	36	0	0	1	1	1	1	1	0	1	1	14.44	NA	NA	1.16208	NA	1	11.521
TCGA-HC-A6AL	64	2	t2c	6.9	5390182435	5458877137	30	30	38	37	0	0	1	0	0	1	1	0	1	1	6.2	NA	NA	1.19266	NA	NA	12.009
TCGA-HC-A6AN	67	3	t3a	3.5	4769785538	5390726922	30	30	33	37	0	0	0	1	0	0	0	0	0	0	7.76	NA	NA	1.1315	NA	NA	13.05
TCGA-HC-A6AO	52	3	t2c	8.6	5464393481	4395818908	30	30	38	30	0	0	1	1	0	1	1	0	0	1	9.93	NA	NA	0.856269	NA	NA	12.614
TCGA-HC-A6AP	61	2	t2c	5.2	4834396112	5340830105	30	30	33	37	0	0	1	1	0	0	0	1	0	0	4.55	NA	NA	1.31498	NA	NA	13.704
TCGA-HC-A6AQ	60	2	t2c	8.9	4833525135	2862189604	30	30	33	20	0	0	0	0	0	0	0	0	0	0	0.45	NA	NA	0.672783	NA	NA	13.612
TCGA-HC-A6AS	70	2	t2a	0.7	4399778886	5240537567	30	30	30	36	0	0	0	1	0	0	0	0	0	0	0.2	NA	NA	1.00917	NA	NA	12.322
TCGA-HC-A6HX	55	3	t2c	10.6	3924467713	4089566971	21	21	26	28	0	0	0	0	0	0	0	0	0	0	0.38	NA	NA	0.703364	NA	NA	13.847
TCGA-HC-A6HY	51	2	t2c	7.8	4827208381	4370283888	21	21	32	29	1	0	0	0	1	0	0	0	0	0	3.83	NA	NA	0.825688	NA	NA	12.088
TCGA-HC-A76W	73	2	t3b	4.9	3481920540	3844915751	15	15	25	27	0	0	0	0	0	0	0	0	0	0	1.66	NA	NA	1.16208	NA	0	12.626
TCGA-HC-A76X	62	2	t2c	5.5	4053340656	3044463988	15	15	29	22	0	0	0	0	1	0	0	0	0	0	0.38	NA	NA	1.16208	NA	1	13.278
TCGA-HC-A8CY	63	5	t3a	9.6	4042055706	4006433945	16	16	32	30	0	0	0	0	0	1	1	0	0	1	12.81	NA	NA	0.856269	NA	0	11.412
TCGA-HC-A8D0	61	2	t2a	5	3312301032	3467028810	16	16	26	27	0	0	0	0	1	0	0	0	0	0	3.88	NA	NA	0.917431	NA	1	12.012
TCGA-HC-A8D1	68	2	t2c	10.2	4331734827	2703266324	16	16	34	21	0	0	0	0	1	0	0	0	0	0	1.02	NA	NA	0.733945	NA	0	11.024
TCGA-HC-A9TE	64	5	t3b	1.9	3436851135	3421050608	17	17	24	23	0	0	1	0	1	1	1	1	0	1	53.65	NA	NA	1.59021	NA	NA	12.138
TCGA-HC-A9TH	58	5	t3b	3.6	3767708033	3190485159	17	16	27	21	0	0	0	1	0	0	0	1	0	0	8.1	NA	NA	1.52905	NA	NA	13
TCGA-HI-7168	62	5	t3b	5.5	4292363892	4850579157	23	23	30	37	1	0	0	1	0	1	1	1	0	1	35.36	NA	NA	1.1315	NA	0	13.346
TCGA-HI-7169	55	2	t3a	2.2	5535527536	4904347909	19	19	32	26	0	0	0	0	0	0	0	0	0	0	0.08	NA	NA	1.25382	NA	NA	11.249
TCGA-HI-7170	58	1	t2c	7.4	3112489570	4334061105	19	19	18	22	0	0	0	0	0	0	0	0	0	0	4	NA	NA	0.856269	NA	0	13.042
TCGA-HI-7171	56	5	t3b	5.6	5087749391	4619748891	19	19	28	25	0	0	0	1	0	1	1	0	0	1	15.61	NA	NA	0.948012	NA	1	12.114
TCGA-J4-A67K	68	3	t2c	3.5	4761839693	5241846519	30	30	33	36	0	0	0	0	1	0	0	0	0	0	0.79	NA	NA	1.03976	NA	NA	12.846
TCGA-J4-A67L	54	2	t3a	7.1	4770569295	5285544675	30	30	33	36	0	0	0	1	1	0	0	0	0	0	5.62	NA	NA	0.948012	NA	NA	11.132
TCGA-J4-A67M	55	3	t3a	6.2	5119862645	5373979696	32	30	37	37	0	0	0	1	0	1	1	0	1	1	9.94	NA	NA	0.948012	NA	NA	11.892
TCGA-J4-A67N	61	2	t3a	7.6	4501891136	4584470835	32	30	32	32	0	0	0	0	0	0	0	0	1	0	9.12	NA	NA	0.88685	NA	NA	12.22
TCGA-J4-A67O	59	2	t2c	7.7	4346330346	4915934252	32	30	32	34	0	0	0	0	0	0	0	0	0	0	0.01	NA	NA	0.550459	NA	NA	13.517
TCGA-J4-A67Q	77	1	t2c	1.7	4318748759	4990272776	32	30	31	35	0	0	0	0	0	0	0	0	0	0	0.02	NA	NA	0.672783	NA	NA	11.984
TCGA-J4-A67R	65	3	t2c	9.7	4533847032	8051425087	32	30	33	55	0	0	0	0	0	0	0	0	0	0	0	NA	NA	0.825688	NA	NA	12.028
TCGA-J4-A67S	63	2	t3a	10.3	5135682619	5178080851	32	30	37	35	0	0	0	1	1	0	0	0	0	0	7.07	NA	NA	0.611621	NA	NA	12.343
TCGA-J4-A67T	63	2	t2c	5.5	4243483635	3902109851	24	24	28	25	0	0	0	0	0	0	0	0	0	0	0.52	NA	NA	0.428135	NA	0	11.464
TCGA-J4-A6G1	68	4	t3a	8.2	3582502239	3676387663	24	24	24	24	0	0	0	0	0	0	0	0	0	0	0.05	NA	NA	0.489297	NA	1	12.195
TCGA-J4-A6G3	57	4	t3b	7.5	3780245107	3826655222	24	24	25	25	0	0	0	0	0	0	0	0	0	0	0.01	NA	NA	0.703364	NA	0	11.657
TCGA-J4-A6M7	53	2	t2c	6.2	4108434528	4013631016	21	21	28	26	0	0	0	0	1	0	0	0	0	0	0.34	NA	NA	0.458716	NA	1	12.281
TCGA-J4-A83I	63	3	t3a	6.4	3586194655	4063915183	16	16	29	32	0	0	0	1	0	0	0	0	0	0	7.76	NA	NA	0.795107	NA	1	13.684
TCGA-J4-A83J	68	2	t2c	6.4	3631400840	3488877150	16	16	28	27	0	1	1	1	0	1	0	0	1	1	10.02	NA	NA	1.34557	NA	NA	13.524
TCGA-J4-A83K	52	1	t2c	4.7	4521080253	3895919208	16	16	33	29	0	0	0	0	1	0	0	0	0	0	0.05	NA	NA	0.856269	NA	1	12.309
TCGA-J4-A83L	61	2	t2c	19	4412851588	3527648737	16	16	32	26	0	0	0	0	0	0	0	0	0	0	0.93	NA	NA	0.672783	NA	NA	12.439
TCGA-J4-A83M	64	3	t2c	10.4	4212405790	3427649302	16	16	30	25	0	0	0	1	0	0	0	0	0	0	0.96	NA	NA	1.1315	NA	0	12.45
TCGA-J4-A83N	57	2	t2c	4.3	3347330699	2982718681	16	16	25	22	0	0	0	0	0	0	0	0	0	0	3.29	NA	NA	0.58104	NA	0	13.05
TCGA-J4-AATV	71	1	t2c	5.7	4268361303	3368508471	17	17	29	23	0	0	0	0	0	0	0	0	0	0	0.01	NA	NA	0.244648	NA	NA	12.033
TCGA-J4-AAU2	59	1	t2c	3.2	3306581850	2998994548	17	16	22	22	0	0	0	1	0	0	0	0	0	0	0.05	NA	NA	0.948012	NA	NA	12.758
TCGA-J9-A52B	62	5	t3b	7.2	2749779748	4518378251	27	27	18	28	0	0	1	1	1	1	0	1	1	1	5.76	NA	NA	1.07034	NA	1	12.688
TCGA-J9-A52C	57	5	t3b	7.4	3141558825	3200974402	27	26	20	20	0	0	0	0	0	0	0	0	0	0	0	NA	NA	15.1988	NA	NA	12.171
TCGA-J9-A52E	65	5	t3b	2.7	3200188199	2915536603	26	27	20	18	0	0	1	1	1	1	1	0	0	1	21.76	NA	NA	0.672783	NA	NA	12.289
TCGA-J9-A8CK	66	5	t3a	6.9	3592310703	3626422606	16	16	26	26	0	0	0	1	1	0	0	0	0	0	4.92	NA	NA	0.733945	NA	1	13.203
TCGA-J9-A8CL	66	5	t3b	12.8	3725583778	3832714968	16	16	27	27	0	0	1	0	0	1	1	0	0	1	26.64	NA	NA	1.40673	NA	0	11.68
TCGA-J9-A8CM	66	5	t3b	5.2	4227550882	3097604085	16	16	31	23	0	0	0	1	1	1	1	0	0	1	14.43	NA	NA	1.95719	NA	1	11.828
TCGA-J9-A8CN	53	1	t3a	16.6	4202740597	4108627025	16	16	31	30	0	0	1	0	0	0	0	0	0	0	5.98	NA	NA	0.703364	NA	0	12.012
TCGA-J9-A8CP	66	3	t3a	6.6	4419664571	4436414699	16	16	32	32	0	0	1	1	0	0	0	1	1	0	11.88	NA	NA	0.917431	NA	0	12.308
TCGA-KC-A4BR	75	5	t3b	5.7	7595952705	3482475920	42	21	49	28	0	0	0	0	0	0	0	0	0	0	0	NA	NA	0.336391	NA	1	11.911
TCGA-KC-A7F3	67	2	t2c	7.7	3744038050	3849811199	15	15	27	28	0	0	1	1	0	0	0	0	1	0	5.28	NA	NA	0.825688	NA	0	12.825
TCGA-KC-A7F5	54	3	t2c	3.8	4277603683	3789495053	15	15	27	27	0	-9	-9	-9	-9	-9	-9	-9	-9	-9	NA	NA	NA	1.03976	NA	NA	12.032
TCGA-KC-A7F6	63	2	t2c	5.2	3729550063	3732440895	15	15	26	26	0	0	1	0	0	0	0	0	0	0	4.37	NA	NA	0.795107	NA	1	12.826
TCGA-KC-A7FA	63	2	t3a	7.4	2461552921	3212648349	15	15	21	23	0	0	1	0	1	0	0	1	1	0	6.92	NA	NA	1.25382	NA	0	12.51
TCGA-KC-A7FD	62	2	t3a	6.9	3792524573	4037810132	15	15	25	28	0	0	0	0	1	0	0	0	0	0	1.43	NA	NA	1.31498	NA	0	12.236
TCGA-KC-A7FE	62	2	t2c	4.4	4024639722	3510823082	15	15	28	25	0	0	0	0	1	0	0	0	0	0	0	NA	NA	0.428135	NA	0	12.237
TCGA-KK-A59V	64	5	t3b	3.7	5857150814	4850722970	32	32	41	34	0	0	0	0	0	1	1	0	0	1	2.56	NA	NA	26.1774	NA	NA	13.157
TCGA-KK-A59Y	56	5	t3a	14.7	3006621041	3019217992	26	26	19	19	0	1	0	1	1	1	1	0	0	1	10.36	NA	NA	0.672783	NA	NA	12.064
TCGA-KK-A6E1	57	5	t3b	25.6	4265256325	4086471450	24	24	27	25	0	0	1	1	1	0	0	1	1	0	20.49	NA	NA	0.764526	NA	NA	11.567
TCGA-KK-A6E6	69	5	t3a	10.3	3622996340	3855837531	24	24	24	26	0	1	0	1	1	0	0	0	1	0	4.08	NA	NA	1.1315	NA	NA	12.179
TCGA-KK-A6E8	68	5	t2c	20.6	4449609534	4169844928	21	21	30	26	0	0	1	1	0	1	1	0	0	1	23.21	NA	NA	1.43731	NA	NA	11.168
TCGA-KK-A7AP	55	5	t3b	14	3826355530	3837399849	15	15	27	26	1	0	0	1	0	1	1	0	0	1	16.84	NA	NA	1.22324	NA	NA	12.561
TCGA-KK-A7AQ	62	3	t2c	6.3	3652609141	3415776199	15	15	26	24	0	0	0	0	0	0	1	1	0	0	11.14	NA	NA	0.978593	NA	NA	11.55
TCGA-KK-A7AU	63	5	t3b	7.7	4364087139	4966062020	19	20	28	32	0	0	0	0	1	1	1	0	0	1	11.19	NA	NA	0.764526	NA	NA	11.395
TCGA-KK-A7AY	60	3	t2c	4.3	4106211379	3674367292	15	15	29	26	0	0	0	0	0	0	0	0	0	0	6.01	NA	NA	1.40673	NA	NA	12.094
TCGA-KK-A7AZ	56	3	t3a	4.4	4242887311	4919890886	19	19	27	31	0	0	0	0	1	1	1	0	1	1	10.54	NA	NA	1.10092	NA	NA	11.495
TCGA-KK-A7B0	67	5	t3b	5.9	3939214101	4016856921	19	19	24	26	0	0	1	1	0	0	0	1	0	0	13.61	NA	NA	0.856269	NA	NA	12.602
TCGA-KK-A7B1	65	3	t3a	4.5	4008988823	4046275884	19	19	25	26	0	0	0	1	1	0	0	0	1	0	2.45	NA	NA	0.733945	NA	NA	11.917
TCGA-KK-A7B2	68	5	t3a	5.7	4146835327	4509855613	19	19	27	28	0	0	0	0	0	0	0	0	0	0	0	NA	NA	0.703364	NA	NA	11.841
TCGA-KK-A7B3	62	5	t3b	5.8	4248005484	3686034822	15	15	29	26	0	0	0	1	0	0	0	0	1	0	7.89	NA	NA	1.03976	NA	NA	12.333
TCGA-KK-A7B4	64	5	t3b	11.9	5687381146	4255180170	39	19	41	27	0	0	0	1	1	1	1	1	0	1	19.09	NA	NA	0.825688	NA	NA	12.099
TCGA-KK-A8I4	64	3	t3b	7.5	2784723203	3898790338	16	16	23	30	0	0	1	0	1	1	1	0	1	1	17.73	NA	NA	0.672783	NA	NA	11.79
TCGA-KK-A8I6	58	3	t3a	7.6	3676218139	3614175537	16	16	29	28	0	0	0	1	1	0	0	1	1	0	5.72	NA	NA	0.948012	NA	NA	11.232
TCGA-KK-A8I7	55	5	t3b	16.4	3298985050	4152982816	16	16	26	31	0	0	0	0	0	1	1	0	1	1	2.18	NA	NA	0.458716	NA	NA	11.966
TCGA-KK-A8I8	69	5	t3b	7.6	3689436451	3728526691	16	16	29	27	0	0	0	0	1	1	1	0	1	1	9.54	NA	NA	0.519878	NA	NA	11.425
TCGA-KK-A8IA	69	5	t3b	9.8	3861120201	3393823134	17	16	29	26	0	0	0	1	0	1	1	1	1	1	25.86	NA	NA	1.00917	NA	NA	11.599
TCGA-KK-A8IB	65	5	t3a	9.2	3875074681	3654715418	16	16	30	27	0	0	1	1	0	1	1	1	0	1	24.94	NA	NA	1.34557	NA	NA	11.728
TCGA-KK-A8IC	54	5	t3b	3.3	3619262935	3446568026	16	16	25	22	0	0	1	0	1	0	0	0	1	0	11.61	NA	NA	0.550459	NA	NA	13.206
TCGA-KK-A8ID	70	5	t3b	12	3587874814	4771101271	15	16	25	31	0	0	0	0	0	1	1	0	0	1	19.81	NA	NA	1.6208	NA	NA	11.564
TCGA-KK-A8IG	55	3	t3a	15.1	3441481753	3528852693	15	15	24	24	0	0	1	1	0	1	1	1	1	1	19.19	NA	NA	1.03976	NA	NA	12.841
TCGA-KK-A8IH	50	3	t3a	6.1	4165440933	2717343464	15	15	28	18	0	0	0	1	1	0	0	1	0	0	7.87	NA	NA	0.856269	NA	NA	13.748
TCGA-KK-A8II	61	5	t3a	7	3733248318	2715528539	15	15	26	18	0	0	1	1	1	0	0	1	1	0	4.98	NA	NA	0.917431	NA	NA	12.723
TCGA-KK-A8IJ	59	3	t3b	41.7	4145863188	3500542808	16	16	30	26	0	0	1	0	0	0	0	0	0	0	3.37	NA	NA	0.825688	NA	NA	13.402
TCGA-KK-A8IK	56	5	t2c	1.7	3049563138	3360650032	16	15	21	22	1	0	1	0	0	1	1	1	0	1	42.5	NA	NA	0.917431	NA	NA	11.361
TCGA-KK-A8IM	55	3	t2c	7	3120112757	3669040293	15	15	21	25	0	0	0	0	1	0	0	0	0	0	5.35	NA	NA	0.88685	NA	NA	12.324
TCGA-M7-A71Y	55	2	t2c	3.1	4047903257	4698277923	19	19	25	30	0	0	0	0	0	0	0	0	0	0	0	NA	NA	0.672783	NA	0	12.352
TCGA-M7-A71Z	62	3	t3a	7.1	5178047932	4332173160	19	19	32	27	0	0	1	0	1	0	0	0	0	0	4.51	NA	NA	0.978593	NA	NA	11.631
TCGA-M7-A720	53	1	t2c	3.6	4528813617	6683523018	19	20	28	45	0	0	0	0	0	0	0	0	0	0	0	NA	NA	0.611621	NA	0	13.143
TCGA-M7-A721	70	2	t2c	4.2	6464243980	4622567098	39	19	46	29	0	0	1	1	0	0	0	1	0	0	5.23	NA	NA	1.07034	NA	0	11.43
TCGA-M7-A722	65	4	t3a	8.3	3555753500	3582269595	15	16	24	24	0	0	1	1	0	0	0	0	0	0	4.91	NA	NA	1.00917	NA	NA	12.372
TCGA-M7-A723	54	3	t3b	17.6	7429967500	3532314785	39	19	54	23	0	0	0	0	0	0	0	0	0	0	0.01	NA	NA	0.152905	NA	NA	11.515
TCGA-M7-A724	64	4	t3a	15.6	3918652549	4232647921	19	19	24	26	0	0	1	0	0	1	1	0	0	1	12.38	NA	NA	0.917431	NA	NA	12.266
TCGA-M7-A725	56	3	t3b	10.3	7201169871	4356991181	39	19	52	27	0	0	0	1	1	1	1	0	1	1	17.06	NA	NA	1.07034	NA	0	10.964
TCGA-QU-A6IM	59	2	t2a	3.5	3911055288	4778804225	21	21	26	32	0	0	1	1	0	0	0	1	0	0	7.97	NA	NA	2.14067	NA	NA	11.972
TCGA-QU-A6IN	61	2	t2c	8.1	4731292237	3702267482	21	21	32	24	0	0	0	0	1	0	0	1	0	0	3.32	NA	NA	0.733945	NA	NA	13.718
TCGA-QU-A6IP	66	1	t2a	4.5	5262385577	4154639694	21	21	35	27	0	0	0	0	1	0	0	0	0	0	0.2	NA	NA	0.733945	NA	0	11.937
TCGA-SU-A7E7	60	4	t2b	8	4039411448	4261880321	15	15	29	30	0	0	0	0	0	0	0	0	0	0	2.69	NA	NA	0.795107	NA	0	11.664
TCGA-TK-A8OK	73	2	NA	14	3399229135	3578748815	15	15	23	24	0	0	1	0	0	0	0	0	1	0	9.44	NA	NA	1.10092	NA	0	12.255
TCGA-TP-A8TT	64	3	t3a	5.2	2901149755	3702590176	17	16	21	26	0	1	0	0	1	0	0	1	0	0	6.94	NA	NA	0.795107	NA	NA	12.574
TCGA-TP-A8TV	62	3	t2c	5	2813664629	3053715447	17	17	20	21	0	0	1	1	0	0	0	1	0	0	14.68	NA	NA	1.25382	NA	NA	12.138
TCGA-V1-A8WS	56	1	t3b	8.4	3617769557	3321732468	19	21	26	23	0	0	0	0	1	0	0	0	1	0	3.91	NA	NA	0.856269	NA	1	11.517
TCGA-V1-A8WW	59	5	t3b	3.1	3751720007	3304241859	19	19	27	23	0	0	1	1	0	1	0	0	1	1	20.07	NA	NA	1.07034	NA	0	12.077
TCGA-V1-A8X3	51	2	t2c	45.1	3187445816	3764051165	19	19	22	26	0	0	0	1	0	0	0	0	0	0	5.73	NA	NA	0.856269	NA	0	12.838
TCGA-V1-A9O5	64	5	t4	8.7	3696984258	3733947502	17	17	26	25	0	0	1	1	0	1	1	0	0	1	27.92	NA	NA	1.10092	NA	NA	12.082
TCGA-V1-A9O7	60	5	t3a	64.1	3719138331	3744773742	17	16	26	25	0	0	0	1	1	1	1	0	0	1	12.08	NA	NA	0.856269	NA	NA	12.389
TCGA-V1-A9O9	56	4	t3b	5	3594903928	3253048677	17	17	25	23	0	0	0	1	1	0	0	0	1	0	6.86	NA	NA	1.03976	NA	NA	12.26
TCGA-V1-A9OA	61	5	t3b	5.2	4217756205	3766694058	17	16	29	25	0	0	0	1	0	1	1	0	0	1	15.6	NA	NA	0.611621	NA	NA	11.772
TCGA-V1-A9OF	49	1	t2c	6.4	4187757669	3816730402	17	16	28	26	0	0	1	0	0	0	0	0	0	0	2.09	NA	NA	0.58104	NA	NA	14.894
TCGA-V1-A9OH	63	4	t2b	4.8	3964384453	3350448005	17	16	27	23	0	0	1	1	0	1	1	0	0	1	8.49	NA	NA	1.71254	NA	NA	12.55
TCGA-V1-A9OT	61	1	t2c	6.7	2919636106	3395581173	17	16	20	23	0	0	1	0	0	0	0	0	0	0	4.69	NA	NA	0.795107	NA	NA	11.557
TCGA-V1-A9OX	56	4	t2c	10.2	3278760651	3499707126	17	16	23	24	0	0	1	1	0	0	0	1	1	0	12.82	NA	NA	0.795107	NA	NA	14.385
TCGA-V1-A9OY	57	3	t3a	11.4	3364191240	3461422306	17	16	23	24	0	0	0	0	1	0	0	0	0	0	2.14	NA	NA	0.672783	NA	NA	12.46
TCGA-V1-A9Z7	54	5	t3b	28.1	3775088247	3843186336	17	16	27	26	0	0	0	0	0	1	1	1	0	1	11.42	NA	NA	0.88685	NA	NA	13.43
TCGA-V1-A9Z8	59	5	t3b	7.9	4406439082	3053157531	17	16	31	21	0	0	0	1	0	1	1	0	0	1	8.84	NA	NA	1.03976	NA	NA	12.301
TCGA-V1-A9Z9	63	5	t2c	5.9	3537516179	3309429516	17	17	25	23	0	0	1	1	0	0	0	0	0	0	5.84	NA	NA	0.978593	NA	NA	12.144
TCGA-V1-A9ZI	68	5	t3b	4.5	3219370773	3278563137	17	16	22	22	0	0	0	0	0	1	1	1	0	1	19.03	NA	NA	1.07034	NA	NA	11.815
TCGA-V1-A9ZK	68	4	t3b	4.9	3701527514	3711108673	17	16	26	26	0	0	1	1	0	1	1	1	0	1	2.59	NA	NA	0.733945	NA	NA	11.595
TCGA-V1-A9ZR	68	4	t4	4	4087557059	3589533287	17	16	28	25	0	0	0	1	0	0	0	0	0	0	6.81	NA	NA	1.03976	NA	NA	11.182
TCGA-VN-A88I	59	4	t3a	5.3	3404931988	4005180487	16	16	25	29	0	0	0	0	0	0	0	0	0	0	0.07	NA	NA	0.611621	NA	0	12.625
TCGA-VN-A88K	58	4	t3a	51.1	3323412285	3903222597	16	16	25	28	0	0	0	0	1	0	0	0	0	0	12.74	NA	NA	0.764526	NA	1	12.177
TCGA-VN-A88L	54	2	t2c	6.5	4024833750	3992416612	16	16	30	30	0	0	0	0	1	0	0	0	0	0	4.03	NA	NA	0.672783	NA	1	12.197
TCGA-VN-A88N	62	3	t2c	10.1	3147544818	3970179975	15	15	21	26	0	0	0	0	0	0	0	0	0	0	1.64	NA	NA	0.856269	NA	0	13.883
TCGA-VN-A88P	60	2	t2c	8.5	3833700828	3934080403	16	16	28	29	0	0	0	0	0	1	1	0	0	1	10.85	NA	NA	1.22324	NA	0	12.239
TCGA-VN-A88Q	60	4	t2c	3.3	4133724924	4307050676	16	16	29	30	0	0	0	0	1	0	0	0	0	0	5.65	NA	NA	1.16208	NA	1	12.282
TCGA-VN-A943	71	4	t2c	13.1	4082490388	NA	17	NA	28	NA	0	0	0	1	0	1	1	1	0	1	3.74	NA	NA	0.795107	NA	NA	12.867
TCGA-VP-A872	60	4	t3a	3.1	4224850674	3529818226	16	3	30	24	0	0	1	0	1	0	0	0	1	0	13.25	NA	NA	0.825688	NA	1	12.122
TCGA-VP-A876	46	4	t2c	8.4	3649350692	3567471076	3	16	25	26	0	1	0	1	1	0	0	0	0	0	6.44	NA	NA	0.764526	NA	1	12.524
TCGA-VP-A878	58	5	t2c	12	4534574380	3840041682	16	16	32	27	0	0	1	0	0	0	0	1	0	0	6.87	NA	NA	0.856269	NA	0	13.328
TCGA-VP-A879	70	5	t2b	7.4	4144095775	4429799076	16	16	30	33	0	0	0	0	1	0	0	0	0	0	0.74	NA	NA	1.49847	NA	1	13.47
TCGA-VP-A87B	63	4	t2b	5.4	3760723831	4253406572	16	16	27	30	0	0	1	1	0	0	0	1	0	0	12.01	NA	NA	1.2844	NA	0	12.051
TCGA-VP-A87D	54	5	t3a	10.6	3574036389	3772077107	16	16	27	27	0	0	0	1	1	0	1	0	1	0	8.82	NA	NA	1.71254	NA	1	12.465
TCGA-VP-A87H	76	5	t3b	7.7	4200429339	3537656330	16	16	30	25	0	0	1	0	0	1	1	0	0	1	29.04	NA	NA	0.917431	NA	0	12.058
TCGA-VP-A87K	63	4	t3b	7.7	2879692570	3863532865	16	16	21	28	0	0	1	0	1	0	0	0	1	0	10.96	NA	NA	1.07034	NA	1	11.062
TCGA-VP-AA1N	70	5	t3a	5.3	4160490650	3485089059	17	16	29	23	0	0	1	1	0	1	1	1	1	1	17.76	NA	NA	0.978593	NA	NA	11.432
TCGA-WW-A8ZI	70	4	t2c	9.1	3145284638	5002104793	19	19	22	34	0	0	0	0	1	0	0	0	0	0	7.64	NA	NA	1.07034	NA	0	11.215
TCGA-X4-A8KQ	65	5	t3b	8.6	3550853527	3646253443	15	15	24	25	0	0	1	0	1	0	1	0	1	0	16.3	NA	NA	1.19266	NA	NA	13.091
TCGA-XA-A8JR	68	3	t2c	8	4611927325	2896346651	16	15	31	19	0	0	1	0	0	0	0	0	0	0	2.84	NA	NA	0.672783	NA	0	12.549
TCGA-XJ-A83F	67	2	t3a	6.1	3863576105	4285986844	16	16	28	31	0	0	1	0	0	0	0	0	1	0	7.83	NA	NA	1.00917	NA	NA	13.023
TCGA-XJ-A83H	57	2	t2c	10.4	3825831489	3966437622	16	16	29	29	0	0	1	0	0	1	1	0	1	1	4.78	NA	NA	1.19266	NA	0	13.519
TCGA-XJ-A9DI	62	5	t3b	10.1	4523597923	4429838687	19	19	31	31	0	0	1	1	0	0	0	0	0	0	0.03	NA	NA	0.764526	NA	0	14.308
TCGA-XJ-A9DK	63	4	t2c	4.6	3762156479	4840913068	19	19	26	33	0	0	0	0	0	0	0	0	0	0	0	NA	NA	0.366972	NA	1	12.074
TCGA-XJ-A9DQ	48	1	t2a	4.2	4145461934	4136651502	19	19	29	28	0	0	0	0	0	0	0	0	0	0	0.07	NA	NA	0.336391	NA	NA	12.461
TCGA-XK-AAIR	75	4	t2c	4	3376555668	2788977154	17	17	23	20	0	0	1	0	0	0	0	1	0	0	6.48	NA	NA	0.825688	NA	NA	11.576
TCGA-XK-AAIV	63	5	t3b	7.8	3618247315	3305997680	17	17	25	23	0	0	1	1	0	1	1	0	1	1	24.07	NA	NA	1.49847	NA	NA	11.732
TCGA-XK-AAIW	78	5	t3b	4.1	3266758666	3164240885	17	16	23	22	0	0	0	0	1	0	0	0	0	0	2.55	NA	NA	200.55	NA	NA	11.104
TCGA-XK-AAJ3	56	4	t3a	5	3061138713	4143893511	17	17	21	28	0	0	1	1	0	0	0	1	1	0	11.52	NA	NA	1.55963	NA	NA	13.084
TCGA-XK-AAJP	66	3	t3a	6.8	3045794182	3826437821	17	16	22	25	1	0	1	1	0	0	0	1	1	0	9.82	NA	NA	0.917431	NA	NA	12.282
TCGA-XK-AAJR	61	3	t3a	24.4	3907792235	3378359371	17	16	26	23	0	0	1	1	0	0	0	1	0	0	9.23	NA	NA	0.856269	NA	NA	12.593
TCGA-XK-AAJT	75	3	t3a	8.1	3576006516	3128972649	17	17	24	21	0	0	1	1	0	1	1	1	1	1	19.75	NA	NA	1.25382	NA	NA	12.547
TCGA-XK-AAJU	65	3	t2c	9.8	3412030496	3535190263	17	17	24	24	0	0	0	0	0	0	0	0	0	0	0	NA	NA	0.030581	NA	NA	13.864
TCGA-XK-AAK1	62	3	t2c	NA	4871941399	3701701886	17	16	32	26	0	0	1	1	0	0	0	1	0	0	7.46	NA	NA	1.19266	NA	NA	11.531
TCGA-XQ-A8TA	59	5	NA	96.4	2967316812	3280471833	15	15	20	20	0	0	1	1	0	1	1	1	0	1	32.43	NA	NA	3.33333	NA	0	11.609
TCGA-XQ-A8TB	67	5	t3b	16.2	3435275058	3556501210	15	15	22	24	0	0	1	0	0	0	0	0	0	0	6.11	NA	NA	0.917431	NA	1	11.381
TCGA-Y6-A8TL	65	1	t3a	6	3968425656	4323590440	19	19	28	30	0	0	1	1	0	0	0	1	0	0	4.39	NA	NA	0.917431	NA	0	12.869
TCGA-Y6-A9XI	72	4	NA	14.4	3515184750	3264088104	17	17	25	23	0	0	1	1	0	0	0	0	0	0	7.21	NA	NA	1.19266	NA	NA	13.194
TCGA-YJ-A8SW	67	5	t3b	9.9	3418588891	4081317034	19	19	23	27	0	0	0	1	0	1	1	0	0	1	33.5	NA	NA	1.80428	NA	0	12.831
TCGA-YL-A8HJ	58	5	t3b	11.4	3282112513	2991640617	15	15	22	21	0	0	0	0	0	0	0	0	0	0	0.86	NA	NA	0.917431	NA	1	12.876
TCGA-YL-A8HK	59	5	t3b	17	2760109881	2746987982	15	15	19	19	0	1	1	1	1	0	0	0	0	0	12.95	NA	NA	0.550459	NA	1	12.422
TCGA-YL-A8HL	58	5	t3b	26.1	2827570810	2953065217	15	15	19	20	0	0	1	0	1	0	0	0	1	0	6.35	NA	NA	0.642202	NA	0	13.559
TCGA-YL-A8HM	66	5	t3b	15.2	3179573194	3044599972	16	15	22	20	0	0	1	1	0	1	1	1	1	1	26.18	NA	NA	1.16208	NA	0	12.061
TCGA-YL-A8S8	68	5	t3a	17.7	4189946302	3443306898	19	19	30	23	0	0	1	1	0	1	1	1	0	1	34.21	NA	NA	1.2844	NA	0	13.655
TCGA-YL-A8S9	63	5	t3a	17	3245670747	3701655248	19	19	23	24	0	0	1	1	0	1	1	0	0	1	10.44	NA	NA	0.948012	NA	0	11.182
TCGA-YL-A8SA	69	4	t3b	7.5	4240904336	2995524911	19	19	29	21	0	0	0	1	1	0	0	1	1	0	7.65	NA	NA	0.88685	NA	1	12.693
TCGA-YL-A8SB	62	5	t3a	30.8	3704494268	4009542465	19	19	26	29	0	0	0	1	0	0	0	0	0	0	7.9	NA	NA	0.917431	NA	0	13.328
TCGA-YL-A8SC	66	5	t3a	7.8	4166740104	4102108365	19	19	29	27	0	0	0	1	1	0	0	0	1	0	13.69	NA	NA	1.2844	NA	0	12.258
TCGA-YL-A8SF	62	4	t3b	10.2	4582013274	3142961315	19	21	32	22	0	0	1	1	1	0	0	0	0	0	12.77	NA	NA	0.519878	NA	1	11.714
TCGA-YL-A8SH	69	3	t3a	NA	3566817676	2835527966	19	19	25	20	0	0	1	0	0	0	0	1	0	0	6.55	NA	NA	1.00917	NA	0	12.009
TCGA-YL-A8SI	69	5	t3a	7.2	3738554620	2803615077	17	16	26	19	0	0	0	1	0	0	0	0	0	0	1.37	NA	NA	0.703364	NA	NA	12.42
TCGA-YL-A8SJ	60	5	t3b	NA	4116537098	3911916409	19	19	29	26	0	0	0	1	1	0	0	0	1	0	5.9	NA	NA	0.88685	NA	0	11.78
TCGA-YL-A8SK	67	5	t3b	NA	4255218556	3928961090	19	19	30	27	0	1	1	1	0	1	1	0	0	1	17.35	NA	NA	0.978593	NA	0	12.635
TCGA-YL-A8SL	74	4	t3b	NA	3265888599	3414903217	19	19	23	23	0	1	1	1	1	0	0	0	0	0	20.08	NA	NA	1.2844	NA	1	11.304
TCGA-YL-A8SO	64	5	t3a	NA	2882165712	3496376906	19	19	21	25	0	0	1	1	0	1	1	1	0	1	20.44	NA	NA	1.16208	NA	0	11.854
TCGA-YL-A8SP	58	5	t3b	NA	3020226723	4102990008	19	19	21	29	1	0	0	0	1	0	0	0	0	0	7.18	NA	NA	0.795107	NA	1	12.105
TCGA-YL-A8SQ	61	5	t3b	NA	3833616907	4173836399	19	19	28	29	0	1	1	1	0	1	1	0	0	1	42.79	NA	NA	1.16208	NA	0	11.413
TCGA-YL-A8SR	64	5	t3a	NA	2806495909	3623702914	19	19	19	25	0	0	1	0	0	1	1	1	0	1	21.81	NA	NA	0.856269	NA	0	12.272
TCGA-YL-A9WH	67	5	t3b	4.2	2980149299	3891665290	19	19	21	27	0	0	1	1	1	1	1	0	0	1	50.65	NA	NA	1.52905	NA	0	12.38
TCGA-YL-A9WI	63	5	t3a	5.7	3440576900	3378486739	19	19	24	23	0	0	1	1	0	1	1	1	0	1	35.18	NA	NA	1.16208	NA	0	11.78
TCGA-YL-A9WJ	47	4	t3b	107	4027468116	3164608407	19	19	28	26	0	0	1	1	0	1	1	0	1	1	8.15	NA	NA	0.856269	NA	0	11.379
TCGA-YL-A9WL	59	5	t3a	6.9	3096936610	2880014986	17	16	21	19	0	0	0	1	1	0	0	1	0	0	13.16	NA	NA	0.948012	NA	NA	12.216
TCGA-YL-A9WX	68	5	t3b	5.6	3067655569	3549891111	17	16	21	24	0	0	0	1	0	0	0	0	0	0	0.53	NA	NA	0.244648	NA	NA	12.38
TCGA-YL-A9WY	57	5	t3b	15.4	3674172252	3353561444	17	17	25	24	0	0	0	1	1	1	0	0	1	1	16.84	NA	NA	1.03976	NA	NA	11.51
TCGA-ZG-A8QW	72	5	t3b	1.9	4130273162	4504442261	19	19	28	31	0	0	1	0	0	0	0	0	0	0	1.06	NA	NA	0.88685	NA	0	12.002
TCGA-ZG-A8QX	56	1	t2c	6.5	4070037914	2980168528	19	19	27	21	0	0	1	0	0	0	0	1	0	0	4.44	NA	NA	0.764526	NA	0	12.954
TCGA-ZG-A8QY	67	5	t3b	21.3	4615473691	3950047304	19	19	33	27	0	0	1	1	0	0	0	1	0	0	11.3	NA	NA	1.68196	NA	0	11.324
TCGA-ZG-A8QZ	65	5	t3b	13	4465467476	3043242107	19	19	31	21	0	0	0	1	1	0	0	0	0	0	6.3	NA	NA	0.856269	NA	1	13.231
TCGA-ZG-A9KY	73	5	t4	8.2	3865083507	3413173289	17	17	25	23	0	0	0	0	1	0	1	0	1	0	25.39	NA	NA	1.89602	NA	NA	11.61
TCGA-ZG-A9L0	71	5	t3b	38	4685855864	3532955734	17	16	32	23	0	0	1	1	0	1	1	1	1	1	44.78	NA	NA	1.19266	NA	NA	12.629
TCGA-ZG-A9L1	66	5	t3b	14.2	4120213151	3014771458	17	17	28	20	0	0	0	0	0	1	1	0	0	1	30.59	NA	NA	0.764526	NA	NA	12.24
TCGA-ZG-A9L2	70	5	t3b	31.3	3742650315	3017684332	17	16	27	21	0	1	0	1	1	0	0	0	1	0	6.01	NA	NA	0.856269	NA	NA	12.857
TCGA-ZG-A9L4	61	5	t3b	26.6	3762813722	3032084246	17	16	26	20	0	0	0	1	1	0	0	0	0	0	4.67	NA	NA	0.88685	NA	NA	12.39
TCGA-ZG-A9L5	58	5	t4	33.4	3543834492	3448639351	17	16	25	23	0	1	1	1	1	1	1	1	1	1	38.82	NA	NA	1.46789	NA	NA	10.739
TCGA-ZG-A9L6	64	5	t3b	76.5	3678276471	3283553082	17	17	26	23	0	0	1	0	0	1	1	1	1	1	7.39	NA	NA	0.917431	NA	NA	12.419
TCGA-ZG-A9L9	60	5	t3b	9.4	3240538459	3433850718	17	17	23	23	0	0	0	1	1	1	1	1	1	1	30.08	NA	NA	1.00917	NA	NA	12.751
TCGA-ZG-A9LB	72	5	t3b	22	3655647231	3100260196	17	16	25	20	0	1	1	1	0	1	1	1	0	1	31.13	NA	NA	1.6208	NA	NA	11.912
TCGA-ZG-A9LM	72	5	t3a	3.4	4006284944	3210974977	17	17	27	22	0	0	1	1	0	1	1	0	1	1	31.32	NA	NA	1.00917	NA	NA	11.673
TCGA-ZG-A9LN	57	5	t3b	68	3922473485	3746762783	17	16	26	25	0	0	0	0	0	0	1	0	0	0	9.57	NA	NA	1.10092	NA	NA	12.714
TCGA-ZG-A9LS	64	5	t3b	3.2	4071584097	3367404479	17	16	28	23	0	0	1	1	0	1	0	0	1	1	18.28	NA	NA	0.795107	NA	NA	11.242
TCGA-ZG-A9LU	67	5	t3a	11	3482983453	3252068379	17	16	25	22	0	0	0	1	1	1	0	1	1	1	1.86	NA	NA	0.703364	NA	NA	12.439
TCGA-ZG-A9LY	60	5	t3b	26.7	4614623833	3209122481	17	16	32	22	0	0	0	1	0	1	1	0	0	1	17.49	NA	NA	0.978593	NA	NA	12.35
TCGA-ZG-A9LZ	66	5	t3b	8.6	4175456172	3217308429	17	16	28	21	0	0	0	1	1	1	1	0	0	1	29.17	NA	NA	1.03976	NA	NA	12.166
TCGA-ZG-A9M4	65	5	t3b	2.5	3878331694	3750884083	17	16	26	24	0	0	1	0	1	0	0	0	1	0	28.91	NA	NA	1.07034	NA	NA	10.758
TCGA-ZG-A9MC	69	5	t3b	19	2814367438	3739865764	17	16	19	26	0	0	0	0	0	0	0	0	0	0	1.25	NA	NA	0.948012	NA	NA	12.793
TCGA-ZG-A9N3	73	5	t3b	1.9	3650986866	3448191755	17	16	25	22	0	0	1	1	1	1	1	1	1	1	51.52	NA	NA	1.6208	NA	NA	11.55
TCGA-ZG-A9ND	55	5	t3a	11	3066987865	3803401432	17	16	21	25	0	0	1	1	0	1	1	1	0	1	15.65	NA	NA	0.825688	NA	NA	11.922
TCGA-ZG-A9NI	73	5	t3b	28	4489048094	3377848161	17	16	32	22	0	0	0	1	0	1	1	0	0	1	20.43	NA	NA	2.50765	NA	NA	13.159
