# Supplementary material for: The Germline and Somatic Origins of Prostate Cancer Heterogeneity
Source: Cancer Discov. 2025 Feb 13;15(5):988–1017. doi: 10.1158/2159-8290.CD-23-0882 (PMC12046336; doi:10.1158/2159-8290.CD-23-0882)
Supplement: Supplementary Table 2 — displays results from driver selection, driver groupings and driver associations. [file cd-23-0882_supplementary_table_2_suppst2.xlsx]

## Sheet: CNA Gene Selection
Chromosome	trunk or branch	del or amp	region	selected gene	genes in region (alphabetical)
1	trunk	del	chr1: 225,611,119 - 236,313,887	ARID4B	ABCB10, ACBD3, ACTA1, ADCK3, AGT, ARF1, ARID4B, ARV1, B3GALNT2, C1orf124, C1orf131, C1orf198, C1orf31, C1orf35, C1orf55, C1orf95, C1orf96, CAPN9, CDC42BPA, COG2, DISC1, DISC2, DUSP5P, EGLN1, ENAH, EPHX1, EXOC8, FAM89A, GALNT2, GGPS1, GJC2, GNG4, GNPAT, GUK1, H3F3A, H3F3AP4, HIST3H2A, HIST3H2BB, HIST3H3, hsa-mir-1182, hsa-mir-1537, IBA57, IRF2BP2, ITPKB, JMJD4, KCNK1, KIAA1383, KIAA1804, LEFTY1, L…
1	trunk	del	chr1: 75,229,137 - 87,794,273	DDAH1	ACADM, AK5, ASB17, BCL10, C1orf180, C1orf52, CLCA1, CLCA2, CLCA3P, CLCA4, COL24A1, CTBS, CYR61, DDAH1, DNAJB4, DNASE2B, ELTD1, FAM73A, FUBP1, GIPC2, GNG5, HS2ST1, IFI44, IFI44L, LHX8, LOC339524, LOC646626, LPAR3, LPHN2, MCOLN2, MCOLN3, MGC27382, MIR4423, MSH4, NEXN, ODF2L, PIGK, PRKACB, PTGFR, RABGGTB, RPF1, SAMD13, SEP15, SH3GLB1, SLC44A5, SNORD45A, SNORD45B, SNORD45C, SSX2IP, ST6GALNAC3, ST6GAL…
2	branch	del	chr2: 122,523,043 - 157,186,694	MCM6	ACMSD, ACVR2A, AMMECR1L, ANKRD30BL, ARHGAP15, ARHGEF4, ARL5A, ARL6IP6, BIN1, C2orf27A, C2orf27B, CACNB4, CCDC115, CCDC74A, CCDC74B, CCNT2, CFC1, CFC1B, CNTNAP5, CXCR4, CYP27C1, CYP4F30P, DARS, DKFZp686O1327, EPC2, ERCC3, FAM123C, FAM168B, FMNL2, GALNT13, GPR148, GPR17, GPR39, GTDC1, GYPC, HNMT, HS6ST1, hsa-mir-128-1, hsa-mir-663b, IMP4, IWS1, KCNJ3, KIF5C, KYNU, LCT, LIMS2, LOC100129961, LOC10013…
2	trunk	del	chr2: 134,325,274 - 137,752,545	MCM6	ACMSD, CCNT2, CXCR4, DARS, hsa-mir-128-1, LCT, LOC100129961, LOC100507600, MCM6, MGAT5, MIR128-1, MIR3679, R3HDM1, RAB3GAP1, TMEM163, UBXN4, YSK4, ZRANB3
3	trunk	del	chr3: 186,794,884 - 198,022,430	TP63	ACAP2, ANKRD18DP, APOD, ATP13A3, ATP13A4, ATP13A5, BCL6, BDH1, C3orf43, CCDC50, CEP19, CLDN1, CLDN16, CPN2, DLG1, FAM157A, FAM43A, FBXO45, FGF12, FLJ34208, FLJ42393, FYTTD1, GMNC, GP5, HES1, HRASLS, hsa-mir-28, hsa-mir-3137, hsa-mir-570, hsa-mir-922, hsa-mir-944, IL1RAP, IQCG, KIAA0226, LEPREL1, LMLN, LOC100128023, LOC100131551, LOC100131635, LOC100507086, LOC100507391, LOC152217, LOC220729, LOC4…
3	trunk	del	chr3: 70,014,811 - 73,431,793	PPP4R2	EBLN2, EIF4E3, FOXP1, GPR27, GXYLT2, hsa-mir-1284, LOC201617, MIR1284, PPP4R2, PROK2, RYBP, SHQ1
5	branch	del	chr5: 96,511,823 - 106,717,437	CHD1	C5orf30, CHD1, FAM174A, FLJ35946, GIN1, hsa-mir-548p, LOC100133050, LOC100289230, NUDT12, PAM, PPIP5K2, RAB9BP1, RGMB, SLCO4C1, SLCO6A1, ST8SIA4
5	branch	del	chr5: 54,700,088 - 73,927,749	MAST4	ACTBL2, ADAMTS6, ANKRA2, ANKRD55, BDP1, BTF3, C5orf35, C5orf43, C5orf44, C5orf64, CARTPT, CCDC125, CCNB1, CD180, CDK7, CENPH, CENPK, CWC27, DDX4, DEPDC1B, DIMT1, ELOVL7, ERBB2IP, ERCC8, FAM159B, FCHO2, FOXD1, GAPT, GPBP1, GTF2H2, GTF2H2B, GTF2H2C, GTF2H2D, GUSBP3, GUSBP9, hsa-mir-582, HTR1A, IL31RA, IL6ST, IPO11, KIF2A, LOC100170939, LOC100272216, LOC100303749, LOC647859, LRRC70, MAP1B, MAP3K1, M…
5	trunk	del	chr5: 65,476,486 - 68,397,341	MAST4	CD180, MAST4, PIK3R1
5	trunk	del	chr5: 99,917,175 - 106,714,957	PPIP5K2	C5orf30, GIN1, hsa-mir-548p, NUDT12, PAM, PPIP5K2, RAB9BP1, SLCO4C1, SLCO6A1, ST8SIA4
6	branch	del	chr6: 83,071,336 - 97,346,485	ZNF292	AKIRIN2, AKIRIN2-AS1, ANKRD6, BACH2, C6orf162, C6orf163, C6orf164, C6orf165, CASP8AP2, CGA, CNR1, CYB5R4, DOPEY1, EPHA7, FHL5, FUT9, GABRR1, GABRR2, GJA10, GJB7, GPR63, HTR1E, KIAA1009, LYRM2, MANEA, MAP3K7, MDN1, ME1, MIR4464, MIR4643, MRAP2, NDUFAF4, NT5E, ORC3, PGM3, PM20D2, PNRC1, PRSS35, RARS2, RIPPLY2, RNGTT, RRAGD, RWDD2A, SLC35A1, SNAP91, SNHG5, SNORD50A, SNORD50B, SNX14, SPACA1, SRSF12, …
6	trunk	del	chr6: 86,384,856 - 90,272,557	ZNF292	AKIRIN2, AKIRIN2-AS1, C6orf162, C6orf163, C6orf164, C6orf165, CGA, CNR1, GABRR1, GABRR2, GJB7, HTR1E, ORC3, PM20D2, PNRC1, RARS2, RNGTT, RRAGD, SLC35A1, SNHG5, SNORD50A, SNORD50B, SPACA1, SRSF12, UBE2J1, ZNF292
8	branch	amp	chr8: 70,569,699 - 80,483,554	NCOA2	C8orf84, CRISPLD1, EYA1, FLJ39080, GDAP1, HNF4G, hsa-mir-2052, hsa-mir-3149, IL7, JPH1, KCNB2, LACTB2, LOC100128126, LOC100130301, LOC100132891, LOC100192378, LOC286190, LOC392232, LY96, MIR2052, MSC, NCOA2, PEX2, PI15, PKIA, PRDM14, RDH10, RPL7, SLCO5A1, STAU2, SULF1, TCEB1, TERF1, TMEM70, TRAM1, TRPA1, UBE2W, XKR9, ZC2HC1A, ZFHX4
8	trunk	amp	chr8: 123,218,231 - 129,514,917	MYC	ANXA13, ATAD2, C8orf76, DERL1, FAM83A, FAM84B, FAM91A1, FBXO32, FER1L6, FER1L6-AS1, hsa-mir-1204, hsa-mir-1205, hsa-mir-1207, hsa-mir-1208, hsa-mir-548d-1, KIAA0196, KLHL38, LOC100130231, LOC100131726, LOC157381, LOC727677, MIR1204, MIR1205, MIR1206, MIR1207, MIR1208, MIR4663, MTSS1, MYC, NDUFB9, NSMCE2, PCAT1, POU5F1B, PVT1, RNF139, SQLE, TATDN1, TMEM65, TRIB1, TRMT12, WDR67, WDYHV1, ZHX1, ZHX1-…
8	trunk	amp	chr8: 69,622,982 - 73,616,225	NCOA2	C8orf34, EYA1, KCNB2, LACTB2, LOC100132891, LOC100505718, LOC286190, LOC392232, MSC, NCOA2, PRDM14, SLCO5A1, SULF1, TRAM1, TRPA1, XKR9
8	trunk	del	chr8: 22,783,811 - 23,567,258	NKX3-1	CHMP7, ENTPD4, LOC100507156, LOC254896, LOC286059, LOC389641, LOXL2, NKX2-6, NKX3-1, R3HCC1, RHOBTB2, SLC25A37, TNFRSF10A, TNFRSF10B, TNFRSF10C, TNFRSF10D
10	branch	del	chr10: 89,726,062 - 90,428,890	RNLS	LIPJ, RNLS
10	trunk	del	chr10: 88,836,473 - 91,087,799	PTEN	ACTA2, ANKRD22, ATAD1, CFL1P1, CH25H, FAM22A, FAM22D, FAM35A, FAS, FAS-AS1, IFIT2, KLLN, LIPA, LIPF, LIPJ, LIPK, LIPM, LIPN, LOC439994, LOC728190, LOC728218, MINPP1, MIR4678, MIR4679-1, MIR4679-2, PAPSS2, PTEN, RNLS, STAMBPL1
11	trunk	del	chr11: 107,729,069 - 120,982,571	ATM	ABCG4, ACAT1, ALG9, AMICA1, ANKK1, APOA1, APOA4, APOA5, APOC3, ARCN1, ARHGAP20, ARHGEF12, ATM, ATP5L, BACE1, BACE1-AS, BCL9L, BCO2, BTG4, BUD13, C11orf1, C11orf34, C11orf52, C11orf53, C11orf57, C11orf65, C11orf71, C11orf87, C11orf88, C11orf92, C11orf93, C1QTNF5, C2CD2L, CADM1, CBL, CCDC153, CCDC84, CD3D, CD3E, CD3G, CEP164, CLDN25, CRYAB, CUL5, CXCR5, DDX10, DDX6, DIXDC1, DLAT, DPAGT1, DRD2, DSCA…
12	branch	del	chr12: 10,463,307 - 13,157,266	CDKN1B	APOLD1, BCL2L14, CDKN1B, CREBL2, CSDA, DDX47, DUSP16, ETV6, GPR19, GPRC5A, GPRC5D, HEBP1, hsa-mir-613, hsa-mir-614, KLRAP1, KLRC1, KLRC2, KLRC3, KLRC4, KLRC4-KLRK1, KLRK1, LOC100129361, LOC100506314, LOC338817, LOH12CR1, LOH12CR2, LRP6, MAGOHB, MANSC1, MIR1244-1, MIR1244-2, MIR1244-3, MIR613, MIR614, PRB1, PRB2, PRB3, PRB4, PRH1, PRH1-PRR4, PRH2, PRR4, RPL13AP20, STYK1, TAS2R10, TAS2R13, TAS2R14,…
12	branch	del	chr12: 124,430,613 - 133,851,895	RAN	AACS, ANKLE2, BRI3BP, CHFR, DDX51, DHX37, EP400, EP400NL, FAM101A, FBRSL1, FLJ31485, FLJ37505, FZD10, GALNT9, GLT1D1, GOLGA3, GPR133, LOC100128554, LOC100130238, LOC100190940, LOC100507055, LOC100507206, LOC116437, LOC387895, LOC400084, LOC440117, LOC647589, MIR3612, MMP17, NCOR2, NOC4L, P2RX2, PGAM5, PIWIL1, POLE, PUS1, PXMP2, RAN, RIMBP2, SCARB1, SFSWAP, SLC15A4, SNORA49, STX2, TMEM132B, TMEM13…
13	branch	amp	chr13: 95,819,943 - 115,169,878	CUL4A	A2LD1, ABCC4, ABHD13, ADPRHL1, ANKRD10, ARGLU1, ARHGEF7, ATP11A, ATP4B, BIVM, BIVM-ERCC5, C13orf35, CARKD, CARS2, CCDC168, CDC16, CHAMP1, CLDN10, CLYBL, COL4A1, COL4A2, CUL4A, DAOA, DAOA-AS1, DCUN1D2, DNAJC3, DOCK9, DZIP1, EFNB2, ERCC5, F10, F7, FAM155A, FAM70B, FARP1, FGF14, FGF14-IT1, FKSG29, FLJ41484, FLJ44054, GAS6, GPR18, GPR183, GRK1, GRTP1, HS6ST3, hsa-mir-1267, hsa-mir-3170, hsa-mir-4306,…
13	branch	amp	chr13: 19,486,353 - 31,801,543	FGF9	ALOX5AP, ANKRD26P3, ATP12A, ATP5EP2, ATP8A2, B3GALTL, BASP1P1, C13orf33, C1QTNF9, C1QTNF9B, C1QTNF9B-AS1, CDK8, CDX2, CENPJ, CRYL1, EFHA1, FAM123A, FGF9, FLT1, FLT3, GJA3, GJB2, GJB6, GPR12, GSX1, GTF3A, HMGB1, hsa-mir-2276, HSPH1, IFT88, IL17D, KATNAL1, LATS2, LINC00327, LINC00421, LINC00426, LINC00442, LNX2, LOC440131, MIPEP, MIR2276, MIR4499, MPHOSPH8, MRP63, MTIF3, MTMR6, MTUS2, N6AMT2, NUPL1…
13	branch	del	chr13: 41,343,416 - 53,066,930	RB1	AKAP11, ALG11, ARL11, ATP7B, C13orf15, CAB39L, CCDC122, CCDC70, CDADC1, CKAP2, COG3, CPB2, CTAGE10P, CYSLTR2, DGKH, DHRS12, DLEU1, DLEU2, DLEU7, DNAJC15, EBPL, ELF1, ENOX1, EPSTI1, ESD, FAM124A, FAM194B, FAM216B, FNDC3A, GTF2F2, GUCY1B2, hsa-mir-15a, hsa-mir-3168, hsa-mir-621, HTR2A, INTS6, ITM2B, KBTBD6, KBTBD7, KCNRG, KCTD4, KIAA0226L, KIAA0564, KIAA1704, KPNA3, LACC1, LCP1, LINC00282, LINC0028…
13	branch	del	chr13: 52,018,685 - 88,104,474	KLF5	ALG11, ATP7B, ATXN8OS, BORA, BTF3P11, CCDC70, CKAP2, CLN5, COMMD6, CTAGE11P, DACH1, DHRS12, DIAPH3, DIS3, EDNRB, FBXL3, HNRNPA1L2, hsa-mir-1297, hsa-mir-3169, hsa-mir-759, INTS6, KCTD12, KLF12, KLF5, KLHL1, LECT1, LINC00282, LINC00347, LINC00550, LMO7, MIR1297, MIR3169, MIR3665, MIR4703, MIR759, MYCBP2, MZT1, NDFIP2, NEK3, NEK5, OLFM4, OR7E156P, PCDH17, PCDH20, PCDH8, PCDH9, PIBF1, POU4F1, PRR20A…
18	branch	del	chr18: 61,323,357 - 78,077,248	HMSD	ADNP2, ATP9B, C18orf62, C18orf63, CBLN2, CCDC102B, CD226, CDH19, CDH7, CNDP1, CNDP2, CTDP1, CYB5A, DOK6, DSEL, FAM69C, FBXO15, GALR1, HMSD, HSBP1L1, KCNG2, LINC00305, LOC100130522, LOC100131655, LOC100505776, LOC100505817, LOC284276, LOC284294, LOC339298, LOC400654, LOC400655, LOC400657, LOC643542, MBP, NETO1, NFATC1, PARD6G, PQLC1, RBFA, RTTN, SALL3, SERPINB10, SERPINB11, SERPINB2, SERPINB7, SER…
13	trunk	amp	chr13: 19,451,601 - 30,073,861	FGF9	ANKRD26P3, ATP12A, ATP5EP2, ATP8A2, BASP1P1, C1QTNF9, C1QTNF9B, C1QTNF9B-AS1, CDK8, CDX2, CENPJ, CRYL1, EFHA1, FAM123A, FGF9, FLT1, FLT3, GJA3, GJB2, GJB6, GPR12, GSX1, GTF3A, hsa-mir-2276, IFT88, IL17D, LATS2, LINC00327, LINC00421, LINC00442, LNX2, MIPEP, MIR2276, MIR4499, MPHOSPH8, MRP63, MTIF3, MTMR6, MTUS2, N6AMT2, NUPL1, PABPC3, PAN3, PAN3-AS1, PARP4, PDX1, PHF2P1, POLR1D, POMP, PRHOXNB, PSP…
13	trunk	del	chr13: 46,188,611 - 49,558,918	RB1	CPB2, CYSLTR2, ESD, HTR2A, ITM2B, KIAA0226L, LCP1, LOC100509894, LPAR6, LRCH1, MED4, NUDT15, RB1, RCBTB2, SIAH3, SPERT, SUCLA2, ZC3H13
16	branch	del	chr16: 80,836,644 - 90,354,753	FBXO31	ACSF3, ADAD2, AFG3L1P, ANKRD11, APRT, ATMIN, ATP2C2, BANP, BCMO1, C16orf3, C16orf46, C16orf55, C16orf61, C16orf7, C16orf74, C16orf95, CA5A, CBFA2T3, CDH13, CDH15, CDK10, CDT1, CENPBD1, CENPN, CHMP1A, CMIP, COTL1, COX4I1, COX4NB, CPNE7, CRISPLD2, CTU2, CYBA, DBNDD1, DEF8, DNAAF1, DPEP1, FAM92B, FANCA, FBXO31, FLJ30679, FOXC2, FOXF1, FOXL1, GALNS, GAN, GAS8, GCSH, GINS2, hsa-mir-1910, hsa-mir-3182,…
16	trunk	del	chr16: 80,576,635 - 90,354,753	FBXO31	ACSF3, ADAD2, AFG3L1P, ANKRD11, APRT, ATMIN, ATP2C2, BANP, BCMO1, C16orf3, C16orf46, C16orf55, C16orf61, C16orf7, C16orf74, C16orf95, CA5A, CBFA2T3, CDH13, CDH15, CDK10, CDT1, CDYL2, CENPBD1, CENPN, CHMP1A, CMIP, COTL1, COX4I1, COX4NB, CPNE7, CRISPLD2, CTU2, CYBA, DBNDD1, DEF8, DNAAF1, DPEP1, FAM92B, FANCA, FBXO31, FLJ30679, FOXC2, FOXF1, FOXL1, GALNS, GAN, GAS8, GCSH, GINS2, hsa-mir-1910, hsa-mi…
21	trunk	del	chr21: 40,791,330 - 48,129,895	TMPRSS2	ABCG1, ADARB1, AGPAT3, AIRE, B3GALT5, BACE2, C21orf128, C21orf2, C21orf33, C21orf56, C21orf58, C21orf67, C21orf88, C21orf90, C2CD2, CBS, COL18A1, COL18A1-AS1, COL6A1, COL6A2, CRYAA, CSTB, DIP2A, DNMT3L, DSCAM, DSCAM-AS1, FAM207A, FAM3B, FTCD, hsa-mir-3197, HSF2BP, ICOSLG, IGSF5, ITGB2, KRTAP10-1, KRTAP10-10, KRTAP10-11, KRTAP10-12, KRTAP10-2, KRTAP10-3, KRTAP10-4, KRTAP10-5, KRTAP10-6, KRTAP10-7,…

## Sheet: ActiveDriverWGS
id	type	Ensembl_ID	nPatients	nPatientsExpected	Q	P	Region_hg19
SSM.chr1:40253328-40255579.Enhancer	SNVs + Indels	NA	6	0	0.0624182	5.16784e-07	chr1:40253328-40253817,40254158-40255580
SSM.FOXA1.UTR	SNVs + Indels	ENSG00000129514.4	35	2	2.1433e-25	1.10667e-29	chr14:38059188-38060569
SSM.SPOP.CDS	SNVs + Indels	ENSG00000121067.13	43	0.5	2.26059e-63	1.12005e-67	chr17:47677739-47677884,47679226-47679369,47684611-47684734,47685235-47685291,47688641-47688819,47696342-47696470,47696595-47696747,47699307-47699429,47700094-47700172
SSM.TP53.CDS	SNVs + Indels	ENSG00000141510.11	33	1	2.26413e-40	2.2436e-44	chr17:7565256-7565332,7569523-7569562,7572926-7573008,7573926-7574033,7576536-7576584,7576624-7576657,7576852-7576926,7577018-7577155,7577498-7577608,7578176-7578289,7578370-7578554,7579311-7579590,7579699-7579721,7579838-7579912
SSM.FOXA1.CDS	SNVs + Indels	ENSG00000129514.4	39	3	2.36899e-29	3.52127e-33	chr14:38060569-38061916,38064105-38064177
SSM.PTEN.CDS	SNVs + Indels	ENSG00000171862.5	20	0	6.66957e-22	1.32182e-25	chr10:89624226-89624305,89653781-89653866,89685269-89685314,89690802-89690846,89692769-89693008,89711874-89712016,89717609-89717776,89720650-89720875,89725043-89725229
SSM.PIK3CA.CDS	SNVs + Indels	ENSG00000121879.3	11	1	2.65443e-05	6.5759e-09	chr3:178916613-178916967,178917477-178917687,178919077-178919328,178921331-178921577,178922290-178922376,178927382-178927488,178927973-178928126,178928218-178928353,178935997-178936122,178936983-178937065,178937358-178937523,178937736-178937840,178938773-178938945,178941868-178941975,178942487-178942609,178943749-178943828,178947059-178947230,178947791-178947909,178948012-178948164,178951881-1789…
SSM.CDKN1B.CDS	SNVs + Indels	ENSG00000111276.6	6	0	0.00152649	4.53796e-07	chr12:12870773-12871248,12871758-12871880,12873998-12874141
SSM.KDM6A.CDS	SNVs + Indels	ENSG00000147050.10	9	1	0.00403731	1.40025e-06	chrX:44732797-44732958,44733169-44733233,44820528-44820637,44833910-44833960,44870205-44870264,44879854-44879975,44894175-44894230,44896899-44896934,44910953-44911047,44913073-44913200,44918250-44918349,44918491-44918711,44919266-44919401,44919853-44920009,44920568-44920664,44921891-44921993,44922666-44923062,44928823-44929602,44935941-44936071,44937644-44937750,44938390-44938596,44941820-4494188…
SSM.CASZ1.CDS	SNVs + Indels	ENSG00000130940.10	11	2	0.0236971	1.0567e-05	chr1:10698998-10700116,10702138-10702379,10702915-10703057,10703216-10703368,10704973-10705145,10706184-10706383,10707853-10708196,10709126-10709249,10709339-10709494,10710748-10710812,10710997-10711133,10713433-10714275,10714475-10714648,10715705-10715870,10716702-10716793,10718564-10718633,10719758-10720593,10725139-10725628,10753930-10753946
SSM.JAK1.CDS	SNVs + Indels	ENSG00000162434.7	8	1	0.0236971	1.04959e-05	chr1:65300244-65300340,65301078-65301189,65301780-65301898,65303614-65303787,65304147-65304272,65305285-65305478,65306927-65307022,65307133-65307284,65309746-65309898,65310436-65310572,65311195-65311323,65312331-65312419,65313214-65313358,65316486-65316593,65321191-65321381,65323338-65323462,65325787-65325945,65330469-65330655,65332548-65332891,65334993-65335157,65339052-65339206,65344707-6534483…
SSM.FOXP1.CDS	SNVs + Indels	ENSG00000114861.14	8	1	0.0284735	1.49754e-05	chr3:71008397-71008542,71015040-71015207,71019886-71019956,71021705-71021827,71026091-71026193,71026793-71026873,71026978-71027180,71037144-71037228,71050122-71050210,71064699-71064804,71090478-71090683,71096087-71096246,71101687-71101777,71102786-71102924,71161686-71161788,71179648-71179834,71247054-71247219,71247352-71247532
SSM.APC.CDS	SNVs + Indels	ENSG00000134982.12	13	3	0.0284735	1.55184e-05	chr5:112043414-112043579,112090587-112090722,112102022-112102107,112102885-112103087,112111325-112111434,112116486-112116600,112128142-112128226,112136975-112137080,112151191-112151290,112154662-112155041,112157592-112157688,112159003-112159057,112162804-112162944,112163625-112163703,112164552-112164669,112170647-112170862,112173249-112179823
SSM.ZMYM3.CDS	SNVs + Indels	ENSG00000147130.10	7	1	0.0410999	2.44363e-05	chrX:70460765-70460958,70461076-70461194,70462019-70462274,70462819-70462934,70463678-70463830,70464151-70464320,70464639-70464743,70465188-70465335,70465517-70465692,70465835-70465948,70466202-70466362,70466444-70466542,70467194-70467360,70467583-70467756,70468011-70468162,70468287-70468374,70468535-70468651,70468868-70469019,70469292-70469529,70469875-70470053,70470281-70470576,70471027-7047110…
SSM.CHD3.CDS	SNVs + Indels	ENSG00000170004.12	10	2	0.0613303	3.95033e-05	chr17:7788124-7788401,7792318-7792418,7792981-7793094,7793888-7794059,7794257-7794382,7796603-7796887,7797122-7797253,7797432-7797583,7797732-7797926,7798234-7798468,7798656-7798860,7800400-7800612,7801288-7801420,7801813-7801913,7802328-7802520,7802660-7802861,7803213-7803351,7803607-7803729,7803875-7804049,7804169-7804311,7804561-7804693,7805927-7806045,7806254-7806379,7806589-7806821,7807142-7…
SSM.RP11-53B2.3.lncRNA	SNVs + Indels	ENSG00000267136.1	10	1	0.0451705	3.34002e-06	chr18:13514518-13516107,13519730-13522888
SSM.NEAT1.lncRNA	SNVs + Indels	ENSG00000245532.4	28	12	0.0496246	7.33875e-06	chr11:65190244-65213012
SSM.AP001630.5.lncRNA-Promoter	SNVs + Indels	ENSG00000224100.1	10	1	0.000152286	1.12662e-08	chr21:44385473-44387473
SSM.RP1-118J21.25.lncRNA-Promoter	SNVs + Indels	ENSG00000261798.1	6	0	0.0068179	1.00879e-06	chr1:40252648-40254648
SSM.RP11-344P13.1.lncRNA-Promoter	SNVs + Indels	ENSG00000224857.1	8	1	0.0131008	2.90763e-06	chr1:121322322-121324322
SSM.RP11-133L19.2.lncRNA-Promoter	SNVs + Indels	ENSG00000259636.1	8	1	0.0158922	4.70288e-06	chr15:87474111-87476111
SSM.RP11-97O12.2.lncRNA-Promoter	SNVs + Indels	ENSG00000249487.2	8	1	0.0372939	1.37952e-05	chr15:89147290-89150341
SSM.RP4-712E4.1.lncRNA-Promoter	SNVs + Indels	ENSG00000226172.2	7	1	0.066884	3.4637e-05	chr1:119544015-119546015
SSM.RP4-712E4.2.lncRNA-Promoter	SNVs + Indels	ENSG00000239216.1	7	1	0.066884	3.42795e-05	chr1:119544028-119546028
SSM.CCP110.PCG-Promoter	SNVs + Indels	ENSG00000103540.12	7	0	0.0420951	4.17403e-06	chr16:19534932-19535410,19535416-19535478,19539042-19539168,19539188-19539203,19539353-19539442,19541312-19541936,19543971-19544242
SSM.TTC3.PCG-Promoter	SNVs + Indels	ENSG00000182670.9	12	2	0.0420951	2.67153e-06	chr21:38445350-38445664,38445670-38445773,38445779-38445789,38451835-38451933,38453695-38454095,38455245-38455643,38457889-38458486,38459546-38459557,38459707-38459717,38460652-38460732,38512179-38512514,38516659-38516804,38516951-38517059,38518038-38518461,38518816-38519156,38521209-38521355,38521816-38522116,38525224-38525230,38525606-38525830,38526161-38526694,38527615-38527916,38530143-385304…
SSM.SGSM1.PCG-Promoter	SNVs + Indels	ENSG00000167037.14	6	0	0.0987774	1.46917e-05	chr22:25197884-25198584,25199086-25199255,25202035-25202292,25202317-25202387,25202457-25202485,25203619-25203940,25206334-25206717
SSM.chr14:38037521-38073317.Enhancer	SNVs + Indels	NA	106	44	3.62638e-19	7.22718e-24	chr14:38037521-38073317
SSM.chr1:144593156-144596122.Enhancer	SNVs + Indels	NA	9	1	4.66937e-05	1.86116e-09	chr1:144593156-144596122
SSM.chr10:134534363-134535498.Enhancer	SNVs + Indels	NA	7	0	0.000525428	3.14145e-08	chr10:134534363-134535498
SSM.chr17:7956754-7973328.Enhancer	SNVs + Indels	NA	18	5	0.00498319	3.97249e-07	chr17:7956754-7973328
SSM.chr1:40253400-40255459.Enhancer	SNVs + Indels	NA	6	0	0.00649573	6.47282e-07	chr1:40253400-40255459
SSM.chr3:50285558-50286910.Enhancer	SNVs + Indels	NA	7	0	0.0311572	4.34662e-06	chr3:50285558-50286910
SSM.chr7:157452700-157458296.Enhancer	SNVs + Indels	NA	11	2	0.0311572	3.8632e-06	chr7:157452700-157458296
SSM.chr10:79064377-79067097.Enhancer	SNVs + Indels	NA	8	1	0.0534619	8.52373e-06	chr10:79064377-79067097
SSM.chr11:47543278-47546682.Enhancer	SNVs + Indels	NA	8	1	0.0614493	1.10219e-05	chr11:47543278-47546682
SSM.hsa-miR-4717-5p.miRNA	SNVs + Indels	NA	2	0	0.0223353	7.99403e-06	chr16:2324629-2324651
SV.TMPRSS2	Structural variants	ENSG00000184012.7	125	7	7.26025e-118	3.60417e-122	chr21:42836477-42903244
SV.ERG	Structural variants	ENSG00000157554.14	102	22	5.93227e-41	5.88986e-45	chr21:39751948-40036544
SV.LAX1	Structural variants	ENSG00000122188.8	25	0	3.25897e-31	4.85352e-35	chr1:203731149-203745246
SV.ZNF182	Structural variants	ENSG00000147118.6	15	0	8.54309e-20	1.6964e-23	chrX:47834249-47863578
SV.PTEN	Structural variants	ENSG00000171862.5	60	15	5.36104e-16	1.33068e-19	chr10:89619997-89731688
SV.SEH1L	Structural variants	ENSG00000085415.11	19	1	1.24427e-15	3.70611e-19	chr18:12944741-12987536
SV.MT4	Structural variants	ENSG00000102891.3	10	0	1.06412e-12	3.69778e-16	chr16:56598760-56603961
SV.PCM1	Structural variants	ENSG00000078674.13	28	4	1.40063e-11	5.56249e-15	chr8:17775348-17885479
SV.GGTLC1	Structural variants	ENSG00000149435.8	7	0	1.56204e-11	6.97893e-15	chr20:23965689-23969617
SV.MAP3K15	Structural variants	ENSG00000180815.10	16	1	2.77472e-11	1.37744e-14	chrX:19378173-19533580
SV.FBN3	Structural variants	ENSG00000142449.8	22	3	1.02143e-10	5.57773e-14	chr19:8130285-8219731
SV.TSC22D1	Structural variants	ENSG00000102804.10	28	5	1.25754e-10	8.1156e-14	chr13:45005999-45154256
SV.GZMA	Structural variants	ENSG00000145649.7	12	0	1.25754e-10	7.96519e-14	chr5:54398275-54406081
SV.ASMTL	Structural variants	ENSG00000169093.10	14	1	2.00586e-09	1.39406e-12	chrX:1522031-1576496
SV.TP53	Structural variants	ENSG00000141510.11	17	2	1.02069e-08	7.60044e-12	chr17:7565096-7591057
SV.EVC2	Structural variants	ENSG00000173040.8	19	3	1.12654e-08	8.9479e-12	chr4:5544857-5711959
SV.SLC45A3	Structural variants	ENSG00000158715.5	15	1	1.31568e-08	1.11033e-11	chr1:205626978-205652610
SV.BEX4	Structural variants	ENSG00000102409.9	6	0	7.29023e-08	6.51431e-11	chrX:102466073-102472175
SV.BTBD11	Structural variants	ENSG00000151136.10	23	6	1.77469e-07	1.67905e-10	chr12:107711989-108053420
SV.QPRT	Structural variants	ENSG00000103485.13	9	0	1.77469e-07	1.762e-10	chr16:29674399-29710021
SV.SLFN12L	Structural variants	ENSG00000205045.4	11	1	2.06277e-07	2.18465e-10	chr17:33800707-33865081
SV.ELK4	Structural variants	ENSG00000158711.9	14	1	2.06277e-07	2.35523e-10	chr1:205577070-205606091
SV.CAV1	Structural variants	ENSG00000105974.7	12	1	2.06277e-07	2.34371e-10	chr7:116161051-116201234
SV.ZNF600	Structural variants	ENSG00000189190.7	10	0	7.68378e-07	9.15462e-10	chr19:53267447-53290217
SV.ZNF808	Structural variants	ENSG00000198482.6	11	1	1.29276e-06	1.6044e-09	chr19:53027483-53059590
SV.KCNH7	Structural variants	ENSG00000184611.7	35	13	1.45116e-06	1.87302e-09	chr2:163227916-163695441
SV.PPAP2B	Structural variants	ENSG00000162407.8	13	1	1.55688e-06	2.08676e-09	chr1:56960418-57047535
SV.OBFC1	Structural variants	ENSG00000107960.6	11	1	8.19067e-06	1.1385e-08	chr10:105642299-105681923
SV.SVOPL	Structural variants	ENSG00000157703.11	15	2	1.6016e-05	2.30573e-08	chr7:138279029-138386298
SV.KIF5B	Structural variants	ENSG00000170759.10	9	0.5	1.96271e-05	2.92301e-08	chr10:32297937-32345560
SV.NCBP2L	Structural variants	ENSG00000170935.5	7	0	2.08063e-05	3.20192e-08	chrX:107020762-107037913
SV.KLK2	Structural variants	ENSG00000167751.8	7	0	3.5896e-05	5.7023e-08	chr19:51364623-51383824
SV.ZNF81	Structural variants	ENSG00000197779.9	16	3	4.41688e-05	7.23575e-08	chrX:47696100-47861961
SV.LRRC20	Structural variants	ENSG00000172731.9	14	2	5.14964e-05	8.69181e-08	chr10:72058728-72147383
SV.CD101	Structural variants	ENSG00000134256.8	8	0	6.65752e-05	1.15674e-07	chr1:117539766-117579168
SV.SLC30A4	Structural variants	ENSG00000104154.5	10	1	8.57113e-05	1.53178e-07	chr15:45771808-45815206
SV.CALCOCO2	Structural variants	ENSG00000136436.10	8	0	0.000104499	1.91941e-07	chr17:46903349-46942608
SV.PTPN9	Structural variants	ENSG00000169410.5	14	3	0.000110111	2.07715e-07	chr15:75759461-75876631
SV.PEBP1	Structural variants	ENSG00000089220.4	6	0	0.000110936	2.1478e-07	chr12:118569356-118583390
SV.AK1	Structural variants	ENSG00000106992.13	6	0	0.000182519	3.62429e-07	chr9:130628758-130645023
SV.ACPP	Structural variants	ENSG00000014257.11	12	2	0.000270817	5.51206e-07	chr3:132034831-132087143
SV.TTI2	Structural variants	ENSG00000129696.8	7	0	0.000308304	6.42809e-07	chr8:33356471-33373770
SV.ZNF793	Structural variants	ENSG00000188227.8	7	0	0.00034739	7.4155e-07	chr19:37997640-38034238
SV.ACSM5	Structural variants	ENSG00000183549.6	8	1	0.000418379	9.13853e-07	chr16:20420655-20452659
SV.P2RY12	Structural variants	ENSG00000169313.9	9	1	0.00043995	9.82812e-07	chr3:151055167-151102798
SV.CRYGA	Structural variants	ENSG00000168582.4	4	0	0.000630057	1.43877e-06	chr2:209025463-209030463
SV.TTC28	Structural variants	ENSG00000100154.10	41	21	0.000674249	1.57316e-06	chr22:28374003-29077336
SV.ABCC1	Structural variants	ENSG00000103222.14	14	3	0.000759149	1.80893e-06	chr16:16040136-16236932
SV.SPHK1	Structural variants	ENSG00000176170.9	7	0	0.000787551	1.91571e-06	chr17:74367664-74386298
SV.ULBP2	Structural variants	ENSG00000131015.4	5	0	0.000854568	2.12115e-06	chr6:150262935-150270372
SV.FLJ27365	Structural variants	ENSG00000197182.8	11	2	0.000864778	2.18942e-06	chr22:46446111-46509809
SV.PRRC2B	Structural variants	ENSG00000130723.13	11	2	0.000906825	2.34089e-06	chr9:134266448-134375585
SV.ZNF99	Structural variants	ENSG00000213973.4	6	0	0.00104028	2.73704e-06	chr19:22939006-22967110
SV.NSG1	Structural variants	ENSG00000168824.10	10	1	0.00131386	3.52207e-06	chr4:4346680-4420786
SV.SCGB3A2	Structural variants	ENSG00000164265.4	5	0	0.00158267	4.32123e-06	chr5:147250044-147262876
SV.CLIC5	Structural variants	ENSG00000112782.11	13	3	0.00161774	4.49729e-06	chr6:45869497-46049232
SV.TECPR2	Structural variants	ENSG00000196663.11	11	2	0.00229901	6.50535e-06	chr14:102829099-102968819
SV.EMC7	Structural variants	ENSG00000134153.5	5	0	0.00287696	8.28353e-06	chr15:34376217-34394350
SV.NUPR1	Structural variants	ENSG00000176046.7	4	0	0.00319695	9.36359e-06	chr16:28545791-28555496
SV.GRB14	Structural variants	ENSG00000115290.5	12	2	0.00403057	1.22053e-05	chr2:165349325-165482498
SV.SHROOM2	Structural variants	ENSG00000146950.8	10	2	0.00403057	1.20824e-05	chrX:9754337-9917484
SV.RAET1L	Structural variants	ENSG00000155918.3	5	0	0.0049976	1.53818e-05	chr6:150339469-150351213
SV.GRTP1	Structural variants	ENSG00000139835.9	6	0	0.00519237	1.6239e-05	chr13:113978504-114020921
SV.C11orf54	Structural variants	ENSG00000182919.10	5	0	0.00520455	1.65355e-05	chr11:93474661-93497916
SV.ETV4	Structural variants	ENSG00000175832.8	10	2	0.00578871	1.8783e-05	chr17:41603660-41659341
SV.RBMS1	Structural variants	ENSG00000153250.13	10	2	0.00578871	1.89662e-05	chr2:161128661-161350506
SV.GNPDA1	Structural variants	ENSG00000113552.11	6	0	0.00735977	2.4479e-05	chr5:141371313-141396422
SV.ETV1	Structural variants	ENSG00000006468.9	12	3	0.00794301	2.68132e-05	chr7:13930852-14033202
SV.SOCS7	Structural variants	ENSG00000174111.8	8	1	0.0110642	3.78986e-05	chr17:36505067-36556020
SV.HERC2	Structural variants	ENSG00000128731.11	12	3	0.0115659	4.01914e-05	chr15:28356185-28567499
SV.ESPN	Structural variants	ENSG00000187017.10	5	0	0.0123463	4.35159e-05	chr1:6484647-6521431
SV.CHD1	Structural variants	ENSG00000153922.6	16	5	0.0135727	4.85123e-05	chr5:98191448-98267241
SV.CANT1	Structural variants	ENSG00000171302.12	4	0	0.0135926	4.92585e-05	chr17:76987798-77008172
SV.HOXC6	Structural variants	ENSG00000197757.7	6	1	0.0158947	5.83901e-05	chr12:54384207-54424608
SV.ANTXRL	Structural variants	ENSG00000198250.8	6	1	0.0165392	6.15786e-05	chr10:47657380-47701444
SV.FBXW10	Structural variants	ENSG00000171931.8	6	1	0.0194126	7.32406e-05	chr17:18643098-18682663
SV.KIAA0556	Structural variants	ENSG00000047578.8	14	4	0.0200057	7.74643e-05	chr16:27561272-27791691
SV.ALPL	Structural variants	ENSG00000162551.9	7	1	0.0200057	7.65177e-05	chr1:21835657-21904906
SV.ACSL3	Structural variants	ENSG00000123983.9	8	1	0.0203903	7.99659e-05	chr2:223725451-223809358
SV.PXT1	Structural variants	ENSG00000179165.9	5	0	0.0210205	8.34808e-05	chr6:36358327-36410867
SV.MAK16	Structural variants	ENSG00000198042.6	5	0	0.025622	0.000103027	chr8:33342067-33358779
SV.SCAF4	Structural variants	ENSG00000156304.10	6	1	0.0257329	0.000104751	chr21:33043345-33106139
SV.NBPF10	Structural variants	ENSG00000163386.16	7	1	0.0266807	0.000109934	chr1:145285299-145370304
SV.PPAP2A	Structural variants	ENSG00000067113.12	16	5	0.0286252	0.000119366	chr5:54720681-54831079
SV.AC091801.1	Structural variants	ENSG00000217455.4	5	0	0.0299729	0.000126474	chr7:3179867-3216687
SV.SF3A3	Structural variants	ENSG00000183431.7	4	0	0.0313523	0.000133851	chr1:38422646-38456794
SV.BCKDK	Structural variants	ENSG00000103507.9	3	0	0.0345955	0.000149457	chr16:31112427-31124364
SV.CD200	Structural variants	ENSG00000091972.14	5	0	0.0345955	0.000151132	chr3:112050792-112081660
SV.COX7A2	Structural variants	ENSG00000112695.7	5	0	0.0347413	0.000153494	chr6:75947390-75960240
SV.EAF2	Structural variants	ENSG00000145088.4	8	1	0.0359636	0.000160679	chr3:121553861-121605374
SV.RP11-834C11.12	Structural variants	ENSG00000273049.1	6	1	0.0378948	0.000171189	chr12:54379628-54428673
SV.PHF16	Structural variants	ENSG00000102221.9	10	2	0.0387268	0.00017687	chrX:46771510-46920642
SV.OR5M3	Structural variants	ENSG00000174937.2	2	0	0.0398757	0.000184097	chr11:56236963-56238215
SV.RP11-1C1.5	Structural variants	ENSG00000249160.1	3	0	0.0403779	0.000188419	chr5:10504306-10514307
SV.PRAMEF21	Structural variants	ENSG00000204486.3	3	0	0.0485977	0.000229189	chr1:13515865-13526944
SV.TULP4	Structural variants	ENSG00000130338.8	14	5	0.0553118	0.000263599	chr6:158732175-158932861
SV.STAB2	Structural variants	ENSG00000136011.10	8	2	0.0576787	0.000277742	chr12:103976628-104160506
SV.TBX3	Structural variants	ENSG00000135111.10	4	0	0.0607969	0.000295775	chr12:115108058-115122170
SV.ACSM2B	Structural variants	ENSG00000066813.10	6	1	0.061414	0.000304875	chr16:20547547-20587950
SV.HLA-C	Structural variants	ENSG00000204525.10	3	0	0.061414	0.000304128	chr6:31234846-31241851
SV.HLA-A	Structural variants	ENSG00000206503.7	3	0	0.0660882	0.000331375	chr6:29907010-29915326
SV.MUC22	Structural variants	ENSG00000261272.1	5	0	0.0660882	0.00033464	chr6:30975535-31003180
SV.ZNF536	Structural variants	ENSG00000198597.4	10	3	0.0724254	0.000370325	chr19:30719220-31204446
SV.GGNBP2	Structural variants	ENSG00000005955.8	5	0	0.0768492	0.000396759	chr17:34900536-34946279
SV.AC019294.1	Structural variants	ENSG00000256530.1	3	0	0.0799188	0.000416574	chr15:76025310-76031569
SV.KRTAP5-4	Structural variants	ENSG00000241598.4	2	0	0.0802199	0.000422126	chr11:1640732-1643569
SV.POTEJ	Structural variants	ENSG00000222038.3	5	0	0.0886694	0.00047099	chr2:131368853-131415665
SV.NKX3-1	Structural variants	ENSG00000167034.9	3	0	0.0888053	0.000476121	chr8:23536205-23540641
SV.SEL1L2	Structural variants	ENSG00000101251.7	11	3	0.0898693	0.000486286	chr20:13830048-13977290
SV.FBXO28	Structural variants	ENSG00000143756.7	5	1	0.0923398	0.000504239	chr1:224301588-224349750
SNV.MT-CR.mito	Mitochondrial SNVs	NA	119	62	8.56987e-17	2.31618e-18	chrM:16024-576
SNV.MT-ATT.mito	Mitochondrial SNVs	NA	107	56	2.40713e-12	1.30115e-13	chrM:15925-499
