# Supplementary material for: The Germline and Somatic Origins of Prostate Cancer Heterogeneity
Source: Cancer Discov. 2025 Feb 13;15(5):988–1017. doi: 10.1158/2159-8290.CD-23-0882 (PMC12046336; doi:10.1158/2159-8290.CD-23-0882)
Supplement: Supplementary Table 3 — illustrates driver co-occurrence analysis, driver clusters, and associations of drivers with clinical features [file cd-23-0882_supplementary_table_3_suppst3.xlsx]

## Sheet: Driver Pair Associations
Driver_ID_1	Driver_ID_2	Expected-Observed_Difference	Expected_overlap_count	Observed_overlap_count	Maximum_possible_overlap	Hypergeometric_P	Hypergeometric_Q	Significant_for_all_5_filtering_thresholds
SNV.MT-ATT.mito	SNV.MT-CR.mito	82.88	19.12	102	107	5.1e-95	9.3e-92	TRUE
Loss.RB1.Trunk	Loss.KLF5.Trunk	78.64	39.36	118	139	3e-58	2.8e-55	TRUE
Gain.NCOA2.Trunk	Gain.MYC.Trunk	54.66	10.34	65	78	8.8e-57	5.4e-54	TRUE
SV.ERG	SV.TMPRSS2	52.86	19.14	72	102	4.2e-38	1.9e-35	TRUE
SSM.chr14:38037521-38073317.Enhancer	SSM.FOXA1.CDS	32.79	6.21	39	39	7.5e-35	2.7e-32	FALSE
SSM.chr14:38037521-38073317.Enhancer	SSM.FOXA1.UTR	29.43	5.57	35	35	5e-31	1.5e-28	FALSE
SV.ZNF182	SV.ZNF81	14.64	0.36	15	15	1.1e-29	2.8e-27	FALSE
Loss.MAST4.Branch	Loss.CHD1.Branch	35.34	8.66	44	70	4.1e-28	9.3e-26	TRUE
SV.EVC2	SV.SVOPL	13.57	0.43	14	15	5.1e-24	1e-21	FALSE
Loss.RB1.Trunk	Loss.RB1.Branch	-32.07	32.07	0	114	4.7e-19	8.6e-17	TRUE
Loss.FBXO31.Trunk	Loss.FBXO31.Branch	-28.98	28.98	0	125	6.8e-17	1.1e-14	TRUE
Gain.FGF9.Branch	Gain.CUL4A.Branch	16.11	1.89	18	34	2.6e-16	4e-14	FALSE
SV.PTEN	Loss.PTEN.Trunk	26.8	11.2	38	60	6e-16	8.4e-14	FALSE
Loss.CDKN1B.Branch	Loss.RAN.Branch	25.16	9.84	35	74	8.7e-15	1.1e-12	TRUE
Loss.ZNF292.Trunk	Loss.ZNF292.Branch	-26.63	27.63	1	101	1.6e-14	2e-12	TRUE
Loss.MCM6.Trunk	Loss.ZNF292.Trunk	29.07	21.93	51	80	3.2e-13	3.6e-11	TRUE
SSM.SPOP.CDS	Loss.ZNF292.Trunk	21.21	11.79	33	43	4e-12	4.3e-10	FALSE
SSM.SPOP.CDS	Loss.MCM6.Trunk	17.82	5.18	23	43	5e-12	5.1e-10	FALSE
Loss.MCM6.Trunk	Loss.PPIP5K2.Trunk	21.24	9.76	31	80	3.2e-11	3e-09	TRUE
Loss.MAST4.Trunk	Loss.PPIP5K2.Trunk	21.12	9.88	31	81	4.7e-11	4.3e-09	TRUE
SSM.SPOP.CDS	Loss.PPIP5K2.Trunk	16.75	5.25	22	43	7.2e-11	6.3e-09	FALSE
Loss.DDAH1.Trunk	Loss.MAST4.Trunk	15.61	4.39	20	36	8.7e-11	7.2e-09	FALSE
Gain.NCOA2.Branch	Gain.CUL4A.Branch	15.17	4.83	20	34	4.5e-10	3.6e-08	FALSE
Loss.PPIP5K2.Trunk	Loss.ZNF292.Trunk	23.8	22.2	46	81	2.2e-09	1.7e-07	TRUE
Loss.MCM6.Branch	Loss.MAST4.Branch	15.48	5.52	21	51	2.7e-09	2e-07	FALSE
Loss.MCM6.Branch	Loss.ZNF292.Branch	17.04	7.96	25	51	3.9e-09	2.7e-07	FALSE
Loss.ZNF292.Branch	Loss.RB1.Branch	21.2	17.8	39	101	2.7e-08	1.8e-06	TRUE
Loss.CHD1.Branch	Loss.ZNF292.Branch	18.51	12.49	31	80	4.5e-08	2.8e-06	TRUE
Loss.MAST4.Branch	Loss.RAN.Branch	15.99	8.01	24	70	4.5e-08	2.8e-06	TRUE
Loss.MAST4.Branch	Loss.CDKN1B.Branch	16.7	9.3	26	70	5.3e-08	3.2e-06	TRUE
Loss.CHD1.Branch	Gain.NCOA2.Branch	17.62	11.38	29	80	7.7e-08	4.6e-06	TRUE
Loss.KLF5.Trunk	Loss.RB1.Branch	-18.79	23.79	5	114	8.5e-08	4.9e-06	TRUE
Loss.MAST4.Branch	Loss.ZNF292.Branch	17.07	10.93	28	70	1.1e-07	6.2e-06	TRUE
Loss.MCM6.Trunk	Loss.MAST4.Trunk	16.24	9.76	26	80	1.9e-07	1e-05	TRUE
Loss.ZNF292.Branch	Gain.CUL4A.Branch	12.69	5.31	18	34	2e-07	1e-05	FALSE
Loss.MAST4.Trunk	Loss.ZNF292.Trunk	19.8	22.2	42	81	5.1e-07	2.6e-05	TRUE
Loss.CHD1.Branch	Loss.HMSD.Branch	16.38	11.62	28	80	5.8e-07	2.9e-05	TRUE
Loss.RB1.Branch	Gain.FGF9.Branch	12.66	6.34	19	36	7.6e-07	3.6e-05	FALSE
Loss.CHD1.Branch	Loss.RB1.Branch	16.9	14.1	31	80	1.1e-06	5.3e-05	TRUE
Loss.ZNF292.Trunk	Loss.RB1.Trunk	25.47	51.53	77	182	1.2e-06	5.3e-05	TRUE
Loss.CHD1.Branch	Loss.CDKN1B.Branch	15.37	10.63	26	80	1.3e-06	5.7e-05	TRUE
Loss.MCM6.Branch	Loss.CHD1.Branch	12.69	6.31	19	51	1.5e-06	6.5e-05	FALSE
Loss.CHD1.Branch	Gain.CUL4A.Branch	10.8	4.2	15	34	1.9e-06	7.9e-05	FALSE
Loss.MAST4.Branch	Loss.RB1.Branch	15.67	12.33	28	70	2.1e-06	8.5e-05	TRUE
Loss.CHD1.Branch	Loss.RAN.Branch	13.85	9.15	23	74	3.8e-06	0.00016	TRUE
Loss.RAN.Branch	Gain.NCOA2.Branch	14.48	10.52	25	74	4e-06	0.00016	TRUE
Loss.RAN.Branch	Gain.CUL4A.Branch	10.11	3.89	14	34	4.4e-06	0.00017	FALSE
Loss.NKX3-1.Trunk	Loss.FBXO31.Trunk	24.38	62.62	87	154	4.5e-06	0.00017	TRUE
Loss.HMSD.Branch	Gain.NCOA2.Branch	15.63	13.37	29	92	4.5e-06	0.00017	TRUE
SV.TMPRSS2	Loss.ZNF292.Trunk	-19.26	34.26	15	125	4.7e-06	0.00017	TRUE
Gain.NCOA2.Trunk	Gain.NCOA2.Branch	-10.38	10.38	0	73	6.6e-06	0.00024	TRUE
SV.ERG	SV.SLC45A3	7.7	2.3	10	15	7.3e-06	0.00026	FALSE
Loss.MCM6.Branch	Loss.RB1.Branch	13.01	8.99	22	51	7.5e-06	0.00026	FALSE
Loss.RB1.Branch	Gain.CUL4A.Branch	11.01	5.99	17	34	8.5e-06	0.00029	FALSE
SV.CHD1	Loss.ZNF292.Trunk	8.61	4.39	13	16	8.8e-06	0.00029	FALSE
SSM.SPOP.CDS	Loss.MAST4.Trunk	10.75	5.25	16	43	1e-05	0.00034	FALSE
Loss.MCM6.Branch	Loss.RAN.Branch	11.17	5.83	17	51	1.1e-05	0.00035	FALSE
SSM.SPOP.CDS	Loss.TMPRSS2.Trunk	-9.45	9.45	0	43	1.5e-05	0.00049	FALSE
Loss.ZNF292.Branch	Loss.RNLS.Branch	16.99	22.01	39	101	1.9e-05	0.0006	TRUE
SSM.SPOP.CDS	SV.CHD1	5.97	1.03	7	16	2.1e-05	0.00063	FALSE
Loss.MAST4.Branch	Loss.RNLS.Branch	14.74	15.26	30	70	2.1e-05	0.00063	TRUE
Loss.MCM6.Branch	Loss.HMSD.Branch	11.59	7.41	19	51	2.1e-05	0.00063	FALSE
Loss.RAN.Branch	Loss.HMSD.Branch	13.25	10.75	24	74	2.3e-05	0.00067	TRUE
Loss.CDKN1B.Branch	Loss.RB1.Branch	14.85	15.15	30	86	2.4e-05	0.00069	TRUE
Loss.CDKN1B.Branch	Gain.NCOA2.Branch	13.77	12.23	26	86	2.6e-05	0.00073	TRUE
Loss.MAST4.Branch	Loss.HMSD.Branch	12.83	10.17	23	70	2.8e-05	0.00078	TRUE
Gain.NCOA2.Branch	Gain.FGF9.Branch	9.88	5.12	15	36	2.9e-05	0.0008	FALSE
Gain.MYC.Trunk	Loss.ZNF292.Branch	13.89	13.11	27	84	3.3e-05	0.00089	TRUE
SSM.FOXA1.CDS	Loss.RB1.Trunk	11.96	11.04	23	39	3.5e-05	0.00092	FALSE
Loss.CHD1.Branch	Loss.FBXO31.Branch	14.54	15.46	30	80	3.5e-05	0.00092	TRUE
Loss.MAST4.Branch	Gain.NCOA2.Branch	12.05	9.95	22	70	6.7e-05	0.0017	TRUE
Loss.ZNF292.Branch	Gain.NCOA2.Branch	13.64	14.36	28	92	7.3e-05	0.0018	TRUE
Loss.MAST4.Branch	Gain.CUL4A.Branch	8.32	3.68	12	34	8.1e-05	0.002	FALSE
Loss.FBXO31.Branch	Gain.FGF9.Branch	10.04	6.96	17	36	8.4e-05	0.0021	FALSE
Loss.HMSD.Branch	Gain.CUL4A.Branch	9.06	4.94	14	34	8.6e-05	0.0021	FALSE
Loss.RNLS.Branch	Loss.RB1.Branch	16.16	24.84	41	114	8.8e-05	0.0021	TRUE
SSM.SPOP.CDS	SV.TMPRSS2	-8.07	8.07	0	43	9.4e-05	0.0022	FALSE
Loss.FBXO31.Branch	Gain.NCOA2.Branch	14.23	17.77	32	92	0.00011	0.0025	TRUE
SV.ERG	Loss.PPP4R2.Trunk	13.02	13.98	27	91	0.00013	0.003	TRUE
Loss.MCM6.Branch	Loss.FBXO31.Branch	11.15	9.85	21	51	0.00014	0.0032	FALSE
Loss.MAST4.Branch	Loss.FBXO31.Branch	12.48	13.52	26	70	0.00016	0.0037	TRUE
Loss.RAN.Branch	Loss.FBXO31.Branch	12.7	14.3	27	74	0.00017	0.0038	TRUE
SV.CHD1	Loss.MCM6.Trunk	6.07	1.93	8	16	0.00018	0.0039	FALSE
SSM.chr14:38037521-38073317.Enhancer	Loss.KLF5.Trunk	14.81	22.19	37	106	0.00018	0.0039	TRUE
Loss.FBXO31.Branch	Loss.HMSD.Branch	13.84	18.16	32	94	0.00018	0.0039	TRUE
Loss.RNLS.Branch	Gain.CUL4A.Branch	9.59	7.41	17	34	0.00018	0.0039	FALSE
Loss.MCM6.Trunk	Loss.RB1.Trunk	14.35	22.65	37	80	0.0002	0.0043	TRUE
Loss.PTEN.Trunk	Loss.RB1.Trunk	16.89	35.11	52	124	0.00021	0.0043	TRUE
SSM.SPOP.CDS	Loss.CHD1.Branch	8.68	5.32	14	43	0.00026	0.0053	FALSE
Loss.PPIP5K2.Trunk	Loss.RB1.Trunk	14.07	22.93	37	81	0.00028	0.0057	TRUE
Loss.ZNF292.Trunk	Loss.KLF5.Trunk	16.9	38.1	55	139	0.00031	0.0062	TRUE
SV.ERG	Loss.ZNF292.Trunk	-13.96	27.96	14	102	0.00032	0.0063	TRUE
Loss.ZNF292.Branch	Loss.HMSD.Branch	12.33	14.67	27	94	0.00032	0.0063	TRUE
Loss.ZNF292.Branch	Loss.FBXO31.Branch	13.49	19.51	33	101	0.00034	0.0067	TRUE
Loss.RB1.Branch	Loss.FBXO31.Branch	13.98	22.02	36	114	0.00037	0.0072	TRUE
Loss.ZNF292.Branch	Gain.FGF9.Branch	8.38	5.62	14	36	0.00041	0.0079	FALSE
Loss.MCM6.Trunk	Gain.NCOA2.Branch	10.91	11.09	22	78	0.00042	0.008	TRUE
SSM.chr14:38037521-38073317.Enhancer	Loss.ZNF292.Trunk	14.95	29.05	44	106	0.00043	0.008	TRUE
Loss.PTEN.Trunk	Loss.RNLS.Branch	-13.37	26.37	13	121	0.00045	0.0083	TRUE
SV.PTEN	SV.TMPRSS2	10.74	11.26	22	60	0.00046	0.0084	FALSE
Loss.ZNF292.Branch	Loss.CDKN1B.Branch	11.57	13.43	25	86	0.00046	0.0084	TRUE
Gain.MYC.Trunk	Gain.CUL4A.Branch	7.59	4.41	12	34	0.00053	0.0095	FALSE
SSM.chr14:38037521-38073317.Enhancer	Loss.MCM6.Trunk	11.23	12.77	24	80	0.00054	0.0096	TRUE
SSM.FOXA1.CDS	Loss.TMPRSS2.Trunk	-7.58	8.58	1	39	0.00058	0.01	FALSE
SSM.SPOP.CDS	SV.ERG	-6.59	6.59	0	43	0.00061	0.011	FALSE
Loss.CDKN1B.Branch	Gain.CUL4A.Branch	7.48	4.52	12	34	0.00066	0.011	FALSE
Loss.MAST4.Trunk	Loss.MAST4.Branch	-7.66	8.66	1	70	0.00067	0.011	FALSE
SV.TMPRSS2	Loss.MCM6.Trunk	-10.06	15.06	5	80	0.00071	0.012	FALSE
Loss.HMSD.Branch	Gain.FGF9.Branch	7.77	5.23	13	36	0.00075	0.013	FALSE
SV.PCM1	Loss.NKX3-1.Trunk	8.61	11.39	20	28	0.00077	0.013	FALSE
Loss.TMPRSS2.Trunk	Loss.RNLS.Branch	14.62	31.38	46	141	0.00083	0.014	FALSE
Loss.MCM6.Branch	Loss.RNLS.Branch	9.89	11.11	21	51	0.0009	0.015	FALSE
Loss.FBXO31.Trunk	Gain.NCOA2.Trunk	11.91	18.09	30	78	0.00091	0.015	FALSE
Gain.MYC.Trunk	Loss.MCM6.Branch	8.38	6.62	15	51	0.00096	0.015	FALSE
Loss.RNLS.Branch	Loss.FBXO31.Branch	13.76	27.24	41	125	0.00097	0.016	FALSE
SSM.chr14:38037521-38073317.Enhancer	Loss.RB1.Trunk	13.99	30.01	44	106	0.001	0.016	FALSE
Loss.ARID4B.Trunk	Loss.CHD1.Branch	7.68	5.32	13	43	0.001	0.016	FALSE
Loss.CDKN1B.Branch	Loss.HMSD.Branch	10.51	12.49	23	86	0.001	0.016	FALSE
Loss.MCM6.Trunk	Loss.MCM6.Branch	-6.15	6.15	0	51	0.0011	0.016	FALSE
Loss.CHD1.Branch	Loss.RNLS.Branch	11.57	17.43	29	80	0.0011	0.017	FALSE
Loss.MAST4.Trunk	Loss.NKX3-1.Trunk	13.06	32.94	46	81	0.0013	0.02	FALSE
SSM.PTEN.CDS	Loss.PTEN.Trunk	6.27	3.73	10	20	0.0013	0.019	FALSE
Loss.PPP4R2.Trunk	Gain.NCOA2.Branch	-8.94	12.94	4	91	0.0013	0.02	FALSE
SSM.SPOP.CDS	Loss.PPP4R2.Trunk	-5.89	5.89	0	43	0.0014	0.021	FALSE
Loss.RNLS.Branch	Gain.NCOA2.Branch	11.95	20.05	32	92	0.0014	0.02	FALSE
Loss.RNLS.Branch	Gain.FGF9.Branch	8.15	7.85	16	36	0.0015	0.022	FALSE
SV.CHD1	Loss.CHD1.Branch	5.02	1.98	7	16	0.0016	0.022	FALSE
Loss.PPIP5K2.Trunk	Loss.KLF5.Trunk	11.04	16.96	28	81	0.0017	0.024	FALSE
SV.TSC22D1	Loss.RNLS.Branch	7.12	5.88	13	27	0.0017	0.025	FALSE
SSM.chr14:38037521-38073317.Enhancer	Loss.TMPRSS2.Trunk	-11.31	23.31	12	106	0.0018	0.025	FALSE
Loss.ZNF292.Trunk	Loss.TMPRSS2.Trunk	-14.02	40.02	26	146	0.0018	0.025	FALSE
Loss.ZNF292.Trunk	Gain.NCOA2.Trunk	11.62	21.38	33	78	0.0018	0.025	FALSE
SV.PTEN	Loss.TMPRSS2.Trunk	9.81	13.19	23	60	0.0019	0.026	FALSE
Loss.FBXO31.Trunk	Gain.MYC.Trunk	11.59	20.41	32	88	0.0019	0.026	FALSE
Loss.RB1.Branch	Gain.NCOA2.Branch	10.79	16.21	27	92	0.0019	0.026	FALSE
SV.TMPRSS2	Loss.PPP4R2.Trunk	10.87	17.13	28	91	0.0021	0.028	FALSE
SV.TMPRSS2	Loss.FBXO31.Trunk	13.01	28.99	42	125	0.0021	0.028	FALSE
Loss.NKX3-1.Trunk	Gain.NCOA2.Trunk	12.28	31.72	44	78	0.0021	0.028	FALSE
Loss.RNLS.Branch	Loss.HMSD.Branch	11.51	20.49	32	94	0.0021	0.028	FALSE
Loss.FBXO31.Branch	Gain.CUL4A.Branch	7.43	6.57	14	34	0.0021	0.028	FALSE
Loss.TMPRSS2.Trunk	Loss.CHD1.Branch	-9.81	17.81	8	80	0.0022	0.029	FALSE
SV.PTEN	SV.TP53	4.47	1.53	6	17	0.0024	0.03	FALSE
SV.ERG	Loss.MCM6.Trunk	-8.29	12.29	4	80	0.0024	0.031	FALSE
Loss.ATM.Trunk	Loss.KLF5.Trunk	7.3	6.7	14	32	0.0024	0.031	FALSE
Loss.ARID4B.Trunk	Loss.MCM6.Trunk	7.22	5.78	13	48	0.0025	0.031	FALSE
SSM.FOXA1.CDS	Loss.KLF5.Trunk	7.84	8.16	16	39	0.0026	0.033	FALSE
Loss.PPP4R2.Trunk	Loss.CDKN1B.Branch	-8.1	12.1	4	86	0.0028	0.035	FALSE
Loss.PPP4R2.Trunk	Loss.TMPRSS2.Trunk	10.99	20.01	31	91	0.0029	0.036	FALSE
Loss.ZNF292.Trunk	Loss.CHD1.Branch	11.11	21.89	33	80	0.0029	0.036	FALSE
Loss.PPIP5K2.Trunk	Gain.NCOA2.Trunk	8.48	9.52	18	78	0.003	0.037	FALSE
Loss.PTEN.Trunk	Loss.KLF5.Trunk	12.04	25.96	38	124	0.0031	0.037	FALSE
SNV.MT-CR.mito	Loss.FBXO31.Branch	11.13	20.87	32	108	0.0031	0.037	FALSE
Loss.ARID4B.Trunk	Loss.PTEN.Trunk	8.04	8.96	17	48	0.0033	0.039	FALSE
Loss.ARID4B.Trunk	Loss.ZNF292.Trunk	8.84	13.16	22	48	0.0035	0.041	FALSE
Loss.MCM6.Trunk	Loss.CHD1.Branch	8.36	9.64	18	78	0.0035	0.041	FALSE
Loss.DDAH1.Trunk	Loss.FBXO31.Branch	-5.96	6.96	1	36	0.0035	0.041	FALSE
Gain.MYC.Trunk	Gain.FGF9.Branch	6.33	4.67	11	36	0.0036	0.042	FALSE
SSM.TP53.CDS	Loss.HMSD.Branch	6.21	4.79	11	33	0.0042	0.049	FALSE
SV.TMPRSS2	Loss.DDAH1.Trunk	-5.78	6.78	1	36	0.0043	0.05	FALSE
Loss.MCM6.Trunk	Gain.CUL4A.Branch	5.9	4.1	10	34	0.0043	0.049	FALSE
Loss.PPP4R2.Trunk	Loss.NKX3-1.Trunk	12	37	49	91	0.0044	0.05	FALSE
Gain.MYC.Trunk	Loss.HMSD.Branch	8.8	12.2	21	84	0.0045	0.051	FALSE
SSM.TP53.CDS	Loss.FBXO31.Branch	6.62	6.38	13	33	0.0049	0.054	FALSE
SSM.FOXA1.CDS	Gain.NCOA2.Branch	6.45	5.55	12	39	0.0049	0.054	FALSE
Loss.PPIP5K2.Trunk	Gain.MYC.Trunk	8.27	10.73	19	81	0.0052	0.058	FALSE
Loss.ZNF292.Trunk	Gain.NCOA2.Branch	10.83	25.17	36	92	0.0054	0.06	FALSE
SV.ERG	Loss.PTEN.Trunk	9.95	19.05	29	102	0.0059	0.065	FALSE
SV.TMPRSS2	Loss.PTEN.Trunk	10.66	23.34	34	124	0.006	0.065	FALSE
Loss.RB1.Branch	Loss.HMSD.Branch	9.44	16.56	26	94	0.006	0.065	FALSE
SV.TP53	Loss.MAST4.Branch	4.16	1.84	6	17	0.0061	0.066	FALSE
SV.SLC45A3	Loss.RB1.Trunk	-4.25	4.25	0	15	0.0064	0.068	FALSE
SSM.SPOP.CDS	Gain.MYC.Trunk	6.3	5.7	12	43	0.0065	0.069	FALSE
SSM.SPOP.CDS	Loss.RB1.Trunk	7.83	12.17	20	43	0.0066	0.07	FALSE
SV.TP53	Loss.FBXO31.Trunk	5.06	3.94	9	17	0.0067	0.07	FALSE
Loss.ATM.Trunk	Loss.FBXO31.Trunk	6.58	7.42	14	32	0.0067	0.07	FALSE
SV.TMPRSS2	Loss.RNLS.Branch	10.98	27.02	38	124	0.0067	0.07	FALSE
SSM.TP53.CDS	Gain.MYC.Trunk	5.63	4.37	10	33	0.0069	0.071	FALSE
Loss.MAST4.Trunk	Loss.RB1.Trunk	10.07	22.93	33	81	0.007	0.072	FALSE
Loss.ATM.Trunk	Gain.NCOA2.Branch	5.59	4.41	10	31	0.0071	0.072	FALSE
Loss.DDAH1.Trunk	Loss.ZNF292.Trunk	7.13	9.87	17	36	0.0072	0.073	FALSE
Loss.NKX3-1.Trunk	Loss.CHD1.Branch	-10.4	32.4	22	80	0.0072	0.073	FALSE
SV.ERG	Loss.FBXO31.Trunk	10.34	23.66	34	102	0.0073	0.073	FALSE
SSM.FOXA1.CDS	Loss.ZNF292.Trunk	7.31	10.69	18	39	0.0076	0.076	FALSE
SV.CHD1	Loss.MAST4.Trunk	4.05	1.95	6	16	0.008	0.079	FALSE
SV.CHD1	Loss.PPIP5K2.Trunk	4.05	1.95	6	16	0.008	0.079	FALSE
SSM.TP53.CDS	Loss.RAN.Branch	5.23	3.77	9	33	0.0081	0.08	FALSE
Loss.ARID4B.Trunk	Loss.PPIP5K2.Trunk	6.14	5.86	12	48	0.0084	0.082	FALSE
SV.ZNF182	Gain.MYC.Trunk	4.01	1.99	6	15	0.0085	0.083	FALSE
Loss.ZNF292.Trunk	Loss.NKX3-1.Trunk	13.99	74.01	88	182	0.0086	0.083	FALSE
Loss.DDAH1.Trunk	Loss.PTEN.Trunk	6.28	6.72	13	36	0.0086	0.083	FALSE
SV.EVC2	Loss.RNLS.Branch	-4.14	4.14	0	19	0.0087	0.083	FALSE
Loss.PPP4R2.Trunk	Loss.PTEN.Trunk	9.01	16.99	26	91	0.0088	0.084	FALSE
Loss.ARID4B.Trunk	Loss.TMPRSS2.Trunk	-6.55	10.55	4	48	0.0093	0.088	FALSE
Loss.KLF5.Trunk	Loss.MCM6.Branch	7.36	10.64	18	51	0.0093	0.088	FALSE
Loss.TP63.Trunk	Loss.RNLS.Branch	6.37	7.63	14	35	0.0095	0.089	FALSE
Loss.PTEN.Trunk	Gain.NCOA2.Branch	-8.21	17.21	9	92	0.0097	0.091	FALSE
SNV.MT-ATT.mito	Loss.CHD1.Branch	8.02	12.98	21	80	0.0099	0.092	FALSE
Loss.FBXO31.Trunk	Loss.TMPRSS2.Trunk	11.14	33.86	45	146	0.01	0.094	FALSE
Loss.RAN.Branch	Loss.RB1.Branch	7.96	13.04	21	74	0.01	0.094	FALSE
Loss.DDAH1.Trunk	Loss.ARID4B.Trunk	4.4	2.6	7	36	0.011	0.099	FALSE
SSM.TP53.CDS	Loss.MCM6.Branch	4.4	2.6	7	33	0.011	0.098	FALSE
SSM.chr14:38037521-38073317.Enhancer	Loss.RNLS.Branch	-9.1	23.1	14	106	0.011	0.099	FALSE
SSM.PTEN.CDS	Loss.RNLS.Branch	4.86	4.14	9	19	0.011	0.098	FALSE
SNV.MT-CR.mito	Loss.ARID4B.Trunk	6.54	8.46	15	48	0.012	0.11	FALSE
SV.ZNF81	Gain.MYC.Trunk	3.88	2.12	6	16	0.012	0.11	FALSE
Loss.TMPRSS2.Trunk	Gain.MYC.Trunk	-8.35	19.35	11	88	0.012	0.11	FALSE
SV.CHD1	Loss.CDKN1B.Branch	3.87	2.13	6	16	0.012	0.11	FALSE
SV.CHD1	SV.TTC28	3.02	0.98	4	16	0.013	0.11	FALSE
Loss.ARID4B.Trunk	Loss.RB1.Trunk	7.41	13.59	21	48	0.013	0.11	FALSE
SNV.MT-CR.mito	Loss.MAST4.Branch	7.32	11.68	19	70	0.013	0.12	FALSE
Loss.CDKN1B.Branch	Loss.FBXO31.Branch	8.38	16.62	25	86	0.013	0.11	FALSE
SV.TMPRSS2	SNV.MT-ATT.mito	8.92	20.08	29	107	0.014	0.12	FALSE
Loss.RB1.Trunk	Loss.ZNF292.Branch	-9.41	28.41	19	101	0.014	0.12	FALSE
Gain.NCOA2.Trunk	Gain.FGF9.Branch	4.94	4.06	9	36	0.014	0.12	FALSE
SSM.SPOP.CDS	Loss.FBXO31.Trunk	-5.97	9.97	4	43	0.015	0.12	FALSE
Loss.PTEN.Trunk	Loss.TMPRSS2.Trunk	9.73	27.27	37	124	0.015	0.12	FALSE
Loss.TMPRSS2.Trunk	Loss.MCM6.Branch	-6.35	11.35	5	51	0.015	0.12	FALSE
SNV.MT-ATT.mito	Loss.FBXO31.Branch	8.71	20.29	29	105	0.015	0.13	FALSE
SSM.FOXA1.CDS	Loss.HMSD.Branch	-4.67	5.67	1	39	0.015	0.12	FALSE
Loss.RAN.Branch	Gain.FGF9.Branch	4.88	4.12	9	36	0.015	0.12	FALSE
SSM.chr14:38037521-38073317.Enhancer	SNV.MT-CR.mito	-7.94	18.94	11	106	0.016	0.13	FALSE
SV.CHD1	Loss.RB1.Trunk	4.47	4.53	9	16	0.016	0.13	FALSE
Loss.TP63.Trunk	Gain.MYC.Trunk	5.1	4.9	10	37	0.016	0.13	FALSE
Loss.RB1.Trunk	Gain.MYC.Trunk	9.08	24.92	34	88	0.016	0.13	FALSE
SSM.FOXA1.UTR	Loss.MCM6.Trunk	4.78	4.22	9	35	0.017	0.14	FALSE
Loss.MCM6.Trunk	Loss.TMPRSS2.Trunk	-7.59	17.59	10	80	0.017	0.14	FALSE
SV.TP53	Loss.RNLS.Branch	4.3	3.7	8	17	0.017	0.14	FALSE
Loss.RNLS.Branch	Loss.CDKN1B.Branch	8.26	18.74	27	86	0.017	0.14	FALSE
Loss.FBXO31.Trunk	Gain.NCOA2.Branch	8.67	21.33	30	92	0.017	0.14	FALSE
SV.TTC28	Loss.MCM6.Trunk	5.06	4.94	10	41	0.018	0.14	FALSE
SSM.FOXA1.UTR	Loss.PTEN.Trunk	5.46	6.54	12	35	0.018	0.14	FALSE
SV.CHD1	Loss.TMPRSS2.Trunk	-3.52	3.52	0	16	0.018	0.14	FALSE
SSM.FOXA1.UTR	SV.TMPRSS2	5.43	6.57	12	35	0.019	0.15	FALSE
Gain.MYC.Trunk	Loss.CHD1.Branch	6.61	10.39	17	80	0.019	0.15	FALSE
Loss.MCM6.Trunk	Loss.CDKN1B.Branch	6.63	10.37	17	78	0.019	0.15	FALSE
SSM.SPOP.CDS	Loss.KLF5.Trunk	6	9	15	43	0.02	0.16	FALSE
SV.PTEN	Loss.FBXO31.Trunk	7.08	13.92	21	60	0.02	0.16	FALSE
Gain.NCOA2.Trunk	Loss.MCM6.Branch	5.25	5.75	11	51	0.02	0.15	FALSE
SSM.FOXA1.CDS	Loss.RB1.Branch	-4.87	6.87	2	39	0.02	0.15	FALSE
Loss.DDAH1.Trunk	Loss.MCM6.Trunk	4.66	4.34	9	36	0.021	0.16	FALSE
Loss.NKX3-1.Trunk	Loss.PTEN.Trunk	10.58	50.42	61	124	0.021	0.16	FALSE
SSM.SPOP.CDS	Gain.NCOA2.Trunk	4.95	5.05	10	43	0.021	0.16	FALSE
SNV.MT-ATT.mito	Loss.MAST4.Branch	6.64	11.36	18	70	0.021	0.16	FALSE
Loss.PPIP5K2.Trunk	Loss.CDKN1B.Branch	6.5	10.5	17	79	0.021	0.16	FALSE
SV.PPAP2A	Loss.FBXO31.Branch	3.91	3.09	7	16	0.021	0.16	FALSE
SNV.MT-CR.mito	Loss.PPP4R2.Trunk	-7.03	16.03	9	91	0.022	0.16	FALSE
Loss.DDAH1.Trunk	Loss.PPIP5K2.Trunk	4.61	4.39	9	36	0.022	0.16	FALSE
Loss.TMPRSS2.Trunk	Gain.NCOA2.Trunk	-7.15	17.15	10	78	0.022	0.16	FALSE
Loss.NKX3-1.Trunk	Gain.MYC.Trunk	9.22	35.78	45	88	0.022	0.16	FALSE
SSM.TP53.CDS	Loss.ZNF292.Branch	4.85	5.15	10	33	0.022	0.16	FALSE
Loss.DDAH1.Trunk	Gain.NCOA2.Branch	4.88	5.12	10	36	0.022	0.16	FALSE
SSM.chr17:7956754-7973328.Enhancer	Loss.PTEN.Trunk	-3.36	3.36	0	18	0.023	0.17	FALSE
SV.ZNF182	Gain.NCOA2.Trunk	3.24	1.76	5	15	0.023	0.17	FALSE
SSM.chr17:7956754-7973328.Enhancer	Gain.MYC.Trunk	3.61	2.39	6	18	0.023	0.16	FALSE
Loss.FBXO31.Trunk	Loss.RB1.Branch	-8.43	26.43	18	114	0.023	0.17	FALSE
Gain.NCOA2.Trunk	Loss.HMSD.Branch	6.39	10.61	17	73	0.023	0.17	FALSE
Loss.DDAH1.Trunk	Loss.ATM.Trunk	3.27	1.73	5	32	0.024	0.17	FALSE
SSM.FOXA1.CDS	Gain.MYC.Trunk	4.83	5.17	10	39	0.024	0.17	FALSE
SV.SVOPL	Loss.RNLS.Branch	-3.27	3.27	0	15	0.024	0.17	FALSE
Loss.RB1.Trunk	Loss.RNLS.Branch	-9.66	39.66	30	141	0.024	0.17	FALSE
Loss.CHD1.Branch	Gain.FGF9.Branch	4.55	4.45	9	36	0.024	0.17	FALSE
SV.ERG	Loss.NKX3-1.Trunk	9.52	41.48	51	102	0.025	0.17	FALSE
SV.CHD1	SV.TSC22D1	2.33	0.67	3	16	0.026	0.18	FALSE
Loss.RB1.Trunk	Gain.NCOA2.Trunk	7.92	22.08	30	78	0.026	0.18	FALSE
Loss.MAST4.Trunk	Gain.MYC.Trunk	6.27	10.73	17	81	0.026	0.18	FALSE
Loss.ZNF292.Branch	Loss.RAN.Branch	6.45	11.55	18	74	0.026	0.18	FALSE
Loss.MCM6.Branch	Loss.CDKN1B.Branch	5.22	6.78	12	51	0.027	0.19	FALSE
SV.SVOPL	Loss.KLF5.Trunk	-3.14	3.14	0	15	0.028	0.19	FALSE
SNV.MT-CR.mito	Loss.CHD1.Branch	6.65	13.35	20	80	0.028	0.19	FALSE
Loss.ATM.Trunk	Loss.CHD1.Branch	4.17	3.83	8	31	0.028	0.19	FALSE
SSM.chr14:38037521-38073317.Enhancer	SV.ZNF81	3.45	2.55	6	16	0.029	0.2	FALSE
SSM.FOXA1.CDS	Gain.NCOA2.Trunk	4.42	4.58	9	39	0.03	0.2	FALSE
SSM.TP53.CDS	Gain.NCOA2.Trunk	4.12	3.88	8	33	0.03	0.2	FALSE
SV.ZNF81	Gain.NCOA2.Trunk	3.12	1.88	5	16	0.03	0.2	FALSE
SSM.TP53.CDS	Loss.TP63.Trunk	3.16	1.84	5	33	0.031	0.2	FALSE
Loss.RNLS.Branch	Loss.RAN.Branch	6.87	16.13	23	74	0.031	0.21	FALSE
Loss.TP63.Trunk	Gain.CUL4A.Branch	3.16	1.84	5	34	0.031	0.2	FALSE
SSM.FOXA1.UTR	Loss.CDKN1B.Branch	4.35	4.65	9	35	0.032	0.21	FALSE
SV.TTC28	Gain.MYC.Trunk	4.57	5.43	10	41	0.033	0.22	FALSE
SSM.SPOP.CDS	Loss.MAST4.Branch	4.35	4.65	9	43	0.033	0.22	FALSE
SSM.FOXA1.UTR	Loss.ZNF292.Branch	4.54	5.46	10	35	0.033	0.22	FALSE
SV.CHD1	SV.TMPRSS2	-3	3	0	16	0.034	0.22	FALSE
Loss.RB1.Trunk	Loss.FBXO31.Branch	8.84	35.16	44	125	0.034	0.22	FALSE
SV.TMPRSS2	Loss.PPIP5K2.Trunk	-6.25	15.25	9	81	0.035	0.23	FALSE
SV.MAP3K15	Loss.PTEN.Trunk	-2.99	2.99	0	16	0.035	0.22	FALSE
SNV.MT-CR.mito	Loss.TMPRSS2.Trunk	-7.73	25.73	18	117	0.035	0.22	FALSE
SV.TP53	Loss.RAN.Branch	3.06	1.94	5	17	0.035	0.22	FALSE
Loss.KLF5.Trunk	Loss.ZNF292.Branch	-7.07	21.07	14	101	0.036	0.23	FALSE
SSM.TP53.CDS	Loss.RNLS.Branch	4.81	7.19	12	33	0.036	0.23	FALSE
SV.KCNH7	SV.LAX1	2.69	1.31	4	25	0.037	0.23	FALSE
SSM.TP53.CDS	Loss.MAST4.Trunk	3.97	4.03	8	33	0.037	0.23	FALSE
Loss.MAST4.Trunk	Gain.NCOA2.Trunk	5.48	9.52	15	78	0.038	0.24	FALSE
SV.TSC22D1	Loss.CHD1.Branch	3.66	3.34	7	27	0.038	0.24	FALSE
Loss.TP63.Trunk	Gain.FGF9.Branch	3.05	1.95	5	35	0.038	0.24	FALSE
Loss.CDKN1B.Branch	Gain.FGF9.Branch	4.21	4.79	9	36	0.038	0.24	FALSE
SSM.FOXA1.UTR	SV.SLC45A3	2.21	0.79	3	15	0.039	0.24	FALSE
SV.TP53	Loss.NKX3-1.Trunk	-3.91	6.91	3	17	0.039	0.24	FALSE
Loss.TP63.Trunk	Loss.CDKN1B.Branch	-3.65	4.65	1	35	0.039	0.24	FALSE
SSM.TP53.CDS	SV.PPAP2A	2.21	0.79	3	16	0.04	0.24	FALSE
SSM.NEAT1.lncRNA	Loss.ATM.Trunk	2.65	1.35	4	28	0.04	0.25	FALSE
Loss.ATM.Trunk	Loss.RB1.Trunk	4.94	9.06	14	32	0.041	0.25	FALSE
SV.MAP3K15	Loss.TMPRSS2.Trunk	3.48	3.52	7	16	0.041	0.25	FALSE
SV.PTEN	Loss.RNLS.Branch	5.92	13.08	19	60	0.041	0.25	FALSE
SV.ZNF81	Loss.RB1.Branch	-2.82	2.82	0	16	0.043	0.26	FALSE
Loss.MCM6.Branch	Gain.CUL4A.Branch	3.32	2.68	6	34	0.043	0.26	FALSE
SV.KCNH7	Loss.PTEN.Trunk	4.46	6.54	11	35	0.044	0.26	FALSE
Loss.ARID4B.Trunk	Loss.FBXO31.Trunk	-5.13	11.13	6	48	0.044	0.26	FALSE
SSM.SPOP.CDS	Loss.MCM6.Branch	3.61	3.39	7	43	0.044	0.26	FALSE
Loss.MCM6.Branch	Gain.NCOA2.Branch	4.75	7.25	12	51	0.044	0.26	FALSE
SSM.FOXA1.CDS	SV.ERG	-3.97	5.97	2	39	0.045	0.26	FALSE
Loss.PPP4R2.Trunk	Loss.CHD1.Branch	-5.25	11.25	6	80	0.045	0.26	FALSE
SSM.KMT2C.CDS.Armenia	Loss.TP63.Trunk	2.16	0.84	3	15	0.046	0.27	FALSE
SSM.FOXA1.UTR	SSM.FOXA1.CDS	2.95	2.05	5	35	0.047	0.27	FALSE
SV.SLC45A3	SV.ZNF81	1.64	0.36	2	15	0.047	0.27	FALSE
Loss.PPIP5K2.Trunk	Loss.CHD1.Branch	5.23	9.77	15	79	0.047	0.27	FALSE
SV.TSC22D1	Gain.CUL4A.Branch	2.58	1.42	4	27	0.047	0.27	FALSE
Loss.DDAH1.Trunk	Loss.MCM6.Branch	-2.84	2.84	0	36	0.048	0.28	FALSE
Loss.PPP4R2.Trunk	Loss.PPIP5K2.Trunk	-5.1	11.1	6	81	0.05	0.29	FALSE
SV.EVC2	Loss.FBXO31.Trunk	3.59	4.41	8	19	0.05	0.29	FALSE
SV.KCNH7	Loss.MAST4.Trunk	3.73	4.27	8	35	0.051	0.29	FALSE
SSM.chr17:7956754-7973328.Enhancer	Loss.ATM.Trunk	2.13	0.87	3	18	0.051	0.29	FALSE
SV.PCM1	Loss.ZNF292.Trunk	4.33	7.67	12	28	0.053	0.3	FALSE
SV.ZNF182	Loss.RB1.Branch	-2.64	2.64	0	15	0.053	0.3	FALSE
Loss.NKX3-1.Trunk	Loss.RB1.Branch	-8.16	46.16	38	114	0.053	0.3	FALSE
SSM.chr14:38037521-38073317.Enhancer	Gain.NCOA2.Branch	5.93	15.07	21	92	0.053	0.3	FALSE
Loss.ARID4B.Trunk	Loss.MAST4.Trunk	4.14	5.86	10	48	0.054	0.3	FALSE
Gain.MYC.Trunk	Loss.MAST4.Branch	4.91	9.09	14	70	0.054	0.3	FALSE
SV.TTC28	Loss.CHD1.Branch	3.93	5.07	9	41	0.054	0.3	FALSE
SV.TSC22D1	Loss.CDKN1B.Branch	3.41	3.59	7	27	0.054	0.3	FALSE
SSM.PTEN.CDS	Loss.RAN.Branch	2.83	2.17	5	19	0.055	0.31	FALSE
SSM.FOXA1.UTR	SV.TTC28	2.85	2.15	5	35	0.056	0.31	FALSE
SV.ERG	Loss.RB1.Branch	6.2	17.8	24	101	0.056	0.31	FALSE
SSM.chr17:7956754-7973328.Enhancer	Loss.PPIP5K2.Trunk	2.8	2.2	5	18	0.057	0.31	FALSE
SV.ZNF81	Loss.NKX3-1.Trunk	-3.51	6.51	3	16	0.057	0.31	FALSE
SV.ERG	Loss.KLF5.Trunk	-6.35	21.35	15	102	0.057	0.31	FALSE
Loss.MAST4.Trunk	Loss.FBXO31.Trunk	6.21	18.79	25	81	0.057	0.31	FALSE
SV.TMPRSS2	SNV.MT-CR.mito	6.67	22.33	29	119	0.058	0.31	FALSE
Loss.PTEN.Trunk	Loss.RB1.Branch	-6.32	21.32	15	114	0.058	0.32	FALSE
SSM.chr17:7956754-7973328.Enhancer	SSM.KMT2C.CDS.Armenia	1.59	0.41	2	15	0.059	0.32	FALSE
SSM.NEAT1.lncRNA	Loss.DDAH1.Trunk	2.48	1.52	4	28	0.059	0.32	FALSE
SNV.MT-ATT.mito	Loss.TMPRSS2.Trunk	-6.53	23.53	17	107	0.059	0.32	FALSE
SSM.NEAT1.lncRNA	SV.FBN3	2.08	0.92	3	22	0.06	0.32	FALSE
SV.KCNH7	Loss.MCM6.Trunk	-3.22	4.22	1	35	0.06	0.32	FALSE
SSM.FOXA1.CDS	Loss.NKX3-1.Trunk	5.14	15.86	21	39	0.06	0.32	FALSE
Loss.PPIP5K2.Trunk	Loss.TMPRSS2.Trunk	-5.81	17.81	12	81	0.06	0.32	FALSE
SV.MAP3K15	SV.TMPRSS2	3	3	6	16	0.061	0.32	FALSE
SV.PPAP2A	SV.TMPRSS2	3	3	6	16	0.061	0.32	FALSE
SV.TSC22D1	Loss.MAST4.Branch	3.08	2.92	6	27	0.061	0.32	FALSE
SV.ERG	Gain.NCOA2.Branch	-5.36	14.36	9	92	0.061	0.32	FALSE
Loss.ZNF292.Trunk	Loss.CDKN1B.Branch	6.47	23.53	30	86	0.062	0.33	FALSE
Loss.MAST4.Trunk	Loss.FBXO31.Branch	-5.46	15.46	10	80	0.062	0.33	FALSE
SSM.chr14:38037521-38073317.Enhancer	SSM.SPOP.CDS	4.16	6.84	11	43	0.063	0.33	FALSE
SV.PPAP2A	Loss.NKX3-1.Trunk	3.49	6.51	10	16	0.063	0.33	FALSE
SV.TTC28	Loss.MAST4.Branch	3.56	4.44	8	41	0.063	0.33	FALSE
SV.LAX1	Loss.RNLS.Branch	-3.45	5.45	2	25	0.063	0.33	FALSE
SV.PPAP2A	Gain.NCOA2.Branch	2.72	2.28	5	16	0.063	0.33	FALSE
SSM.NEAT1.lncRNA	Gain.MYC.Trunk	3.29	3.71	7	28	0.064	0.33	FALSE
SV.EVC2	Loss.CDKN1B.Branch	-2.53	2.53	0	19	0.064	0.33	FALSE
Loss.PPP4R2.Trunk	Gain.NCOA2.Trunk	-4.69	10.69	6	78	0.065	0.33	FALSE
SSM.chr17:7956754-7973328.Enhancer	Loss.TMPRSS2.Trunk	-2.96	3.96	1	18	0.067	0.34	FALSE
Loss.ZNF292.Trunk	Loss.MAST4.Branch	5.85	19.15	25	70	0.067	0.34	FALSE
Loss.KLF5.Trunk	Loss.MAST4.Branch	5.39	14.61	20	70	0.067	0.34	FALSE
SV.PTEN	Loss.RAN.Branch	4.14	6.86	11	60	0.067	0.34	FALSE
SV.CHD1	SV.ERG	-2.45	2.45	0	16	0.068	0.34	FALSE
SNV.MT-ATT.mito	Loss.ARID4B.Trunk	4.27	7.73	12	48	0.068	0.34	FALSE
SV.BTBD11	Loss.FBXO31.Trunk	-3.33	5.33	2	23	0.068	0.34	FALSE
Loss.ZNF292.Trunk	Loss.FBXO31.Trunk	7.79	42.21	50	154	0.068	0.34	FALSE
Loss.FBXO31.Trunk	Loss.HMSD.Branch	6.21	21.79	28	94	0.068	0.34	FALSE
SSM.SPOP.CDS	Loss.PTEN.Trunk	-4.03	8.03	4	43	0.069	0.34	FALSE
SSM.TP53.CDS	Loss.PTEN.Trunk	3.84	6.16	10	33	0.069	0.34	FALSE
SV.EVC2	Loss.PPIP5K2.Trunk	2.68	2.32	5	19	0.07	0.34	FALSE
SSM.TP53.CDS	Loss.NKX3-1.Trunk	4.58	13.42	18	33	0.07	0.34	FALSE
SNV.MT-ATT.mito	Loss.ZNF292.Branch	5.61	16.39	22	101	0.07	0.34	FALSE
SSM.NEAT1.lncRNA	Loss.FBXO31.Branch	3.59	5.41	9	28	0.071	0.35	FALSE
SV.ZNF182	Loss.KLF5.Trunk	2.86	3.14	6	15	0.072	0.35	FALSE
SV.TMPRSS2	Loss.RB1.Branch	6.15	21.85	28	114	0.072	0.35	FALSE
SSM.TP53.CDS	Loss.ZNF292.Trunk	-4.05	9.05	5	33	0.073	0.35	FALSE
Loss.ARID4B.Trunk	Loss.ATM.Trunk	2.69	2.31	5	32	0.073	0.35	FALSE
Loss.TP63.Trunk	Loss.RAN.Branch	-3	4	1	35	0.073	0.35	FALSE
SV.PCM1	Gain.NCOA2.Branch	-2.98	3.98	1	28	0.073	0.35	FALSE
SSM.chr14:38037521-38073317.Enhancer	SV.SLC45A3	2.61	2.39	5	15	0.074	0.35	FALSE
SSM.chr17:7956754-7973328.Enhancer	SV.TP53	1.54	0.46	2	17	0.074	0.35	FALSE
SSM.chr14:38037521-38073317.Enhancer	SV.ZNF182	2.61	2.39	5	15	0.074	0.35	FALSE
SV.TSC22D1	Gain.NCOA2.Branch	3.16	3.84	7	27	0.074	0.35	FALSE
SV.LAX1	Loss.CHD1.Branch	2.91	3.09	6	25	0.076	0.36	FALSE
SV.SLC45A3	Loss.ZNF292.Branch	-2.34	2.34	0	15	0.076	0.36	FALSE
Gain.NCOA2.Trunk	Gain.CUL4A.Branch	3.16	3.84	7	34	0.076	0.36	FALSE
SV.FBN3	Loss.MAST4.Branch	-2.38	2.38	0	22	0.077	0.36	FALSE
SV.LAX1	Loss.ZNF292.Branch	-2.9	3.9	1	25	0.077	0.36	FALSE
SV.ERG	Loss.RNLS.Branch	5.99	22.01	28	101	0.077	0.36	FALSE
SV.BTBD11	Loss.RB1.Branch	-2.88	3.88	1	22	0.077	0.36	FALSE
Loss.MCM6.Trunk	Loss.ATM.Trunk	3.14	3.86	7	32	0.078	0.36	FALSE
Loss.PPIP5K2.Trunk	Loss.MCM6.Branch	3.77	6.23	10	51	0.078	0.36	FALSE
SSM.TP53.CDS	Loss.ARID4B.Trunk	-2.39	2.39	0	33	0.079	0.36	FALSE
Loss.TP63.Trunk	Loss.ZNF292.Branch	3.54	5.46	9	35	0.079	0.36	FALSE
SV.TTC28	Loss.CDKN1B.Branch	3.55	5.45	9	41	0.079	0.37	FALSE
SV.PPAP2A	Loss.HMSD.Branch	-2.32	2.32	0	16	0.079	0.36	FALSE
SV.TP53	Gain.NCOA2.Branch	2.58	2.42	5	17	0.079	0.37	FALSE
SV.ZNF182	Loss.NKX3-1.Trunk	-3.1	6.1	3	15	0.08	0.37	FALSE
SV.PTEN	Loss.NKX3-1.Trunk	5.6	24.4	30	60	0.081	0.37	FALSE
Loss.KLF5.Trunk	Loss.CHD1.Branch	5.31	16.69	22	80	0.081	0.37	FALSE
SSM.FOXA1.UTR	SSM.PTEN.CDS	1.95	1.05	3	20	0.082	0.37	FALSE
SSM.PTEN.CDS	SV.KCNH7	1.95	1.05	3	20	0.082	0.37	FALSE
Loss.MAST4.Branch	Gain.FGF9.Branch	3.11	3.89	7	36	0.082	0.37	FALSE
SSM.FOXA1.CDS	SV.TTC28	2.6	2.4	5	39	0.083	0.37	FALSE
Loss.MAST4.Trunk	Gain.NCOA2.Branch	4.62	11.38	16	80	0.083	0.37	FALSE
Loss.PTEN.Trunk	Gain.CUL4A.Branch	3.64	6.36	10	34	0.083	0.37	FALSE
SSM.SPOP.CDS	SV.PTEN	-2.87	3.87	1	43	0.084	0.37	FALSE
SSM.FOXA1.CDS	Loss.MCM6.Trunk	3.3	4.7	8	39	0.084	0.37	FALSE
SSM.FOXA1.UTR	Loss.TMPRSS2.Trunk	-3.7	7.7	4	35	0.084	0.37	FALSE
SV.CHD1	Loss.MAST4.Branch	2.27	1.73	4	16	0.084	0.37	FALSE
Gain.NCOA2.Trunk	Loss.ZNF292.Branch	4.6	11.4	16	73	0.084	0.37	FALSE
SV.PTEN	Loss.CDKN1B.Branch	4.02	7.98	12	60	0.084	0.37	FALSE
SV.TSC22D1	SV.TTC28	2.28	1.72	4	28	0.086	0.38	FALSE
SV.FBN3	Loss.TMPRSS2.Trunk	3.16	4.84	8	22	0.086	0.38	FALSE
Loss.TMPRSS2.Trunk	Gain.NCOA2.Branch	-5.48	20.48	15	92	0.086	0.38	FALSE
SV.PCM1	Loss.FBXO31.Trunk	3.51	6.49	10	28	0.088	0.39	FALSE
SSM.FOXA1.UTR	Loss.RNLS.Branch	-3.63	7.63	4	35	0.088	0.39	FALSE
SV.KCNH7	Loss.RNLS.Branch	-3.63	7.63	4	35	0.088	0.39	FALSE
SSM.TP53.CDS	Loss.MCM6.Trunk	3.02	3.98	7	33	0.089	0.39	FALSE
Loss.PTEN.Trunk	Loss.FBXO31.Trunk	6.24	28.76	35	124	0.089	0.39	FALSE
SV.TTC28	Loss.ZNF292.Branch	3.6	6.4	10	41	0.089	0.39	FALSE
Loss.MAST4.Trunk	Loss.CDKN1B.Branch	4.37	10.63	15	80	0.09	0.39	FALSE
Loss.TMPRSS2.Trunk	Gain.CUL4A.Branch	-3.57	7.57	4	34	0.091	0.39	FALSE
SV.ZNF81	Loss.PPP4R2.Trunk	-2.19	2.19	0	16	0.092	0.39	FALSE
SSM.FOXA1.UTR	Loss.KLF5.Trunk	3.67	7.33	11	35	0.092	0.39	FALSE
Loss.DDAH1.Trunk	Loss.ZNF292.Branch	3.38	5.62	9	36	0.092	0.39	FALSE
SSM.KMT2C.CDS.Armenia	Loss.HMSD.Branch	-2.18	2.18	0	15	0.092	0.39	FALSE
SV.ERG	Loss.MAST4.Trunk	-4.44	12.44	8	81	0.093	0.4	FALSE
SV.ERG	Loss.PPIP5K2.Trunk	-4.44	12.44	8	81	0.093	0.4	FALSE
Loss.TP63.Trunk	Loss.HMSD.Branch	-3.09	5.09	2	35	0.093	0.4	FALSE
SSM.PTEN.CDS	Loss.TP63.Trunk	1.89	1.11	3	20	0.094	0.4	FALSE
Loss.MAST4.Trunk	Loss.PTEN.Trunk	4.87	15.13	20	81	0.094	0.4	FALSE
SSM.chr14:38037521-38073317.Enhancer	Gain.NCOA2.Trunk	4.55	12.45	17	78	0.094	0.4	FALSE
SSM.chr14:38037521-38073317.Enhancer	SV.CHD1	2.45	2.55	5	16	0.095	0.4	FALSE
SV.ZNF81	Loss.KLF5.Trunk	2.65	3.35	6	16	0.095	0.4	FALSE
SV.PTEN	Loss.DDAH1.Trunk	2.75	3.25	6	36	0.096	0.4	FALSE
Loss.ARID4B.Trunk	Gain.NCOA2.Trunk	3.36	5.64	9	48	0.096	0.4	FALSE
Loss.FBXO31.Trunk	Loss.RNLS.Branch	6.31	32.69	39	141	0.096	0.4	FALSE
Loss.TMPRSS2.Trunk	Loss.CDKN1B.Branch	-5.14	19.14	14	86	0.096	0.4	FALSE
SNV.MT-ATT.mito	Loss.PPP4R2.Trunk	-4.66	14.66	10	91	0.097	0.4	FALSE
SSM.FOXA1.CDS	Loss.FBXO31.Branch	-3.53	7.53	4	39	0.097	0.4	FALSE
SV.SLC45A3	Gain.NCOA2.Branch	-2.13	2.13	0	15	0.097	0.4	FALSE
SV.ERG	Loss.TP63.Trunk	3.32	5.68	9	37	0.098	0.4	FALSE
SV.ERG	Loss.RB1.Trunk	-5.88	28.88	23	102	0.098	0.4	FALSE
SSM.SPOP.CDS	SSM.NEAT1.lncRNA	2.19	1.81	4	28	0.099	0.4	FALSE
SSM.chr14:38037521-38073317.Enhancer	SV.TTC28	3.47	6.53	10	41	0.099	0.4	FALSE
SV.ZNF182	Loss.RB1.Trunk	2.75	4.25	7	15	0.099	0.4	FALSE
SSM.PTEN.CDS	Loss.RB1.Branch	2.65	3.35	6	19	0.099	0.4	FALSE
SV.LAX1	Loss.HMSD.Branch	-2.63	3.63	1	25	0.099	0.4	FALSE
SV.ERG	SV.TTC28	-3.28	6.28	3	41	0.1	0.41	FALSE
SV.KCNH7	SV.TTC28	-2.15	2.15	0	35	0.1	0.41	FALSE
SV.BTBD11	SV.ZNF81	1.45	0.55	2	16	0.1	0.41	FALSE
SV.PTEN	Loss.PPP4R2.Trunk	3.78	8.22	12	60	0.1	0.41	FALSE
SV.SLC45A3	Loss.NKX3-1.Trunk	2.9	6.1	9	15	0.1	0.41	FALSE
SSM.chr14:38037521-38073317.Enhancer	Loss.PTEN.Trunk	5.2	19.8	25	106	0.1	0.41	FALSE
SV.SLC45A3	Loss.FBXO31.Trunk	-2.48	3.48	1	15	0.1	0.41	FALSE
Loss.DDAH1.Trunk	Loss.FBXO31.Trunk	3.65	8.35	12	36	0.1	0.41	FALSE
SV.MAP3K15	Gain.MYC.Trunk	-2.12	2.12	0	16	0.1	0.41	FALSE
SNV.MT-ATT.mito	Loss.MCM6.Branch	3.72	8.28	12	51	0.1	0.41	FALSE
SSM.chr17:7956754-7973328.Enhancer	Loss.MAST4.Branch	2.16	1.84	4	17	0.1	0.41	FALSE
Loss.NKX3-1.Trunk	Loss.MAST4.Branch	-5.35	28.35	23	70	0.1	0.41	FALSE
SSM.SPOP.CDS	Loss.CDKN1B.Branch	3.28	5.72	9	43	0.1	0.41	FALSE
Loss.FBXO31.Trunk	Loss.RAN.Branch	4.84	17.16	22	74	0.1	0.41	FALSE
SSM.TP53.CDS	Gain.FGF9.Branch	2.16	1.84	4	33	0.1	0.41	FALSE
Loss.RB1.Trunk	Gain.FGF9.Branch	3.87	10.13	14	36	0.1	0.41	FALSE
SSM.FOXA1.UTR	Gain.CUL4A.Branch	2.16	1.84	4	34	0.1	0.41	FALSE
SV.ERG	SV.PTEN	3.81	9.19	13	60	0.11	0.42	FALSE
SSM.FOXA1.CDS	SV.TMPRSS2	-3.32	7.32	4	39	0.11	0.42	FALSE
SNV.MT-ATT.mito	Loss.DDAH1.Trunk	3.2	5.8	9	36	0.11	0.41	FALSE
SV.PCM1	Loss.MCM6.Trunk	2.63	3.37	6	28	0.11	0.41	FALSE
SV.TSC22D1	Loss.MCM6.Trunk	2.63	3.37	6	28	0.11	0.41	FALSE
SSM.KMT2C.CDS.Armenia	Loss.PPP4R2.Trunk	-2.06	2.06	0	15	0.11	0.41	FALSE
SV.ZNF182	Loss.PPP4R2.Trunk	-2.06	2.06	0	15	0.11	0.41	FALSE
SV.TTC28	Loss.MAST4.Trunk	3	5	8	41	0.11	0.42	FALSE
SV.TP53	Loss.ZNF292.Trunk	-2.66	4.66	2	17	0.11	0.42	FALSE
SSM.FOXA1.CDS	Loss.ATM.Trunk	2.12	1.88	4	32	0.11	0.42	FALSE
SSM.SPOP.CDS	Loss.ATM.Trunk	-2.07	2.07	0	32	0.11	0.42	FALSE
SV.LAX1	Loss.ATM.Trunk	1.8	1.2	3	25	0.11	0.42	FALSE
Loss.DDAH1.Trunk	Loss.RB1.Trunk	3.81	10.19	14	36	0.11	0.41	FALSE
SV.SVOPL	Loss.FBXO31.Trunk	2.52	3.48	6	15	0.11	0.42	FALSE
SV.CHD1	Gain.NCOA2.Trunk	2.12	1.88	4	16	0.11	0.41	FALSE
SSM.KMT2C.CDS.Armenia	Loss.MCM6.Branch	1.82	1.18	3	15	0.11	0.41	FALSE
Loss.NKX3-1.Trunk	Loss.MCM6.Branch	-4.65	20.65	16	51	0.11	0.41	FALSE
SV.EVC2	Loss.MAST4.Branch	-2.06	2.06	0	19	0.11	0.42	FALSE
Loss.PPP4R2.Trunk	Loss.MAST4.Branch	-3.85	9.85	6	70	0.11	0.41	FALSE
SSM.FOXA1.CDS	Loss.RNLS.Branch	-3.5	8.5	5	39	0.11	0.42	FALSE
SV.PPAP2A	Loss.RNLS.Branch	2.51	3.49	6	16	0.11	0.42	FALSE
SV.SVOPL	Loss.CDKN1B.Branch	-1.99	1.99	0	15	0.11	0.42	FALSE
SSM.TP53.CDS	Loss.RB1.Branch	3.19	5.81	9	33	0.11	0.41	FALSE
SSM.FOXA1.UTR	Gain.NCOA2.Branch	3.02	4.98	8	35	0.11	0.41	FALSE
SV.TTC28	Gain.NCOA2.Branch	3.17	5.83	9	41	0.11	0.42	FALSE
SV.BTBD11	SV.ERG	2.48	3.52	6	23	0.12	0.43	FALSE
SV.CHD1	SV.LAX1	1.4	0.6	2	16	0.12	0.43	FALSE
SV.BTBD11	SV.TMPRSS2	2.68	4.32	7	23	0.12	0.43	FALSE
SSM.SPOP.CDS	SV.TTC28	2.35	2.65	5	41	0.12	0.42	FALSE
SV.BTBD11	Loss.DDAH1.Trunk	1.75	1.25	3	23	0.12	0.43	FALSE
SV.TSC22D1	Loss.ARID4B.Trunk	-2.02	2.02	0	28	0.12	0.42	FALSE
SV.PTEN	Loss.MCM6.Trunk	-3.23	7.23	4	60	0.12	0.43	FALSE
SV.FBN3	Loss.TP63.Trunk	1.77	1.23	3	22	0.12	0.43	FALSE
SSM.NEAT1.lncRNA	Loss.PPIP5K2.Trunk	-2.42	3.42	1	28	0.12	0.43	FALSE
SV.MAP3K15	Loss.PPIP5K2.Trunk	-1.95	1.95	0	16	0.12	0.43	FALSE
SSM.FOXA1.UTR	Loss.NKX3-1.Trunk	3.77	14.23	18	35	0.12	0.43	FALSE
Loss.TP63.Trunk	Loss.NKX3-1.Trunk	3.95	15.05	19	37	0.12	0.43	FALSE
SSM.FOXA1.CDS	Loss.PTEN.Trunk	-3.28	7.28	4	39	0.12	0.42	FALSE
SV.TTC28	Loss.ATM.Trunk	-1.98	1.98	0	32	0.12	0.43	FALSE
SSM.TP53.CDS	Loss.FBXO31.Trunk	3.35	7.65	11	33	0.12	0.42	FALSE
SV.TTC28	Loss.FBXO31.Trunk	-3.51	9.51	6	41	0.12	0.43	FALSE
SSM.KMT2C.CDS.Armenia	Loss.TMPRSS2.Trunk	-2.3	3.3	1	15	0.12	0.43	FALSE
SV.PPAP2A	Loss.TMPRSS2.Trunk	2.48	3.52	6	16	0.12	0.42	FALSE
Loss.NKX3-1.Trunk	Loss.TMPRSS2.Trunk	6.63	59.37	66	146	0.12	0.43	FALSE
SV.ERG	Gain.NCOA2.Trunk	-3.98	11.98	8	78	0.12	0.43	FALSE
SV.SLC45A3	Gain.MYC.Trunk	-1.99	1.99	0	15	0.12	0.42	FALSE
SV.SVOPL	Gain.MYC.Trunk	-1.99	1.99	0	15	0.12	0.42	FALSE
Loss.PPP4R2.Trunk	Gain.MYC.Trunk	-4.06	12.06	8	88	0.12	0.42	FALSE
SNV.MT-CR.mito	Loss.MCM6.Branch	3.49	8.51	12	51	0.12	0.43	FALSE
SV.LAX1	Loss.MAST4.Branch	2.3	2.7	5	25	0.12	0.43	FALSE
SV.TMPRSS2	Loss.CHD1.Branch	-4.33	15.33	11	80	0.12	0.43	FALSE
Loss.FBXO31.Trunk	Loss.CHD1.Branch	-4.55	18.55	14	80	0.12	0.43	FALSE
Loss.ARID4B.Trunk	Loss.ZNF292.Branch	3.29	6.71	10	43	0.12	0.42	FALSE
Loss.NKX3-1.Trunk	Loss.ZNF292.Branch	-5.9	40.9	35	101	0.12	0.42	FALSE
Loss.PTEN.Trunk	Loss.RAN.Branch	4.16	13.84	18	74	0.12	0.43	FALSE
SV.SEH1L	Loss.RB1.Branch	-2.35	3.35	1	19	0.12	0.43	FALSE
Loss.TMPRSS2.Trunk	Loss.HMSD.Branch	-4.92	20.92	16	94	0.12	0.42	FALSE
SV.TMPRSS2	Gain.NCOA2.Branch	-4.63	17.63	13	92	0.12	0.42	FALSE
Loss.NKX3-1.Trunk	Gain.CUL4A.Branch	-3.77	13.77	10	34	0.12	0.43	FALSE
SSM.KMT2C.CDS.Armenia	SV.PCM1	1.37	0.63	2	15	0.13	0.43	FALSE
SSM.NEAT1.lncRNA	SV.TMPRSS2	2.74	5.26	8	28	0.13	0.44	FALSE
SSM.KMT2C.CDS.Armenia	SV.TMPRSS2	2.18	2.82	5	15	0.13	0.44	FALSE
SV.MAP3K15	Loss.MCM6.Trunk	-1.93	1.93	0	16	0.13	0.43	FALSE
SV.PPAP2A	Loss.MCM6.Trunk	-1.93	1.93	0	16	0.13	0.43	FALSE
SNV.MT-ATT.mito	Loss.MCM6.Trunk	-3.89	12.89	9	80	0.13	0.44	FALSE
SSM.chr14:38037521-38073317.Enhancer	Loss.PPIP5K2.Trunk	4.07	12.93	17	81	0.13	0.43	FALSE
SSM.FOXA1.UTR	Loss.ZNF292.Trunk	3.41	9.59	13	35	0.13	0.43	FALSE
Loss.PPP4R2.Trunk	Loss.ZNF292.Trunk	-4.94	24.94	20	91	0.13	0.43	FALSE
SV.LAX1	Loss.NKX3-1.Trunk	-3.17	10.17	7	25	0.13	0.44	FALSE
SV.TMPRSS2	Loss.NKX3-1.Trunk	6.17	50.83	57	125	0.13	0.43	FALSE
SV.TSC22D1	Loss.NKX3-1.Trunk	-3.39	11.39	8	28	0.13	0.43	FALSE
SSM.NEAT1.lncRNA	Loss.PTEN.Trunk	2.77	5.23	8	28	0.13	0.44	FALSE
SV.SLC45A3	Loss.PTEN.Trunk	2.2	2.8	5	15	0.13	0.43	FALSE
SV.SVOPL	Loss.PTEN.Trunk	2.2	2.8	5	15	0.13	0.43	FALSE
Loss.ZNF292.Trunk	Loss.ATM.Trunk	3.23	8.77	12	32	0.13	0.44	FALSE
SV.FBN3	Loss.KLF5.Trunk	-2.61	4.61	2	22	0.13	0.43	FALSE
Loss.TP63.Trunk	Loss.KLF5.Trunk	3.25	7.75	11	37	0.13	0.43	FALSE
SV.MAP3K15	Gain.NCOA2.Trunk	-1.88	1.88	0	16	0.13	0.44	FALSE
Loss.MCM6.Trunk	Gain.NCOA2.Trunk	3.6	9.4	13	78	0.13	0.43	FALSE
SSM.FOXA1.UTR	Gain.MYC.Trunk	-2.64	4.64	2	35	0.13	0.44	FALSE
Loss.ZNF292.Trunk	Gain.MYC.Trunk	4.88	24.12	29	88	0.13	0.44	FALSE
SV.KCNH7	Loss.MCM6.Branch	2.24	2.76	5	35	0.13	0.44	FALSE
Loss.PPP4R2.Trunk	Loss.MCM6.Branch	-3.17	7.17	4	51	0.13	0.43	FALSE
Loss.PTEN.Trunk	Loss.MCM6.Branch	-3.54	9.54	6	51	0.13	0.43	FALSE
Loss.PPIP5K2.Trunk	Loss.MAST4.Branch	3.45	8.55	12	70	0.13	0.43	FALSE
SV.SLC45A3	Loss.CHD1.Branch	-1.85	1.85	0	15	0.13	0.44	FALSE
SV.SLC45A3	Loss.RNLS.Branch	-2.27	3.27	1	15	0.13	0.43	FALSE
Loss.ARID4B.Trunk	Loss.RNLS.Branch	-3.37	9.37	6	43	0.13	0.44	FALSE
SV.SLC45A3	Loss.CDKN1B.Branch	2.01	1.99	4	15	0.13	0.43	FALSE
SV.TMPRSS2	Loss.FBXO31.Branch	5.04	23.96	29	124	0.13	0.43	FALSE
Loss.ARID4B.Trunk	Loss.FBXO31.Branch	-3.31	8.31	5	43	0.13	0.43	FALSE
Loss.MCM6.Trunk	Gain.FGF9.Branch	2.66	4.34	7	36	0.13	0.43	FALSE
SSM.NEAT1.lncRNA	SV.CHD1	1.33	0.67	2	16	0.14	0.45	FALSE
SSM.FOXA1.UTR	SV.KCNH7	-1.84	1.84	0	35	0.14	0.45	FALSE
SV.MAP3K15	SV.TSC22D1	1.33	0.67	2	16	0.14	0.45	FALSE
SSM.chr17:7956754-7973328.Enhancer	SNV.MT-CR.mito	-2.22	3.22	1	18	0.14	0.45	FALSE
SSM.FOXA1.CDS	SNV.MT-CR.mito	-2.97	6.97	4	39	0.14	0.45	FALSE
SV.CHD1	SNV.MT-CR.mito	2.14	2.86	5	16	0.14	0.45	FALSE
SV.SLC45A3	Loss.MCM6.Trunk	-1.81	1.81	0	15	0.14	0.45	FALSE
SV.SVOPL	Loss.MCM6.Trunk	-1.81	1.81	0	15	0.14	0.45	FALSE
SV.SLC45A3	Loss.PPP4R2.Trunk	1.94	2.06	4	15	0.14	0.44	FALSE
SV.TMPRSS2	Loss.TP63.Trunk	3.03	6.97	10	37	0.14	0.44	FALSE
SV.SVOPL	Loss.MAST4.Trunk	-1.83	1.83	0	15	0.14	0.45	FALSE
SV.MAP3K15	Loss.ZNF292.Trunk	-2.39	4.39	2	16	0.14	0.45	FALSE
SSM.chr17:7956754-7973328.Enhancer	Loss.NKX3-1.Trunk	2.68	7.32	10	18	0.14	0.45	FALSE
SSM.PTEN.CDS	Loss.NKX3-1.Trunk	2.87	8.13	11	20	0.14	0.44	FALSE
SSM.NEAT1.lncRNA	Loss.RB1.Trunk	3.07	7.93	11	28	0.14	0.44	FALSE
SV.ZNF81	Loss.RB1.Trunk	2.47	4.53	7	16	0.14	0.44	FALSE
SV.SLC45A3	Loss.KLF5.Trunk	-2.14	3.14	1	15	0.14	0.45	FALSE
Loss.MCM6.Trunk	Loss.KLF5.Trunk	4.25	16.75	21	80	0.14	0.44	FALSE
SV.TP53	Loss.MCM6.Branch	1.66	1.34	3	17	0.14	0.45	FALSE
Loss.DDAH1.Trunk	Loss.CHD1.Branch	2.55	4.45	7	36	0.14	0.45	FALSE
Loss.RB1.Trunk	Loss.CHD1.Branch	4.5	22.5	27	80	0.14	0.45	FALSE
SV.ZNF81	Loss.RAN.Branch	-1.83	1.83	0	16	0.14	0.45	FALSE
Gain.MYC.Trunk	Loss.RAN.Branch	3.39	9.61	13	74	0.14	0.45	FALSE
Loss.TP63.Trunk	Loss.RB1.Branch	2.83	6.17	9	35	0.14	0.45	FALSE
SSM.chr14:38037521-38073317.Enhancer	Loss.FBXO31.Branch	-4.48	20.48	16	106	0.14	0.45	FALSE
Loss.DDAH1.Trunk	Loss.HMSD.Branch	2.77	5.23	8	36	0.14	0.44	FALSE
Loss.MCM6.Branch	Gain.FGF9.Branch	2.16	2.84	5	36	0.14	0.45	FALSE
SSM.FOXA1.CDS	Gain.CUL4A.Branch	1.95	2.05	4	34	0.14	0.45	FALSE
SSM.PTEN.CDS	SV.BTBD11	1.31	0.69	2	20	0.15	0.45	FALSE
SSM.FOXA1.UTR	SV.ERG	2.64	5.36	8	35	0.15	0.45	FALSE
SSM.PTEN.CDS	SV.PTEN	-1.8	1.8	0	20	0.15	0.45	FALSE
SV.PTEN	SV.SLC45A3	1.65	1.35	3	15	0.15	0.45	FALSE
SSM.chr14:38037521-38073317.Enhancer	SNV.MT-ATT.mito	-4.03	17.03	13	106	0.15	0.46	FALSE
SV.LAX1	SNV.MT-CR.mito	-2.47	4.47	2	25	0.15	0.45	FALSE
SV.CHD1	Loss.NKX3-1.Trunk	2.49	6.51	9	16	0.15	0.46	FALSE
SNV.MT-CR.mito	Loss.NKX3-1.Trunk	-5.58	47.58	42	117	0.15	0.45	FALSE
SV.TSC22D1	Loss.ATM.Trunk	1.65	1.35	3	28	0.15	0.45	FALSE
SNV.MT-CR.mito	Loss.ATM.Trunk	-2.64	5.64	3	32	0.15	0.46	FALSE
SV.TP53	Loss.TMPRSS2.Trunk	2.26	3.74	6	17	0.15	0.45	FALSE
SSM.chr17:7956754-7973328.Enhancer	Gain.NCOA2.Trunk	1.89	2.11	4	18	0.15	0.45	FALSE
SV.SLC45A3	Gain.NCOA2.Trunk	-1.76	1.76	0	15	0.15	0.45	FALSE
SV.SVOPL	Gain.NCOA2.Trunk	-1.76	1.76	0	15	0.15	0.45	FALSE
SV.CHD1	Gain.MYC.Trunk	1.88	2.12	4	16	0.15	0.45	FALSE
SV.TSC22D1	Gain.MYC.Trunk	2.29	3.71	6	28	0.15	0.46	FALSE
Loss.RB1.Trunk	Loss.MCM6.Branch	3.65	14.35	18	51	0.15	0.46	FALSE
Gain.NCOA2.Trunk	Loss.MAST4.Branch	3.1	7.9	11	70	0.15	0.45	FALSE
SSM.chr17:7956754-7973328.Enhancer	Loss.CHD1.Branch	1.9	2.1	4	17	0.15	0.45	FALSE
SV.TP53	Loss.CHD1.Branch	1.9	2.1	4	17	0.15	0.45	FALSE
SNV.MT-CR.mito	Loss.ZNF292.Branch	4.14	16.86	21	101	0.15	0.45	FALSE
Loss.MCM6.Trunk	Loss.RNLS.Branch	-4	17	13	78	0.15	0.46	FALSE
SV.PPAP2A	Loss.CDKN1B.Branch	1.87	2.13	4	16	0.15	0.45	FALSE
Loss.ARID4B.Trunk	Loss.CDKN1B.Branch	-2.72	5.72	3	43	0.15	0.45	FALSE
SV.PCM1	Loss.RAN.Branch	-2.2	3.2	1	28	0.15	0.45	FALSE
SV.LAX1	Loss.RB1.Branch	-2.4	4.4	2	25	0.15	0.46	FALSE
Loss.ZNF292.Trunk	Loss.FBXO31.Branch	-5.2	34.2	29	125	0.15	0.45	FALSE
Loss.PTEN.Trunk	Loss.FBXO31.Branch	4.62	23.38	28	121	0.15	0.45	FALSE
SV.BTBD11	Loss.HMSD.Branch	-2.2	3.2	1	22	0.15	0.45	FALSE
SSM.chr14:38037521-38073317.Enhancer	SV.KCNH7	-2.57	5.57	3	35	0.16	0.47	FALSE
SSM.TP53.CDS	SV.KCNH7	-1.73	1.73	0	33	0.16	0.47	FALSE
SV.EVC2	SV.PTEN	-1.71	1.71	0	19	0.16	0.47	FALSE
SNV.MT-CR.mito	Loss.DDAH1.Trunk	2.66	6.34	9	36	0.16	0.47	FALSE
SSM.chr17:7956754-7973328.Enhancer	Loss.MCM6.Trunk	1.83	2.17	4	18	0.16	0.47	FALSE
SV.MAP3K15	Loss.PPP4R2.Trunk	1.81	2.19	4	16	0.16	0.47	FALSE
SV.BTBD11	Loss.PTEN.Trunk	-2.3	4.3	2	23	0.16	0.47	FALSE
SSM.KMT2C.CDS.Armenia	Loss.ATM.Trunk	1.28	0.72	2	15	0.16	0.47	FALSE
SSM.KMT2C.CDS.Armenia	Loss.RB1.Trunk	-2.25	4.25	2	15	0.16	0.46	FALSE
SV.SVOPL	Loss.RB1.Trunk	-2.25	4.25	2	15	0.16	0.46	FALSE
SSM.FOXA1.UTR	Loss.FBXO31.Trunk	2.88	8.12	11	35	0.16	0.47	FALSE
SSM.FOXA1.CDS	Loss.FBXO31.Trunk	-3.05	9.05	6	39	0.16	0.47	FALSE
SV.TMPRSS2	Gain.NCOA2.Trunk	-3.68	14.68	11	78	0.16	0.47	FALSE
SV.FBN3	Loss.MCM6.Branch	-1.73	1.73	0	22	0.16	0.47	FALSE
SV.ERG	Loss.CHD1.Branch	-3.49	12.49	9	80	0.16	0.47	FALSE
SV.PCM1	Loss.ZNF292.Branch	-2.37	4.37	2	28	0.16	0.47	FALSE
SNV.MT-CR.mito	Loss.CDKN1B.Branch	3.64	14.36	18	86	0.16	0.47	FALSE
SV.SVOPL	Loss.RAN.Branch	-1.72	1.72	0	15	0.16	0.47	FALSE
SV.ZNF182	Loss.RAN.Branch	-1.72	1.72	0	15	0.16	0.47	FALSE
Loss.RB1.Trunk	Loss.RAN.Branch	4.18	20.82	25	74	0.16	0.46	FALSE
SV.PTEN	Loss.FBXO31.Branch	3.41	11.59	15	60	0.16	0.47	FALSE
SV.TMPRSS2	Loss.HMSD.Branch	3.98	18.02	22	94	0.16	0.47	FALSE
SSM.FOXA1.CDS	Gain.FGF9.Branch	1.83	2.17	4	36	0.16	0.47	FALSE
SV.TTC28	Gain.CUL4A.Branch	1.85	2.15	4	34	0.16	0.47	FALSE
SSM.TP53.CDS	SSM.KMT2C.CDS.Armenia	1.26	0.74	2	15	0.17	0.47	FALSE
SSM.chr14:38037521-38073317.Enhancer	SV.EVC2	-2.02	3.02	1	19	0.17	0.47	FALSE
SSM.TP53.CDS	SV.PTEN	2.03	2.97	5	33	0.17	0.47	FALSE
SSM.chr17:7956754-7973328.Enhancer	SV.TSC22D1	1.24	0.76	2	18	0.17	0.48	FALSE
SV.ERG	Loss.DDAH1.Trunk	-2.53	5.53	3	36	0.17	0.47	FALSE
SV.TTC28	Loss.ARID4B.Trunk	2.04	2.96	5	41	0.17	0.47	FALSE
SSM.NEAT1.lncRNA	Loss.ZNF292.Trunk	-2.67	7.67	5	28	0.17	0.49	FALSE
SSM.KMT2C.CDS.Armenia	Loss.ZNF292.Trunk	-2.11	4.11	2	15	0.17	0.49	FALSE
SSM.chr14:38037521-38073317.Enhancer	Loss.NKX3-1.Trunk	4.9	43.1	48	106	0.17	0.48	FALSE
SSM.SPOP.CDS	Loss.NKX3-1.Trunk	3.52	17.48	21	43	0.17	0.47	FALSE
SSM.TP53.CDS	Loss.TMPRSS2.Trunk	2.74	7.26	10	33	0.17	0.47	FALSE
Loss.KLF5.Trunk	Gain.NCOA2.Trunk	3.67	16.33	20	78	0.17	0.48	FALSE
Loss.ARID4B.Trunk	Gain.MYC.Trunk	2.64	6.36	9	48	0.17	0.48	FALSE
Loss.MAST4.Trunk	Loss.CHD1.Branch	3.11	9.89	13	80	0.17	0.48	FALSE
SV.TTC28	Loss.RNLS.Branch	-2.94	8.94	6	41	0.17	0.48	FALSE
Loss.DDAH1.Trunk	Loss.RNLS.Branch	-2.85	7.85	5	36	0.17	0.47	FALSE
Loss.PPIP5K2.Trunk	Loss.RAN.Branch	2.96	9.04	12	74	0.17	0.49	FALSE
SSM.FOXA1.UTR	SSM.SPOP.CDS	1.74	2.26	4	35	0.18	0.49	FALSE
SSM.FOXA1.UTR	SSM.KMT2C.CDS.Armenia	1.21	0.79	2	15	0.18	0.49	FALSE
SSM.PTEN.CDS	SV.ERG	1.94	3.06	5	20	0.18	0.49	FALSE
SSM.NEAT1.lncRNA	SV.KCNH7	1.53	1.47	3	28	0.18	0.49	FALSE
SSM.chr17:7956754-7973328.Enhancer	SV.PTEN	-1.62	1.62	0	18	0.18	0.49	FALSE
SSM.FOXA1.UTR	SV.ZNF182	1.21	0.79	2	15	0.18	0.49	FALSE
SV.ERG	SNV.MT-ATT.mito	3.61	16.39	20	102	0.18	0.49	FALSE
SV.ERG	SNV.MT-CR.mito	3.77	18.23	22	102	0.18	0.49	FALSE
SV.LAX1	Loss.MAST4.Trunk	1.95	3.05	5	25	0.18	0.49	FALSE
SV.CHD1	Loss.ATM.Trunk	1.23	0.77	2	16	0.18	0.49	FALSE
Loss.MAST4.Trunk	Loss.ATM.Trunk	2.1	3.9	6	32	0.18	0.49	FALSE
SV.TSC22D1	Loss.FBXO31.Trunk	2.51	6.49	9	28	0.18	0.49	FALSE
Loss.PTEN.Trunk	Gain.NCOA2.Trunk	3.43	14.57	18	78	0.18	0.49	FALSE
SSM.PTEN.CDS	Loss.MCM6.Branch	1.5	1.5	3	19	0.18	0.49	FALSE
SV.SLC45A3	Loss.MAST4.Branch	-1.62	1.62	0	15	0.18	0.49	FALSE
SV.SVOPL	Loss.MAST4.Branch	-1.62	1.62	0	15	0.18	0.49	FALSE
Loss.TMPRSS2.Trunk	Loss.MAST4.Branch	-3.58	15.58	12	70	0.18	0.49	FALSE
SV.EVC2	Loss.ZNF292.Branch	-1.97	2.97	1	19	0.18	0.49	FALSE
SV.SEH1L	Loss.ZNF292.Branch	-1.97	2.97	1	19	0.18	0.49	FALSE
SV.BTBD11	Loss.RNLS.Branch	2.21	4.79	7	22	0.18	0.49	FALSE
Gain.MYC.Trunk	Loss.RNLS.Branch	3.69	18.31	22	84	0.18	0.49	FALSE
SV.TP53	Loss.CDKN1B.Branch	1.74	2.26	4	17	0.18	0.49	FALSE
SV.SLC45A3	Loss.FBXO31.Branch	-1.9	2.9	1	15	0.18	0.49	FALSE
SV.CHD1	Gain.NCOA2.Branch	1.72	2.28	4	16	0.18	0.49	FALSE
Loss.RB1.Trunk	Gain.NCOA2.Branch	4.12	25.88	30	92	0.18	0.49	FALSE
SV.TSC22D1	Gain.FGF9.Branch	1.5	1.5	3	27	0.18	0.49	FALSE
SSM.chr14:38037521-38073317.Enhancer	Gain.CUL4A.Branch	2.43	5.57	8	34	0.18	0.49	FALSE
SSM.chr14:38037521-38073317.Enhancer	SV.LAX1	2.02	3.98	6	25	0.19	0.5	FALSE
SSM.TP53.CDS	SV.MAP3K15	1.21	0.79	2	16	0.19	0.49	FALSE
SSM.NEAT1.lncRNA	SV.SEH1L	1.2	0.8	2	19	0.19	0.5	FALSE
SSM.chr17:7956754-7973328.Enhancer	SNV.MT-ATT.mito	-1.89	2.89	1	18	0.19	0.49	FALSE
SSM.SPOP.CDS	SNV.MT-CR.mito	-2.68	7.68	5	43	0.19	0.49	FALSE
SSM.SPOP.CDS	Loss.ARID4B.Trunk	1.89	3.11	5	43	0.19	0.5	FALSE
SV.FBN3	Loss.ARID4B.Trunk	-1.59	1.59	0	22	0.19	0.5	FALSE
SSM.NEAT1.lncRNA	Loss.TP63.Trunk	-1.56	1.56	0	28	0.19	0.5	FALSE
SV.SEH1L	Loss.ZNF292.Trunk	-2.21	5.21	3	19	0.19	0.5	FALSE
SV.FBN3	Loss.PTEN.Trunk	-2.11	4.11	2	22	0.19	0.5	FALSE
Loss.NKX3-1.Trunk	Loss.RB1.Trunk	5.55	76.45	82	188	0.19	0.5	FALSE
SV.TMPRSS2	Gain.MYC.Trunk	-3.57	16.57	13	88	0.19	0.49	FALSE
Loss.KLF5.Trunk	Gain.MYC.Trunk	3.58	18.42	22	88	0.19	0.5	FALSE
SV.ZNF182	Loss.ZNF292.Branch	1.66	2.34	4	15	0.19	0.5	FALSE
Loss.ZNF292.Trunk	Loss.RNLS.Branch	-4.57	38.57	34	141	0.19	0.5	FALSE
SV.TSC22D1	Loss.RAN.Branch	1.91	3.09	5	27	0.19	0.49	FALSE
SSM.chr14:38037521-38073317.Enhancer	Loss.RB1.Branch	-3.68	18.68	15	106	0.19	0.5	FALSE
SSM.SPOP.CDS	Loss.FBXO31.Branch	2.69	8.31	11	43	0.19	0.5	FALSE
SSM.NEAT1.lncRNA	Gain.FGF9.Branch	-1.56	1.56	0	28	0.19	0.5	FALSE
SV.TTC28	Gain.FGF9.Branch	1.72	2.28	4	36	0.19	0.5	FALSE
Loss.FBXO31.Trunk	Gain.FGF9.Branch	2.65	8.35	11	36	0.19	0.5	FALSE
SSM.FOXA1.UTR	SV.CHD1	1.16	0.84	2	16	0.2	0.52	FALSE
SSM.FOXA1.UTR	SV.PPAP2A	1.16	0.84	2	16	0.2	0.52	FALSE
SV.TMPRSS2	SV.TP53	1.81	3.19	5	17	0.2	0.51	FALSE
SSM.FOXA1.UTR	SV.ZNF81	1.16	0.84	2	16	0.2	0.52	FALSE
SSM.chr14:38037521-38073317.Enhancer	Loss.DDAH1.Trunk	2.25	5.75	8	36	0.2	0.52	FALSE
SSM.SPOP.CDS	Loss.DDAH1.Trunk	1.67	2.33	4	36	0.2	0.51	FALSE
Loss.MCM6.Trunk	Loss.PPP4R2.Trunk	-2.96	10.96	8	80	0.2	0.51	FALSE
SV.TMPRSS2	Loss.MAST4.Trunk	-3.25	15.25	12	81	0.2	0.52	FALSE
SSM.chr17:7956754-7973328.Enhancer	Loss.ZNF292.Trunk	2.07	4.93	7	18	0.2	0.51	FALSE
SV.TTC28	Loss.ZNF292.Trunk	2.76	11.24	14	41	0.2	0.52	FALSE
SV.SVOPL	Loss.NKX3-1.Trunk	-2.1	6.1	4	15	0.2	0.51	FALSE
SSM.chr17:7956754-7973328.Enhancer	Loss.RB1.Trunk	-2.1	5.1	3	18	0.2	0.52	FALSE
SV.EVC2	Loss.KLF5.Trunk	-1.98	3.98	2	19	0.2	0.52	FALSE
Loss.PTEN.Trunk	Loss.MAST4.Branch	-3.09	13.09	10	70	0.2	0.52	FALSE
SV.KCNH7	Loss.RAN.Branch	2	4	6	35	0.2	0.51	FALSE
SV.TMPRSS2	Loss.RAN.Branch	-3.18	14.18	11	74	0.2	0.52	FALSE
Loss.NKX3-1.Trunk	Loss.FBXO31.Branch	-4.62	50.62	46	125	0.2	0.52	FALSE
Loss.PTEN.Trunk	Loss.HMSD.Branch	3.42	17.58	21	94	0.2	0.51	FALSE
SV.KCNH7	SV.TSC22D1	-1.47	1.47	0	28	0.21	0.52	FALSE
SSM.KMT2C.CDS.Armenia	SNV.MT-ATT.mito	1.59	2.41	4	15	0.21	0.52	FALSE
SV.LAX1	SNV.MT-ATT.mito	-2.02	4.02	2	25	0.21	0.52	FALSE
SV.BTBD11	SNV.MT-CR.mito	1.89	4.11	6	23	0.21	0.52	FALSE
SSM.FOXA1.CDS	Loss.ARID4B.Trunk	-1.82	2.82	1	39	0.21	0.52	FALSE
SSM.PTEN.CDS	Loss.PPP4R2.Trunk	-1.74	2.74	1	20	0.21	0.52	FALSE
SV.BTBD11	Loss.PPIP5K2.Trunk	-1.81	2.81	1	23	0.21	0.52	FALSE
SV.TSC22D1	Loss.ZNF292.Trunk	2.33	7.67	10	28	0.21	0.52	FALSE
SNV.MT-ATT.mito	Loss.ATM.Trunk	-2.16	5.16	3	32	0.21	0.52	FALSE
SV.FBN3	Loss.RB1.Trunk	-2.23	6.23	4	22	0.21	0.52	FALSE
SV.PCM1	Loss.KLF5.Trunk	2.14	5.86	8	28	0.21	0.52	FALSE
SV.TSC22D1	Loss.KLF5.Trunk	2.14	5.86	8	28	0.21	0.52	FALSE
SV.FBN3	Loss.FBXO31.Trunk	-2.1	5.1	3	22	0.21	0.52	FALSE
SV.EVC2	Loss.MCM6.Branch	-1.5	1.5	0	19	0.21	0.52	FALSE
Loss.MCM6.Trunk	Loss.MAST4.Branch	2.56	8.44	11	70	0.21	0.52	FALSE
SSM.FOXA1.CDS	Loss.CDKN1B.Branch	-2.18	5.18	3	39	0.21	0.52	FALSE
SNV.MT-ATT.mito	Loss.CDKN1B.Branch	3.04	13.96	17	86	0.21	0.52	FALSE
Gain.MYC.Trunk	Loss.CDKN1B.Branch	2.83	11.17	14	84	0.21	0.52	FALSE
SV.EVC2	Loss.HMSD.Branch	-1.76	2.76	1	19	0.21	0.52	FALSE
Loss.NKX3-1.Trunk	Loss.HMSD.Branch	-4.06	38.06	34	94	0.21	0.52	FALSE
SSM.chr17:7956754-7973328.Enhancer	Gain.NCOA2.Branch	1.58	2.42	4	17	0.21	0.52	FALSE
SSM.NEAT1.lncRNA	Gain.CUL4A.Branch	-1.47	1.47	0	28	0.21	0.52	FALSE
SV.PCM1	Gain.CUL4A.Branch	-1.47	1.47	0	28	0.21	0.52	FALSE
SSM.FOXA1.CDS	SSM.NEAT1.lncRNA	1.36	1.64	3	28	0.22	0.52	FALSE
SSM.FOXA1.CDS	SSM.KMT2C.CDS.Armenia	1.12	0.88	2	15	0.22	0.52	FALSE
SV.ERG	SV.MAP3K15	1.55	2.45	4	16	0.22	0.52	FALSE
SV.CHD1	SV.PTEN	-1.44	1.44	0	16	0.22	0.52	FALSE
SV.MAP3K15	SV.PTEN	-1.44	1.44	0	16	0.22	0.52	FALSE
SV.FBN3	SV.TMPRSS2	1.87	4.13	6	22	0.22	0.52	FALSE
SSM.FOXA1.CDS	SV.ZNF182	1.12	0.88	2	15	0.22	0.52	FALSE
SSM.TP53.CDS	SNV.MT-CR.mito	2.1	5.9	8	33	0.22	0.52	FALSE
SV.KCNH7	SNV.MT-CR.mito	-2.25	6.25	4	35	0.22	0.52	FALSE
SV.ZNF182	SNV.MT-CR.mito	-1.68	2.68	1	15	0.22	0.52	FALSE
SSM.PTEN.CDS	Loss.ARID4B.Trunk	-1.45	1.45	0	20	0.22	0.52	FALSE
SV.ERG	Loss.ARID4B.Trunk	-2.37	7.37	5	48	0.22	0.52	FALSE
SSM.PTEN.CDS	Loss.MAST4.Trunk	1.56	2.44	4	20	0.22	0.52	FALSE
SSM.PTEN.CDS	Loss.PPIP5K2.Trunk	1.56	2.44	4	20	0.22	0.52	FALSE
Loss.NKX3-1.Trunk	Loss.KLF5.Trunk	4.48	56.52	61	139	0.22	0.52	FALSE
SSM.chr14:38037521-38073317.Enhancer	Loss.FBXO31.Trunk	-3.58	24.58	21	106	0.22	0.52	FALSE
SV.BTBD11	Loss.TMPRSS2.Trunk	-2.06	5.06	3	23	0.22	0.52	FALSE
SV.KCNH7	Loss.TMPRSS2.Trunk	2.3	7.7	10	35	0.22	0.52	FALSE
SSM.NEAT1.lncRNA	Gain.NCOA2.Trunk	1.71	3.29	5	28	0.22	0.52	FALSE
SV.TSC22D1	Gain.NCOA2.Trunk	1.71	3.29	5	28	0.22	0.52	FALSE
SSM.chr14:38037521-38073317.Enhancer	Gain.MYC.Trunk	2.95	14.05	17	88	0.22	0.52	FALSE
SV.FBN3	Loss.CHD1.Branch	-1.72	2.72	1	22	0.22	0.52	FALSE
Loss.TMPRSS2.Trunk	Loss.ZNF292.Branch	-3.48	22.48	19	101	0.22	0.52	FALSE
SV.SEH1L	Loss.RNLS.Branch	1.86	4.14	6	19	0.22	0.52	FALSE
SNV.MT-CR.mito	Loss.RNLS.Branch	3.46	23.54	27	108	0.22	0.52	FALSE
Loss.NKX3-1.Trunk	Loss.CDKN1B.Branch	-3.83	34.83	31	86	0.22	0.52	FALSE
Loss.MAST4.Trunk	Loss.RB1.Branch	2.9	14.1	17	80	0.22	0.52	FALSE
Gain.NCOA2.Trunk	Loss.RB1.Branch	-2.86	12.86	10	73	0.22	0.53	FALSE
SSM.chr17:7956754-7973328.Enhancer	Loss.FBXO31.Branch	1.72	3.28	5	17	0.22	0.52	FALSE
Loss.TP63.Trunk	Loss.FBXO31.Branch	2.24	6.76	9	35	0.22	0.52	FALSE
SV.TP53	Loss.HMSD.Branch	1.53	2.47	4	17	0.22	0.53	FALSE
Loss.MCM6.Trunk	Loss.HMSD.Branch	2.67	11.33	14	78	0.22	0.53	FALSE
SV.SEH1L	Gain.NCOA2.Branch	-1.7	2.7	1	19	0.22	0.52	FALSE
Loss.TP63.Trunk	Gain.NCOA2.Branch	2.02	4.98	7	35	0.22	0.52	FALSE
SV.PPAP2A	Gain.FGF9.Branch	1.11	0.89	2	16	0.22	0.52	FALSE
Loss.ATM.Trunk	Gain.CUL4A.Branch	1.37	1.63	3	31	0.22	0.52	FALSE
SSM.TP53.CDS	SV.ERG	1.95	5.05	7	33	0.23	0.53	FALSE
SV.ERG	SV.LAX1	-1.83	3.83	2	25	0.23	0.53	FALSE
SV.TTC28	SV.ZNF182	1.08	0.92	2	15	0.23	0.53	FALSE
SV.TSC22D1	SNV.MT-CR.mito	-2	5	3	28	0.23	0.53	FALSE
SNV.MT-ATT.mito	Loss.TP63.Trunk	2.04	5.96	8	37	0.23	0.53	FALSE
Loss.ARID4B.Trunk	Loss.TP63.Trunk	-1.67	2.67	1	37	0.23	0.53	FALSE
Loss.PPP4R2.Trunk	Loss.TP63.Trunk	1.93	5.07	7	37	0.23	0.53	FALSE
SV.FBN3	Loss.PPIP5K2.Trunk	-1.68	2.68	1	22	0.23	0.53	FALSE
SV.FBN3	Loss.ZNF292.Trunk	-2.03	6.03	4	22	0.23	0.53	FALSE
SSM.KMT2C.CDS.Armenia	Loss.NKX3-1.Trunk	1.9	6.1	8	15	0.23	0.53	FALSE
Loss.MCM6.Trunk	Loss.PTEN.Trunk	-2.94	14.94	12	80	0.23	0.53	FALSE
SV.KCNH7	Loss.ATM.Trunk	1.31	1.69	3	32	0.23	0.53	FALSE
Loss.PPIP5K2.Trunk	Loss.ATM.Trunk	-1.9	3.9	2	32	0.23	0.53	FALSE
Loss.PTEN.Trunk	Loss.ATM.Trunk	2.02	5.98	8	32	0.23	0.53	FALSE
SV.PTEN	Loss.RB1.Trunk	-2.99	16.99	14	60	0.23	0.53	FALSE
Loss.MAST4.Trunk	Loss.KLF5.Trunk	3.04	16.96	20	81	0.23	0.53	FALSE
Loss.KLF5.Trunk	Loss.FBXO31.Trunk	3.76	32.24	36	139	0.23	0.53	FALSE
SSM.PTEN.CDS	Gain.MYC.Trunk	-1.65	2.65	1	20	0.23	0.53	FALSE
SV.TSC22D1	Loss.ZNF292.Branch	1.79	4.21	6	27	0.23	0.53	FALSE
SV.ZNF81	Loss.ZNF292.Branch	1.5	2.5	4	16	0.23	0.53	FALSE
Loss.PPIP5K2.Trunk	Loss.ZNF292.Branch	2.67	12.33	15	79	0.23	0.53	FALSE
SSM.NEAT1.lncRNA	Loss.RNLS.Branch	-2.1	6.1	4	28	0.23	0.53	FALSE
SV.SLC45A3	Loss.RB1.Branch	-1.64	2.64	1	15	0.23	0.53	FALSE
Loss.PPP4R2.Trunk	Gain.FGF9.Branch	-2.06	5.06	3	36	0.23	0.53	FALSE
Loss.PPIP5K2.Trunk	Gain.CUL4A.Branch	1.85	4.15	6	34	0.23	0.53	FALSE
SV.PTEN	SV.SVOPL	-1.35	1.35	0	15	0.24	0.54	FALSE
SSM.chr14:38037521-38073317.Enhancer	SV.TMPRSS2	3.11	19.89	23	106	0.24	0.53	FALSE
SSM.chr17:7956754-7973328.Enhancer	SV.TMPRSS2	1.62	3.38	5	18	0.24	0.53	FALSE
SSM.NEAT1.lncRNA	SV.TTC28	1.28	1.72	3	28	0.24	0.54	FALSE
SSM.FOXA1.CDS	SV.ZNF81	1.06	0.94	2	16	0.24	0.54	FALSE
SV.EVC2	Loss.PPP4R2.Trunk	-1.6	2.6	1	19	0.24	0.54	FALSE
SV.PCM1	Loss.PPP4R2.Trunk	-1.84	3.84	2	28	0.24	0.53	FALSE
SV.LAX1	Loss.RB1.Trunk	-2.08	7.08	5	25	0.24	0.54	FALSE
SV.MAP3K15	Loss.FBXO31.Trunk	-1.71	3.71	2	16	0.24	0.54	FALSE
SV.PPAP2A	Loss.FBXO31.Trunk	-1.71	3.71	2	16	0.24	0.54	FALSE
SV.ZNF81	Loss.FBXO31.Trunk	-1.71	3.71	2	16	0.24	0.54	FALSE
Loss.ATM.Trunk	Loss.MAST4.Branch	1.65	3.35	5	31	0.24	0.53	FALSE
SSM.SPOP.CDS	Loss.RNLS.Branch	-2.37	9.37	7	43	0.24	0.54	FALSE
SSM.PTEN.CDS	Loss.CDKN1B.Branch	1.47	2.53	4	19	0.24	0.54	FALSE
SV.PCM1	Loss.RB1.Branch	-1.93	4.93	3	28	0.24	0.54	FALSE
SNV.MT-CR.mito	Loss.RB1.Branch	2.97	19.03	22	108	0.24	0.54	FALSE
SV.TP53	Gain.FGF9.Branch	1.05	0.95	2	17	0.24	0.54	FALSE
Loss.ATM.Trunk	Gain.FGF9.Branch	1.28	1.72	3	31	0.24	0.54	FALSE
SSM.SPOP.CDS	SSM.KMT2C.CDS.Armenia	1.03	0.97	2	15	0.25	0.54	FALSE
SSM.chr14:38037521-38073317.Enhancer	SV.MAP3K15	-1.55	2.55	1	16	0.25	0.54	FALSE
SV.BTBD11	SV.PCM1	1.03	0.97	2	23	0.25	0.54	FALSE
SV.ERG	SV.PCM1	1.71	4.29	6	28	0.25	0.54	FALSE
SV.BTBD11	SV.TSC22D1	1.03	0.97	2	23	0.25	0.54	FALSE
SV.CHD1	SNV.MT-ATT.mito	1.43	2.57	4	16	0.25	0.54	FALSE
SV.LAX1	Loss.PPP4R2.Trunk	1.57	3.43	5	25	0.25	0.54	FALSE
SV.PCM1	Loss.MAST4.Trunk	1.58	3.42	5	28	0.25	0.54	FALSE
SV.TSC22D1	Loss.MAST4.Trunk	1.58	3.42	5	28	0.25	0.54	FALSE
SSM.FOXA1.UTR	Loss.PPIP5K2.Trunk	1.73	4.27	6	35	0.25	0.54	FALSE
SV.TSC22D1	Loss.PPIP5K2.Trunk	1.58	3.42	5	28	0.25	0.54	FALSE
SV.ERG	Loss.ATM.Trunk	-1.92	4.92	3	32	0.25	0.54	FALSE
SV.TTC28	Loss.RB1.Trunk	2.39	11.61	14	41	0.25	0.54	FALSE
SSM.KMT2C.CDS.Armenia	Loss.FBXO31.Trunk	1.52	3.48	5	15	0.25	0.55	FALSE
Loss.TP63.Trunk	Loss.MAST4.Branch	-1.79	3.79	2	35	0.25	0.54	FALSE
SV.BTBD11	Loss.ZNF292.Branch	1.57	3.43	5	22	0.25	0.54	FALSE
SNV.MT-ATT.mito	Loss.RNLS.Branch	3.12	22.88	26	105	0.25	0.54	FALSE
Loss.KLF5.Trunk	Loss.RNLS.Branch	-3.42	29.42	26	135	0.25	0.54	FALSE
Loss.RB1.Trunk	Loss.CDKN1B.Branch	-3.19	24.19	21	86	0.25	0.54	FALSE
SSM.SPOP.CDS	Loss.RAN.Branch	-1.92	4.92	3	43	0.25	0.54	FALSE
SV.ERG	Loss.RAN.Branch	2.45	11.55	14	74	0.25	0.54	FALSE
SV.TTC28	Loss.FBXO31.Branch	2.08	7.92	10	41	0.25	0.54	FALSE
Gain.MYC.Trunk	Loss.FBXO31.Branch	2.77	16.23	19	84	0.25	0.54	FALSE
SSM.TP53.CDS	Gain.CUL4A.Branch	1.27	1.73	3	33	0.25	0.54	FALSE
Loss.KLF5.Trunk	Gain.CUL4A.Branch	-2.09	7.09	5	34	0.25	0.54	FALSE
SSM.PTEN.CDS	SSM.SPOP.CDS	-1.29	1.29	0	20	0.26	0.55	FALSE
SSM.PTEN.CDS	SSM.TP53.CDS	1.01	0.99	2	20	0.26	0.55	FALSE
SSM.chr14:38037521-38073317.Enhancer	SV.FBN3	1.5	3.5	5	22	0.26	0.55	FALSE
SV.PTEN	SV.TSC22D1	-1.52	2.52	1	28	0.26	0.55	FALSE
SV.PPAP2A	SV.TTC28	1.02	0.98	2	16	0.26	0.55	FALSE
SV.TTC28	SV.ZNF81	1.02	0.98	2	16	0.26	0.55	FALSE
SV.FBN3	Loss.NKX3-1.Trunk	-1.95	8.95	7	22	0.26	0.55	FALSE
SV.TSC22D1	Loss.PTEN.Trunk	1.77	5.23	7	28	0.26	0.55	FALSE
SSM.FOXA1.UTR	Loss.RB1.Trunk	2.09	9.91	12	35	0.26	0.55	FALSE
SV.TMPRSS2	Loss.RB1.Trunk	-3.39	35.39	32	125	0.26	0.55	FALSE
SV.TMPRSS2	Loss.KLF5.Trunk	-3.17	26.17	23	125	0.26	0.55	FALSE
SSM.PTEN.CDS	Loss.TMPRSS2.Trunk	1.6	4.4	6	20	0.26	0.55	FALSE
SSM.NEAT1.lncRNA	Loss.TMPRSS2.Trunk	1.84	6.16	8	28	0.26	0.55	FALSE
Loss.TP63.Trunk	Gain.NCOA2.Trunk	1.65	4.35	6	37	0.26	0.55	FALSE
SV.MAP3K15	Loss.MCM6.Branch	-1.26	1.26	0	16	0.26	0.55	FALSE
SV.ZNF81	Loss.MCM6.Branch	-1.26	1.26	0	16	0.26	0.55	FALSE
SSM.FOXA1.UTR	Loss.CHD1.Branch	1.67	4.33	6	35	0.26	0.55	FALSE
SV.KCNH7	Loss.CHD1.Branch	1.67	4.33	6	35	0.26	0.55	FALSE
SV.MAP3K15	Loss.ZNF292.Branch	-1.5	2.5	1	16	0.26	0.55	FALSE
SV.SEH1L	Loss.CDKN1B.Branch	-1.53	2.53	1	19	0.26	0.55	FALSE
SSM.KMT2C.CDS.Armenia	Loss.RB1.Branch	1.36	2.64	4	15	0.26	0.55	FALSE
SV.TTC28	Loss.HMSD.Branch	-1.96	5.96	4	41	0.26	0.55	FALSE
Loss.ARID4B.Trunk	Gain.NCOA2.Branch	1.89	6.11	8	43	0.26	0.55	FALSE
Loss.TMPRSS2.Trunk	Gain.FGF9.Branch	1.99	8.01	10	36	0.26	0.55	FALSE
SSM.TP53.CDS	SV.LAX1	-1.24	1.24	0	25	0.27	0.56	FALSE
SV.ERG	SV.PPAP2A	-1.45	2.45	1	16	0.27	0.56	FALSE
SSM.TP53.CDS	SV.TMPRSS2	1.81	6.19	8	33	0.27	0.55	FALSE
SSM.TP53.CDS	SNV.MT-ATT.mito	1.7	5.3	7	33	0.27	0.56	FALSE
SSM.KMT2C.CDS.Armenia	SNV.MT-CR.mito	1.32	2.68	4	15	0.27	0.56	FALSE
SV.LAX1	Loss.ARID4B.Trunk	1.19	1.81	3	25	0.27	0.56	FALSE
SV.TP53	Loss.ARID4B.Trunk	-1.23	1.23	0	17	0.27	0.56	FALSE
SSM.KMT2C.CDS.Armenia	Loss.MCM6.Trunk	1.19	1.81	3	15	0.27	0.55	FALSE
SV.ZNF182	Loss.PPIP5K2.Trunk	1.17	1.83	3	15	0.27	0.56	FALSE
Loss.TP63.Trunk	Loss.ZNF292.Trunk	-2.14	10.14	8	37	0.27	0.56	FALSE
SV.EVC2	Loss.PTEN.Trunk	1.45	3.55	5	19	0.27	0.56	FALSE
SV.SEH1L	Loss.PTEN.Trunk	1.45	3.55	5	19	0.27	0.56	FALSE
Loss.PPP4R2.Trunk	Loss.ATM.Trunk	1.61	4.39	6	32	0.27	0.55	FALSE
SV.SEH1L	Loss.RB1.Trunk	1.62	5.38	7	19	0.27	0.56	FALSE
SV.LAX1	Loss.FBXO31.Trunk	-1.8	5.8	4	25	0.27	0.56	FALSE
SV.ERG	Gain.MYC.Trunk	-2.52	13.52	11	88	0.27	0.55	FALSE
SV.TP53	Loss.ZNF292.Branch	1.35	2.65	4	17	0.27	0.55	FALSE
Loss.ATM.Trunk	Loss.RAN.Branch	1.45	3.55	5	31	0.27	0.56	FALSE
Loss.KLF5.Trunk	Loss.FBXO31.Branch	2.92	26.08	29	125	0.27	0.56	FALSE
SSM.chr17:7956754-7973328.Enhancer	Loss.HMSD.Branch	-1.47	2.47	1	17	0.27	0.55	FALSE
Loss.PPIP5K2.Trunk	Gain.FGF9.Branch	1.6	4.4	6	36	0.27	0.56	FALSE
SV.ERG	Gain.CUL4A.Branch	1.69	5.31	7	34	0.27	0.56	FALSE
SSM.chr14:38037521-38073317.Enhancer	SSM.NEAT1.lncRNA	1.54	4.46	6	28	0.28	0.56	FALSE
SSM.FOXA1.UTR	SV.BTBD11	-1.21	1.21	0	23	0.28	0.56	FALSE
SV.ERG	SV.KCNH7	1.64	5.36	7	35	0.28	0.56	FALSE
SSM.NEAT1.lncRNA	SV.LAX1	0.95	1.05	2	25	0.28	0.56	FALSE
SSM.chr14:38037521-38073317.Enhancer	SV.SVOPL	-1.39	2.39	1	15	0.28	0.56	FALSE
SV.EVC2	SV.TMPRSS2	-1.57	3.57	2	19	0.28	0.56	FALSE
SV.SEH1L	SV.TMPRSS2	1.43	3.57	5	19	0.28	0.56	FALSE
SV.LAX1	SV.TSC22D1	0.95	1.05	2	25	0.28	0.56	FALSE
SV.TP53	SV.TTC28	0.95	1.05	2	17	0.28	0.56	FALSE
SV.ZNF182	SNV.MT-ATT.mito	-1.41	2.41	1	15	0.28	0.56	FALSE
SSM.PTEN.CDS	Loss.MCM6.Trunk	-1.41	2.41	1	20	0.28	0.56	FALSE
Loss.MCM6.Trunk	Loss.TP63.Trunk	1.54	4.46	6	37	0.28	0.56	FALSE
SSM.FOXA1.CDS	Loss.MAST4.Trunk	-1.76	4.76	3	39	0.28	0.56	FALSE
SV.SEH1L	Loss.NKX3-1.Trunk	-1.73	7.73	6	19	0.28	0.56	FALSE
SV.ZNF81	Loss.TMPRSS2.Trunk	-1.52	3.52	2	16	0.28	0.56	FALSE
SNV.MT-CR.mito	Gain.NCOA2.Trunk	2.26	13.74	16	78	0.28	0.56	FALSE
SV.ERG	Loss.CDKN1B.Branch	-2.43	13.43	11	86	0.28	0.56	FALSE
SV.TTC28	Loss.RB1.Branch	1.78	7.22	9	41	0.28	0.56	FALSE
SNV.MT-ATT.mito	Loss.RB1.Branch	2.5	18.5	21	105	0.28	0.56	FALSE
Loss.PPP4R2.Trunk	Loss.FBXO31.Branch	-2.58	17.58	15	91	0.28	0.56	FALSE
SV.ERG	Loss.HMSD.Branch	2.33	14.67	17	94	0.28	0.56	FALSE
SV.LAX1	Gain.NCOA2.Branch	-1.55	3.55	2	25	0.28	0.56	FALSE
SV.FBN3	Gain.FGF9.Branch	-1.22	1.22	0	22	0.28	0.56	FALSE
SV.TMPRSS2	Gain.FGF9.Branch	-1.9	6.9	5	36	0.28	0.56	FALSE
SV.KCNH7	Gain.CUL4A.Branch	1.16	1.84	3	34	0.28	0.56	FALSE
SSM.chr17:7956754-7973328.Enhancer	SV.ERG	1.24	2.76	4	18	0.29	0.57	FALSE
SSM.NEAT1.lncRNA	SV.PCM1	-1.18	1.18	0	28	0.29	0.57	FALSE
SV.PCM1	SV.TSC22D1	-1.18	1.18	0	28	0.29	0.57	FALSE
SV.EVC2	SV.TTC28	-1.17	1.17	0	19	0.29	0.57	FALSE
SV.SLC45A3	SV.ZNF182	0.66	0.34	1	15	0.29	0.57	FALSE
SSM.NEAT1.lncRNA	SNV.MT-ATT.mito	1.5	4.5	6	28	0.29	0.56	FALSE
SSM.FOXA1.UTR	Loss.DDAH1.Trunk	1.1	1.9	3	35	0.29	0.57	FALSE
SV.KCNH7	Loss.DDAH1.Trunk	1.1	1.9	3	35	0.29	0.57	FALSE
Loss.NKX3-1.Trunk	Loss.ATM.Trunk	1.99	13.01	15	32	0.29	0.57	FALSE
Loss.ARID4B.Trunk	Loss.KLF5.Trunk	1.95	10.05	12	48	0.29	0.57	FALSE
SV.ZNF182	Loss.FBXO31.Trunk	-1.48	3.48	2	15	0.29	0.56	FALSE
SV.PPAP2A	Gain.NCOA2.Trunk	1.12	1.88	3	16	0.29	0.57	FALSE
SV.PTEN	Gain.MYC.Trunk	-1.95	7.95	6	60	0.29	0.57	FALSE
SV.SLC45A3	Loss.MCM6.Branch	-1.18	1.18	0	15	0.29	0.57	FALSE
SV.SVOPL	Loss.MCM6.Branch	-1.18	1.18	0	15	0.29	0.57	FALSE
SV.ZNF182	Loss.MCM6.Branch	-1.18	1.18	0	15	0.29	0.57	FALSE
SV.SVOPL	Loss.ZNF292.Branch	-1.34	2.34	1	15	0.29	0.57	FALSE
SV.CHD1	Loss.RNLS.Branch	-1.49	3.49	2	16	0.29	0.56	FALSE
SV.ZNF81	Loss.RNLS.Branch	-1.49	3.49	2	16	0.29	0.56	FALSE
Loss.MAST4.Trunk	Loss.RNLS.Branch	-2.43	17.43	15	80	0.29	0.57	FALSE
SV.TMPRSS2	Loss.CDKN1B.Branch	-2.48	16.48	14	86	0.29	0.56	FALSE
SV.SEH1L	Loss.HMSD.Branch	1.24	2.76	4	19	0.29	0.57	FALSE
Gain.MYC.Trunk	Gain.NCOA2.Branch	2.06	11.94	14	84	0.29	0.57	FALSE
SSM.PTEN.CDS	Gain.FGF9.Branch	0.94	1.06	2	19	0.29	0.56	FALSE
SSM.SPOP.CDS	Gain.FGF9.Branch	-1.39	2.39	1	36	0.29	0.57	FALSE
Loss.ARID4B.Trunk	Gain.FGF9.Branch	-1.39	2.39	1	36	0.29	0.57	FALSE
SV.FBN3	SV.KCNH7	-1.16	1.16	0	22	0.3	0.57	FALSE
SSM.FOXA1.CDS	SV.PTEN	-1.51	3.51	2	39	0.3	0.57	FALSE
SV.ERG	SV.SVOPL	-1.3	2.3	1	15	0.3	0.57	FALSE
SV.BTBD11	SNV.MT-ATT.mito	1.3	3.7	5	23	0.3	0.57	FALSE
SSM.KMT2C.CDS.Armenia	Loss.ARID4B.Trunk	0.92	1.08	2	15	0.3	0.57	FALSE
SV.MAP3K15	Loss.ARID4B.Trunk	-1.16	1.16	0	16	0.3	0.57	FALSE
SV.ZNF81	Loss.ARID4B.Trunk	-1.16	1.16	0	16	0.3	0.57	FALSE
SV.TP53	Loss.PPP4R2.Trunk	-1.33	2.33	1	17	0.3	0.57	FALSE
SV.PTEN	Loss.MAST4.Trunk	1.68	7.32	9	60	0.3	0.57	FALSE
SV.SEH1L	Loss.PPIP5K2.Trunk	-1.32	2.32	1	19	0.3	0.57	FALSE
SV.KCNH7	Loss.RB1.Trunk	-1.91	9.91	8	35	0.3	0.57	FALSE
SSM.PTEN.CDS	Gain.NCOA2.Trunk	-1.35	2.35	1	20	0.3	0.57	FALSE
Loss.ZNF292.Trunk	Loss.MCM6.Branch	2.05	13.95	16	51	0.3	0.57	FALSE
SSM.PTEN.CDS	Loss.CHD1.Branch	-1.35	2.35	1	19	0.3	0.57	FALSE
SV.EVC2	Loss.CHD1.Branch	-1.35	2.35	1	19	0.3	0.57	FALSE
SV.PCM1	Loss.CHD1.Branch	-1.46	3.46	2	28	0.3	0.57	FALSE
SV.ERG	Loss.ZNF292.Branch	2.23	15.77	18	101	0.3	0.57	FALSE
Loss.PPP4R2.Trunk	Loss.ZNF292.Branch	-2.21	14.21	12	91	0.3	0.57	FALSE
SSM.chr17:7956754-7973328.Enhancer	Loss.RNLS.Branch	1.3	3.7	5	17	0.3	0.57	FALSE
SSM.chr14:38037521-38073317.Enhancer	Loss.RAN.Branch	-2.12	12.12	10	74	0.3	0.57	FALSE
Loss.PPIP5K2.Trunk	Loss.RB1.Branch	2.08	13.92	16	79	0.3	0.57	FALSE
Loss.NKX3-1.Trunk	Gain.NCOA2.Branch	2.74	37.26	40	92	0.3	0.57	FALSE
SV.FBN3	Gain.CUL4A.Branch	-1.16	1.16	0	22	0.3	0.57	FALSE
SSM.FOXA1.CDS	SV.EVC2	-1.11	1.11	0	19	0.31	0.58	FALSE
SSM.KMT2C.CDS.Armenia	SV.PPAP2A	0.64	0.36	1	15	0.31	0.58	FALSE
SV.MAP3K15	SV.SVOPL	0.64	0.36	1	15	0.31	0.58	FALSE
SV.SEH1L	SNV.MT-CR.mito	-1.39	3.39	2	19	0.31	0.58	FALSE
SV.PPAP2A	Loss.PPIP5K2.Trunk	1.05	1.95	3	16	0.31	0.58	FALSE
SV.ZNF81	Loss.PPIP5K2.Trunk	1.05	1.95	3	16	0.31	0.58	FALSE
SV.MAP3K15	Loss.NKX3-1.Trunk	-1.51	6.51	5	16	0.31	0.58	FALSE
SV.BTBD11	Loss.ATM.Trunk	-1.11	1.11	0	23	0.31	0.58	FALSE
SV.ERG	Loss.TMPRSS2.Trunk	-2.43	22.43	20	102	0.31	0.58	FALSE
SV.PCM1	Gain.MYC.Trunk	1.29	3.71	5	28	0.31	0.58	FALSE
SV.FBN3	Loss.ZNF292.Branch	-1.43	3.43	2	22	0.31	0.58	FALSE
SV.TMPRSS2	Loss.ZNF292.Branch	-2.36	19.36	17	101	0.31	0.58	FALSE
SV.MAP3K15	Gain.NCOA2.Branch	-1.28	2.28	1	16	0.31	0.58	FALSE
SV.ZNF81	Gain.NCOA2.Branch	-1.28	2.28	1	16	0.31	0.58	FALSE
SNV.MT-ATT.mito	Gain.CUL4A.Branch	1.48	5.52	7	34	0.31	0.58	FALSE
SSM.chr14:38037521-38073317.Enhancer	SSM.chr17:7956754-7973328.Enhancer	1.14	2.86	4	18	0.32	0.59	FALSE
SSM.FOXA1.UTR	SV.FBN3	0.84	1.16	2	22	0.32	0.59	FALSE
SSM.TP53.CDS	SV.FBN3	-1.09	1.09	0	22	0.32	0.59	FALSE
SV.ERG	SV.FBN3	-1.37	3.37	2	22	0.32	0.59	FALSE
SSM.SPOP.CDS	SV.TP53	-1.1	1.1	0	17	0.32	0.59	FALSE
SSM.KMT2C.CDS.Armenia	SV.TP53	0.62	0.38	1	15	0.32	0.59	FALSE
SV.TSC22D1	SNV.MT-ATT.mito	-1.5	4.5	3	28	0.32	0.58	FALSE
SV.SLC45A3	Loss.ARID4B.Trunk	-1.08	1.08	0	15	0.32	0.59	FALSE
SV.ZNF182	Loss.ARID4B.Trunk	-1.08	1.08	0	15	0.32	0.59	FALSE
SNV.MT-CR.mito	Loss.MCM6.Trunk	-2.1	14.1	12	80	0.32	0.59	FALSE
SV.TTC28	Loss.TP63.Trunk	-1.28	2.28	1	37	0.32	0.59	FALSE
SV.PPAP2A	Loss.ZNF292.Trunk	-1.39	4.39	3	16	0.32	0.59	FALSE
SV.PPAP2A	Loss.KLF5.Trunk	-1.35	3.35	2	16	0.32	0.58	FALSE
SV.SEH1L	Loss.FBXO31.Trunk	-1.41	4.41	3	19	0.32	0.59	FALSE
SV.ZNF182	Loss.TMPRSS2.Trunk	-1.3	3.3	2	15	0.32	0.59	FALSE
Loss.ARID4B.Trunk	Loss.MCM6.Branch	-1.39	3.39	2	43	0.32	0.59	FALSE
Loss.ARID4B.Trunk	Loss.MAST4.Branch	1.35	4.65	6	43	0.32	0.59	FALSE
SSM.chr14:38037521-38073317.Enhancer	Loss.CHD1.Branch	1.89	13.11	15	80	0.32	0.59	FALSE
SV.TTC28	Loss.RAN.Branch	1.31	4.69	6	41	0.32	0.59	FALSE
Gain.NCOA2.Trunk	Loss.FBXO31.Branch	1.9	14.1	16	73	0.32	0.59	FALSE
Loss.PPIP5K2.Trunk	Gain.NCOA2.Branch	1.77	11.23	13	79	0.32	0.59	FALSE
Loss.KLF5.Trunk	Gain.NCOA2.Branch	-2.2	19.2	17	92	0.32	0.59	FALSE
Loss.ARID4B.Trunk	Gain.CUL4A.Branch	-1.26	2.26	1	34	0.32	0.59	FALSE
SSM.FOXA1.CDS	SSM.PTEN.CDS	0.83	1.17	2	20	0.33	0.59	FALSE
SV.LAX1	SV.PCM1	-1.05	1.05	0	25	0.33	0.59	FALSE
SV.CHD1	SV.PPAP2A	0.62	0.38	1	16	0.33	0.59	FALSE
SV.MAP3K15	SV.PPAP2A	0.62	0.38	1	16	0.33	0.59	FALSE
SV.TTC28	SNV.MT-ATT.mito	1.41	6.59	8	41	0.33	0.59	FALSE
SV.TTC28	Loss.DDAH1.Trunk	-1.22	2.22	1	36	0.33	0.59	FALSE
SV.CHD1	Loss.PPP4R2.Trunk	-1.19	2.19	1	16	0.33	0.59	FALSE
Loss.ARID4B.Trunk	Loss.PPP4R2.Trunk	-1.58	6.58	5	48	0.33	0.59	FALSE
SV.EVC2	Loss.TP63.Trunk	-1.06	1.06	0	19	0.33	0.59	FALSE
SV.PTEN	Loss.TP63.Trunk	-1.34	3.34	2	37	0.33	0.59	FALSE
SV.SEH1L	Loss.TP63.Trunk	-1.06	1.06	0	19	0.33	0.59	FALSE
SSM.NEAT1.lncRNA	Loss.NKX3-1.Trunk	1.61	11.39	13	28	0.33	0.59	FALSE
SV.FBN3	Loss.ATM.Trunk	-1.06	1.06	0	22	0.33	0.59	FALSE
Loss.DDAH1.Trunk	Loss.KLF5.Trunk	1.46	7.54	9	36	0.33	0.59	FALSE
SNV.MT-ATT.mito	Loss.FBXO31.Trunk	2.18	24.82	27	107	0.33	0.59	FALSE
SV.PCM1	Loss.MCM6.Branch	-1.21	2.21	1	28	0.33	0.59	FALSE
SSM.FOXA1.UTR	Loss.MAST4.Branch	1.21	3.79	5	35	0.33	0.59	FALSE
Loss.PTEN.Trunk	Loss.CHD1.Branch	-1.96	14.96	13	80	0.33	0.59	FALSE
SV.PTEN	Loss.ZNF292.Branch	1.63	9.37	11	60	0.33	0.59	FALSE
SV.ZNF182	Loss.RNLS.Branch	-1.27	3.27	2	15	0.33	0.59	FALSE
SV.TSC22D1	Loss.RB1.Branch	1.24	4.76	6	27	0.33	0.59	FALSE
Loss.PPP4R2.Trunk	Loss.RB1.Branch	-2.03	16.03	14	91	0.33	0.59	FALSE
SV.ZNF182	Loss.FBXO31.Branch	1.1	2.9	4	15	0.33	0.59	FALSE
SV.SLC45A3	Loss.HMSD.Branch	-1.18	2.18	1	15	0.33	0.59	FALSE
SV.SVOPL	Loss.HMSD.Branch	-1.18	2.18	1	15	0.33	0.59	FALSE
Loss.MAST4.Trunk	Gain.FGF9.Branch	-1.45	4.45	3	36	0.33	0.59	FALSE
SNV.MT-CR.mito	Gain.CUL4A.Branch	1.32	5.68	7	34	0.33	0.59	FALSE
SSM.SPOP.CDS	SV.MAP3K15	-1.03	1.03	0	16	0.34	0.6	FALSE
SSM.chr17:7956754-7973328.Enhancer	SV.SLC45A3	0.59	0.41	1	15	0.34	0.6	FALSE
SV.PPAP2A	SV.TP53	0.59	0.41	1	16	0.34	0.6	FALSE
SSM.chr17:7956754-7973328.Enhancer	SV.ZNF182	0.59	0.41	1	15	0.34	0.6	FALSE
SSM.SPOP.CDS	SV.ZNF81	-1.03	1.03	0	16	0.34	0.6	FALSE
SSM.FOXA1.UTR	Loss.PPP4R2.Trunk	1.2	4.8	6	35	0.34	0.6	FALSE
SSM.FOXA1.CDS	Loss.PPIP5K2.Trunk	1.24	4.76	6	39	0.34	0.59	FALSE
SV.KCNH7	Loss.ZNF292.Trunk	-1.59	9.59	8	35	0.34	0.6	FALSE
SNV.MT-ATT.mito	Loss.ZNF292.Trunk	-2.33	29.33	27	107	0.34	0.59	FALSE
SV.SEH1L	Loss.MAST4.Branch	0.94	2.06	3	19	0.34	0.6	FALSE
SV.KCNH7	Loss.ZNF292.Branch	-1.46	5.46	4	35	0.34	0.59	FALSE
SV.FBN3	Loss.RNLS.Branch	1.21	4.79	6	22	0.34	0.6	FALSE
Loss.DDAH1.Trunk	Loss.CDKN1B.Branch	1.21	4.79	6	36	0.34	0.6	FALSE
SV.EVC2	Loss.RAN.Branch	-1.17	2.17	1	19	0.34	0.6	FALSE
SSM.SPOP.CDS	Loss.RB1.Branch	1.42	7.58	9	43	0.34	0.6	FALSE
SV.FBN3	Loss.RB1.Branch	1.12	3.88	5	22	0.34	0.6	FALSE
SSM.SPOP.CDS	SV.EVC2	0.77	1.23	2	19	0.35	0.6	FALSE
SV.KCNH7	SV.SEH1L	-1	1	0	19	0.35	0.6	FALSE
SSM.chr17:7956754-7973328.Enhancer	Loss.TP63.Trunk	-1	1	0	18	0.35	0.6	FALSE
SV.BTBD11	Loss.KLF5.Trunk	1.19	4.81	6	23	0.35	0.6	FALSE
Loss.TP63.Trunk	Loss.FBXO31.Trunk	1.42	8.58	10	37	0.35	0.6	FALSE
Loss.RB1.Trunk	Loss.FBXO31.Trunk	2.4	43.6	46	154	0.35	0.6	FALSE
SV.TTC28	Gain.NCOA2.Trunk	1.18	4.82	6	41	0.35	0.6	FALSE
SSM.FOXA1.CDS	Loss.CHD1.Branch	1.18	4.82	6	39	0.35	0.6	FALSE
SSM.SPOP.CDS	Loss.ZNF292.Branch	1.29	6.71	8	43	0.35	0.6	FALSE
Loss.ATM.Trunk	Loss.ZNF292.Branch	1.16	4.84	6	31	0.35	0.6	FALSE
Loss.PPIP5K2.Trunk	Loss.RNLS.Branch	1.78	17.22	19	79	0.35	0.6	FALSE
Loss.KLF5.Trunk	Loss.CDKN1B.Branch	-1.94	17.94	16	86	0.35	0.6	FALSE
SSM.chr17:7956754-7973328.Enhancer	Loss.RB1.Branch	1	3	4	17	0.35	0.6	FALSE
SV.TP53	Loss.RB1.Branch	1	3	4	17	0.35	0.6	FALSE
Loss.ZNF292.Trunk	Loss.RB1.Branch	-2.19	31.19	29	114	0.35	0.6	FALSE
SV.TSC22D1	Loss.HMSD.Branch	1.08	3.92	5	27	0.35	0.6	FALSE
SSM.KMT2C.CDS.Armenia	Gain.NCOA2.Branch	-1.13	2.13	1	15	0.35	0.6	FALSE
SV.ZNF182	Gain.NCOA2.Branch	-1.13	2.13	1	15	0.35	0.6	FALSE
Loss.PTEN.Trunk	Gain.FGF9.Branch	1.27	6.73	8	36	0.35	0.61	FALSE
SV.EVC2	Gain.CUL4A.Branch	-1	1	0	19	0.35	0.6	FALSE
SV.SEH1L	Gain.CUL4A.Branch	-1	1	0	19	0.35	0.6	FALSE
SSM.chr17:7956754-7973328.Enhancer	SV.PPAP2A	0.57	0.43	1	16	0.36	0.61	FALSE
SSM.chr14:38037521-38073317.Enhancer	SV.PTEN	-1.55	9.55	8	60	0.36	0.61	FALSE
SSM.SPOP.CDS	SV.SLC45A3	-0.97	0.97	0	15	0.36	0.61	FALSE
SSM.SPOP.CDS	SV.SVOPL	-0.97	0.97	0	15	0.36	0.61	FALSE
SV.MAP3K15	SV.TTC28	-0.98	0.98	0	16	0.36	0.61	FALSE
SSM.SPOP.CDS	SV.ZNF182	-0.97	0.97	0	15	0.36	0.61	FALSE
SSM.chr17:7956754-7973328.Enhancer	SV.ZNF81	0.57	0.43	1	16	0.36	0.61	FALSE
SSM.FOXA1.CDS	Loss.DDAH1.Trunk	-1.11	2.11	1	36	0.36	0.61	FALSE
SV.TP53	Loss.MAST4.Trunk	-1.07	2.07	1	17	0.36	0.61	FALSE
SV.BTBD11	Loss.ZNF292.Trunk	-1.3	6.3	5	23	0.36	0.61	FALSE
SNV.MT-CR.mito	Loss.ZNF292.Trunk	-2.07	32.07	30	117	0.36	0.61	FALSE
SSM.KMT2C.CDS.Armenia	Loss.KLF5.Trunk	-1.14	3.14	2	15	0.36	0.61	FALSE
SV.SEH1L	Loss.KLF5.Trunk	1.02	3.98	5	19	0.36	0.61	FALSE
SV.PPAP2A	Gain.MYC.Trunk	0.88	2.12	3	16	0.36	0.61	FALSE
SV.CHD1	Loss.MCM6.Branch	0.74	1.26	2	16	0.36	0.61	FALSE
SV.MAP3K15	Loss.CDKN1B.Branch	0.87	2.13	3	16	0.36	0.61	FALSE
SSM.NEAT1.lncRNA	Loss.RAN.Branch	-1.2	3.2	2	28	0.36	0.61	FALSE
SV.BTBD11	Loss.FBXO31.Branch	-1.25	4.25	3	22	0.36	0.61	FALSE
SSM.chr14:38037521-38073317.Enhancer	SSM.TP53.CDS	-1.25	5.25	4	33	0.37	0.61	FALSE
SSM.PTEN.CDS	SSM.KMT2C.CDS.Armenia	0.55	0.45	1	15	0.37	0.61	FALSE
SSM.NEAT1.lncRNA	SV.BTBD11	-0.97	0.97	0	23	0.37	0.61	FALSE
SV.CHD1	SV.EVC2	0.54	0.46	1	16	0.37	0.61	FALSE
SV.EVC2	SV.MAP3K15	0.54	0.46	1	16	0.37	0.61	FALSE
SV.BTBD11	SV.PTEN	-1.07	2.07	1	23	0.37	0.61	FALSE
SV.PPAP2A	SV.SEH1L	0.54	0.46	1	16	0.37	0.61	FALSE
SSM.PTEN.CDS	SV.SLC45A3	0.55	0.45	1	15	0.37	0.61	FALSE
SV.TP53	Loss.MCM6.Trunk	-1.05	2.05	1	17	0.37	0.61	FALSE
SSM.chr14:38037521-38073317.Enhancer	Loss.PPP4R2.Trunk	1.47	14.53	16	91	0.37	0.61	FALSE
SV.SVOPL	Loss.PPP4R2.Trunk	-1.06	2.06	1	15	0.37	0.61	FALSE
SSM.FOXA1.CDS	Loss.TP63.Trunk	0.83	2.17	3	37	0.37	0.61	FALSE
SV.BTBD11	Loss.TP63.Trunk	0.72	1.28	2	23	0.37	0.61	FALSE
SV.TP53	Loss.TP63.Trunk	-0.95	0.95	0	17	0.37	0.61	FALSE
Loss.ZNF292.Trunk	Loss.PTEN.Trunk	-1.99	33.99	32	124	0.37	0.61	FALSE
SSM.PTEN.CDS	Loss.ATM.Trunk	-0.96	0.96	0	20	0.37	0.61	FALSE
SSM.chr17:7956754-7973328.Enhancer	Loss.FBXO31.Trunk	-1.17	4.17	3	18	0.37	0.61	FALSE
SSM.FOXA1.CDS	Loss.MCM6.Branch	0.93	3.07	4	39	0.37	0.61	FALSE
SSM.PTEN.CDS	Loss.MAST4.Branch	-1.06	2.06	1	19	0.37	0.61	FALSE
SSM.FOXA1.UTR	Loss.RAN.Branch	1	4	5	35	0.37	0.61	FALSE
Loss.KLF5.Trunk	Loss.RAN.Branch	1.56	15.44	17	74	0.37	0.61	FALSE
SV.MAP3K15	Loss.FBXO31.Branch	-1.09	3.09	2	16	0.37	0.61	FALSE
SV.ZNF81	Loss.FBXO31.Branch	0.91	3.09	4	16	0.37	0.61	FALSE
SV.PTEN	Loss.HMSD.Branch	1.28	8.72	10	60	0.37	0.61	FALSE
SSM.NEAT1.lncRNA	Gain.NCOA2.Branch	1.02	3.98	5	28	0.37	0.61	FALSE
SV.FBN3	Gain.NCOA2.Branch	-1.13	3.13	2	22	0.37	0.61	FALSE
SSM.chr17:7956754-7973328.Enhancer	Gain.FGF9.Branch	-0.95	0.95	0	17	0.37	0.61	FALSE
Loss.NKX3-1.Trunk	Gain.FGF9.Branch	1.42	14.58	16	36	0.37	0.61	FALSE
SV.PTEN	Gain.CUL4A.Branch	-1.15	3.15	2	34	0.37	0.61	FALSE
SSM.TP53.CDS	SV.EVC2	-0.94	0.94	0	19	0.38	0.61	FALSE
SSM.FOXA1.CDS	SV.KCNH7	-1.05	2.05	1	35	0.38	0.61	FALSE
SSM.FOXA1.CDS	SV.MAP3K15	-0.94	0.94	0	16	0.38	0.61	FALSE
SSM.TP53.CDS	SV.SEH1L	-0.94	0.94	0	19	0.38	0.61	FALSE
SSM.TP53.CDS	SV.TTC28	-1.03	2.03	1	33	0.38	0.61	FALSE
SV.SVOPL	SV.TTC28	-0.92	0.92	0	15	0.38	0.61	FALSE
SSM.FOXA1.CDS	SNV.MT-ATT.mito	-1.27	6.27	5	39	0.38	0.61	FALSE
SSM.SPOP.CDS	SNV.MT-ATT.mito	1.09	6.91	8	43	0.38	0.61	FALSE
SSM.FOXA1.UTR	SNV.MT-CR.mito	-1.25	6.25	5	35	0.38	0.61	FALSE
SSM.NEAT1.lncRNA	SNV.MT-CR.mito	1	5	6	28	0.38	0.61	FALSE
SV.TP53	Loss.DDAH1.Trunk	-0.92	0.92	0	17	0.38	0.61	FALSE
SSM.chr17:7956754-7973328.Enhancer	Loss.ARID4B.Trunk	0.7	1.3	2	18	0.38	0.61	FALSE
SV.PCM1	Loss.ARID4B.Trunk	-1.02	2.02	1	28	0.38	0.61	FALSE
SV.PPAP2A	Loss.PPP4R2.Trunk	0.81	2.19	3	16	0.38	0.61	FALSE
SSM.chr17:7956754-7973328.Enhancer	Loss.MAST4.Trunk	0.8	2.2	3	18	0.38	0.61	FALSE
SV.TTC28	Loss.PPIP5K2.Trunk	1	5	6	41	0.38	0.61	FALSE
SV.SVOPL	Loss.ZNF292.Trunk	-1.11	4.11	3	15	0.38	0.61	FALSE
Loss.DDAH1.Trunk	Loss.NKX3-1.Trunk	1.36	14.64	16	36	0.38	0.61	FALSE
Loss.ARID4B.Trunk	Loss.NKX3-1.Trunk	1.48	19.52	21	48	0.38	0.61	FALSE
SV.PCM1	Loss.PTEN.Trunk	-1.23	5.23	4	28	0.38	0.61	FALSE
SV.KCNH7	Loss.KLF5.Trunk	-1.33	7.33	6	35	0.38	0.61	FALSE
SNV.MT-ATT.mito	Loss.KLF5.Trunk	1.6	22.4	24	107	0.38	0.61	FALSE
SV.PCM1	Loss.HMSD.Branch	0.93	4.07	5	28	0.38	0.61	FALSE
SV.ZNF182	Loss.HMSD.Branch	0.82	2.18	3	15	0.38	0.61	FALSE
SV.LAX1	Gain.CUL4A.Branch	0.69	1.31	2	25	0.38	0.61	FALSE
SSM.PTEN.CDS	SV.MAP3K15	0.52	0.48	1	16	0.39	0.61	FALSE
SSM.FOXA1.UTR	SV.PTEN	0.85	3.15	4	35	0.39	0.61	FALSE
SV.KCNH7	SV.PTEN	0.85	3.15	4	35	0.39	0.61	FALSE
SV.KCNH7	SV.TP53	-0.89	0.89	0	17	0.39	0.61	FALSE
SV.SEH1L	SNV.MT-ATT.mito	-1.05	3.05	2	19	0.39	0.61	FALSE
SV.TP53	SNV.MT-CR.mito	-1.04	3.04	2	17	0.39	0.61	FALSE
SV.BTBD11	Loss.PPP4R2.Trunk	0.85	3.15	4	23	0.39	0.61	FALSE
Loss.DDAH1.Trunk	Loss.TP63.Trunk	-1.01	2.01	1	36	0.39	0.61	FALSE
SV.LAX1	Loss.PPIP5K2.Trunk	-1.05	3.05	2	25	0.39	0.61	FALSE
SV.PTEN	Loss.ZNF292.Trunk	-1.45	16.45	15	60	0.39	0.61	FALSE
SV.EVC2	Loss.ATM.Trunk	-0.92	0.92	0	19	0.39	0.61	FALSE
SV.SEH1L	Loss.ATM.Trunk	-0.92	0.92	0	19	0.39	0.61	FALSE
SV.TSC22D1	Loss.RB1.Trunk	1.07	7.93	9	28	0.39	0.61	FALSE
Loss.MCM6.Trunk	Loss.FBXO31.Trunk	-1.55	18.55	17	80	0.39	0.61	FALSE
SSM.FOXA1.UTR	Gain.NCOA2.Trunk	0.89	4.11	5	35	0.39	0.61	FALSE
SV.EVC2	Gain.NCOA2.Trunk	0.77	2.23	3	19	0.39	0.61	FALSE
SV.SEH1L	Gain.NCOA2.Trunk	0.77	2.23	3	19	0.39	0.61	FALSE
SV.TP53	Gain.NCOA2.Trunk	-1	2	1	17	0.39	0.61	FALSE
SV.BTBD11	Gain.MYC.Trunk	-1.05	3.05	2	23	0.39	0.61	FALSE
SV.TMPRSS2	Loss.MAST4.Branch	-1.42	13.42	12	70	0.39	0.61	FALSE
SSM.TP53.CDS	Loss.CHD1.Branch	0.92	4.08	5	33	0.39	0.61	FALSE
SV.MAP3K15	Loss.CHD1.Branch	-0.98	1.98	1	16	0.39	0.61	FALSE
SV.ZNF81	Loss.CHD1.Branch	-0.98	1.98	1	16	0.39	0.61	FALSE
Loss.PPP4R2.Trunk	Loss.RAN.Branch	-1.41	10.41	9	74	0.39	0.61	FALSE
Loss.TMPRSS2.Trunk	Loss.RAN.Branch	-1.47	16.47	15	74	0.39	0.61	FALSE
Loss.DDAH1.Trunk	Gain.FGF9.Branch	-1	2	1	36	0.39	0.61	FALSE
SSM.chr14:38037521-38073317.Enhancer	SSM.PTEN.CDS	0.82	3.18	4	20	0.4	0.61	FALSE
SV.LAX1	SV.PTEN	0.75	2.25	3	25	0.4	0.61	FALSE
SSM.FOXA1.CDS	SV.SLC45A3	-0.88	0.88	0	15	0.4	0.61	FALSE
SV.FBN3	SV.SLC45A3	0.5	0.5	1	15	0.4	0.61	FALSE
SSM.FOXA1.CDS	SV.SVOPL	-0.88	0.88	0	15	0.4	0.61	FALSE
SV.FBN3	SV.TTC28	0.65	1.35	2	22	0.4	0.61	FALSE
SV.PTEN	SV.ZNF182	0.65	1.35	2	15	0.4	0.61	FALSE
SV.TMPRSS2	SV.ZNF81	-1	3	2	16	0.4	0.61	FALSE
SSM.PTEN.CDS	SNV.MT-ATT.mito	0.79	3.21	4	20	0.4	0.61	FALSE
SV.LAX1	Loss.DDAH1.Trunk	0.64	1.36	2	25	0.4	0.61	FALSE
SV.FBN3	Loss.PPP4R2.Trunk	-1.02	3.02	2	22	0.4	0.61	FALSE
SV.CHD1	Loss.TP63.Trunk	-0.89	0.89	0	16	0.4	0.61	FALSE
SV.MAP3K15	Loss.TP63.Trunk	-0.89	0.89	0	16	0.4	0.61	FALSE
SV.MAP3K15	Loss.MAST4.Trunk	-0.95	1.95	1	16	0.4	0.61	FALSE
SV.PPAP2A	Loss.MAST4.Trunk	-0.95	1.95	1	16	0.4	0.61	FALSE
Loss.MCM6.Trunk	Loss.NKX3-1.Trunk	1.47	32.53	34	80	0.4	0.61	FALSE
SV.CHD1	Loss.PTEN.Trunk	-0.99	2.99	2	16	0.4	0.61	FALSE
SV.PPAP2A	Loss.PTEN.Trunk	-0.99	2.99	2	16	0.4	0.61	FALSE
SV.ZNF81	Loss.PTEN.Trunk	-0.99	2.99	2	16	0.4	0.61	FALSE
SV.PCM1	Loss.ATM.Trunk	0.65	1.35	2	28	0.4	0.61	FALSE
SV.TMPRSS2	Loss.TMPRSS2.Trunk	1.52	27.48	29	125	0.4	0.61	FALSE
SV.TP53	Gain.MYC.Trunk	0.75	2.25	3	17	0.4	0.61	FALSE
Loss.PTEN.Trunk	Gain.MYC.Trunk	-1.43	16.43	15	88	0.4	0.61	FALSE
SV.ERG	Loss.MCM6.Branch	1.04	7.96	9	51	0.4	0.61	FALSE
SV.LAX1	Loss.MCM6.Branch	-0.97	1.97	1	25	0.4	0.61	FALSE
Loss.RB1.Trunk	Loss.MAST4.Branch	1.31	19.69	21	70	0.4	0.61	FALSE
SSM.chr17:7956754-7973328.Enhancer	Loss.RAN.Branch	-0.94	1.94	1	17	0.4	0.61	FALSE
Loss.DDAH1.Trunk	Loss.RAN.Branch	0.88	4.12	5	36	0.4	0.61	FALSE
Loss.MCM6.Trunk	Loss.RAN.Branch	1.08	8.92	10	74	0.4	0.61	FALSE
SV.KCNH7	Loss.RB1.Branch	-1.17	6.17	5	35	0.4	0.61	FALSE
SSM.FOXA1.UTR	Loss.HMSD.Branch	0.91	5.09	6	35	0.4	0.61	FALSE
SV.KCNH7	Loss.HMSD.Branch	0.91	5.09	6	35	0.4	0.61	FALSE
SV.CHD1	Gain.FGF9.Branch	-0.89	0.89	0	16	0.4	0.61	FALSE
SV.MAP3K15	Gain.FGF9.Branch	-0.89	0.89	0	16	0.4	0.61	FALSE
SSM.FOXA1.CDS	SSM.TP53.CDS	-0.93	1.93	1	33	0.41	0.61	FALSE
SSM.TP53.CDS	SSM.NEAT1.lncRNA	0.61	1.39	2	28	0.41	0.61	FALSE
SSM.TP53.CDS	SV.PCM1	0.61	1.39	2	28	0.41	0.61	FALSE
SV.BTBD11	SV.SLC45A3	0.48	0.52	1	15	0.41	0.61	FALSE
SSM.TP53.CDS	SV.TSC22D1	0.61	1.39	2	28	0.41	0.61	FALSE
SV.BTBD11	SV.ZNF182	0.48	0.52	1	15	0.41	0.61	FALSE
SV.MAP3K15	Loss.DDAH1.Trunk	-0.87	0.87	0	16	0.41	0.61	FALSE
SV.PPAP2A	Loss.DDAH1.Trunk	-0.87	0.87	0	16	0.41	0.61	FALSE
SSM.FOXA1.UTR	Loss.TP63.Trunk	-0.95	1.95	1	35	0.41	0.61	FALSE
SV.LAX1	Loss.TP63.Trunk	0.61	1.39	2	25	0.41	0.61	FALSE
SNV.MT-CR.mito	Loss.PPIP5K2.Trunk	-1.27	14.27	13	81	0.41	0.61	FALSE
Loss.PPIP5K2.Trunk	Loss.FBXO31.Trunk	1.21	18.79	20	81	0.41	0.61	FALSE
SV.SEH1L	Loss.TMPRSS2.Trunk	0.82	4.18	5	19	0.41	0.61	FALSE
Loss.ATM.Trunk	Loss.TMPRSS2.Trunk	0.96	7.04	8	32	0.41	0.61	FALSE
SSM.FOXA1.CDS	Loss.ZNF292.Branch	-1.09	6.09	5	39	0.41	0.61	FALSE
SSM.PTEN.CDS	Loss.ZNF292.Branch	-0.97	2.97	2	19	0.41	0.61	FALSE
SSM.SPOP.CDS	Gain.NCOA2.Branch	0.89	6.11	7	43	0.41	0.61	FALSE
SNV.MT-CR.mito	Gain.NCOA2.Branch	-1.36	15.36	14	92	0.41	0.61	FALSE
SSM.FOXA1.UTR	Gain.FGF9.Branch	-0.95	1.95	1	35	0.41	0.61	FALSE
SV.LAX1	Gain.FGF9.Branch	0.61	1.39	2	25	0.41	0.61	FALSE
Loss.MAST4.Trunk	Gain.CUL4A.Branch	0.8	4.2	5	34	0.41	0.61	FALSE
SSM.PTEN.CDS	SSM.NEAT1.lncRNA	-0.84	0.84	0	20	0.42	0.61	FALSE
SV.ERG	SV.EVC2	-0.91	2.91	2	19	0.42	0.61	FALSE
SSM.SPOP.CDS	SV.FBN3	0.58	1.42	2	22	0.42	0.61	FALSE
SV.CHD1	SV.KCNH7	-0.84	0.84	0	16	0.42	0.61	FALSE
SSM.FOXA1.UTR	SV.MAP3K15	-0.84	0.84	0	16	0.42	0.61	FALSE
SV.FBN3	SV.MAP3K15	0.47	0.53	1	16	0.42	0.61	FALSE
SV.KCNH7	SV.PPAP2A	-0.84	0.84	0	16	0.42	0.61	FALSE
SV.ERG	SV.SEH1L	-0.91	2.91	2	19	0.42	0.61	FALSE
SSM.TP53.CDS	SV.TP53	-0.84	0.84	0	17	0.42	0.61	FALSE
SSM.PTEN.CDS	SV.TSC22D1	-0.84	0.84	0	20	0.42	0.61	FALSE
SV.BTBD11	SV.TTC28	0.58	1.42	2	23	0.42	0.61	FALSE
SV.KCNH7	SV.ZNF81	-0.84	0.84	0	16	0.42	0.61	FALSE
SV.PCM1	SNV.MT-CR.mito	-1	5	4	28	0.42	0.61	FALSE
SV.SLC45A3	Loss.TP63.Trunk	-0.84	0.84	0	15	0.42	0.61	FALSE
SV.SVOPL	Loss.TP63.Trunk	-0.84	0.84	0	15	0.42	0.61	FALSE
SSM.chr14:38037521-38073317.Enhancer	Loss.MAST4.Trunk	1.07	12.93	14	81	0.42	0.61	FALSE
SNV.MT-ATT.mito	Loss.NKX3-1.Trunk	-1.51	43.51	42	107	0.42	0.61	FALSE
SV.TMPRSS2	Loss.ATM.Trunk	-1.02	6.02	5	32	0.42	0.61	FALSE
Loss.PPP4R2.Trunk	Loss.RB1.Trunk	1.23	25.77	27	91	0.42	0.61	FALSE
SV.KCNH7	Loss.FBXO31.Trunk	0.88	8.12	9	35	0.42	0.61	FALSE
SSM.FOXA1.CDS	Loss.MAST4.Branch	0.78	4.22	5	39	0.42	0.61	FALSE
SSM.KMT2C.CDS.Armenia	Loss.ZNF292.Branch	0.66	2.34	3	15	0.42	0.61	FALSE
Loss.MCM6.Trunk	Loss.ZNF292.Branch	-1.18	12.18	11	78	0.42	0.61	FALSE
SV.SVOPL	Loss.FBXO31.Branch	-0.9	2.9	2	15	0.42	0.61	FALSE
SV.TP53	Loss.FBXO31.Branch	0.72	3.28	4	17	0.42	0.61	FALSE
Loss.PPIP5K2.Trunk	Loss.FBXO31.Branch	-1.26	15.26	14	79	0.42	0.61	FALSE
SV.MAP3K15	Loss.HMSD.Branch	0.68	2.32	3	16	0.42	0.61	FALSE
SV.ZNF81	Loss.HMSD.Branch	0.68	2.32	3	16	0.42	0.61	FALSE
Loss.PPP4R2.Trunk	Loss.HMSD.Branch	-1.22	13.22	12	91	0.42	0.61	FALSE
Loss.ZNF292.Trunk	Loss.HMSD.Branch	1.28	25.72	27	94	0.42	0.61	FALSE
SSM.KMT2C.CDS.Armenia	Gain.FGF9.Branch	-0.83	0.83	0	15	0.42	0.61	FALSE
SV.SLC45A3	Gain.FGF9.Branch	-0.83	0.83	0	15	0.42	0.61	FALSE
SV.SVOPL	Gain.FGF9.Branch	-0.83	0.83	0	15	0.42	0.61	FALSE
SNV.MT-CR.mito	Gain.FGF9.Branch	-1.01	6.01	5	36	0.42	0.61	FALSE
SV.CHD1	Gain.CUL4A.Branch	-0.84	0.84	0	16	0.42	0.61	FALSE
SV.MAP3K15	Gain.CUL4A.Branch	-0.84	0.84	0	16	0.42	0.61	FALSE
SV.PPAP2A	Gain.CUL4A.Branch	-0.84	0.84	0	16	0.42	0.61	FALSE
Loss.DDAH1.Trunk	Gain.CUL4A.Branch	-0.89	1.89	1	34	0.42	0.61	FALSE
SSM.chr17:7956754-7973328.Enhancer	SSM.PTEN.CDS	0.46	0.54	1	18	0.43	0.61	FALSE
SV.BTBD11	SV.CHD1	0.45	0.55	1	16	0.43	0.61	FALSE
SV.FBN3	SV.LAX1	-0.83	0.83	0	22	0.43	0.61	FALSE
SV.PPAP2A	SV.PTEN	0.56	1.44	2	16	0.43	0.61	FALSE
SV.ERG	SV.TSC22D1	0.71	4.29	5	28	0.43	0.61	FALSE
SV.TMPRSS2	SV.TSC22D1	0.74	5.26	6	28	0.43	0.61	FALSE
SV.PTEN	SV.ZNF81	0.56	1.44	2	16	0.43	0.61	FALSE
SV.MAP3K15	SNV.MT-CR.mito	-0.86	2.86	2	16	0.43	0.61	FALSE
SV.PPAP2A	SNV.MT-CR.mito	-0.86	2.86	2	16	0.43	0.61	FALSE
SV.ZNF81	SNV.MT-CR.mito	-0.86	2.86	2	16	0.43	0.61	FALSE
SSM.KMT2C.CDS.Armenia	Loss.DDAH1.Trunk	-0.81	0.81	0	15	0.43	0.61	FALSE
SV.ZNF182	Loss.DDAH1.Trunk	-0.81	0.81	0	15	0.43	0.61	FALSE
SV.TMPRSS2	Loss.ARID4B.Trunk	-1.04	9.04	8	48	0.43	0.61	FALSE
SV.KCNH7	Loss.PPIP5K2.Trunk	0.73	4.27	5	35	0.43	0.61	FALSE
SV.EVC2	Loss.ZNF292.Trunk	0.79	5.21	6	19	0.43	0.61	FALSE
SV.TP53	Loss.ATM.Trunk	-0.82	0.82	0	17	0.43	0.61	FALSE
SNV.MT-ATT.mito	Loss.RB1.Trunk	-1.3	30.3	29	107	0.43	0.61	FALSE
SV.SVOPL	Loss.TMPRSS2.Trunk	0.7	3.3	4	15	0.43	0.61	FALSE
SSM.KMT2C.CDS.Armenia	Loss.CHD1.Branch	-0.85	1.85	1	15	0.43	0.61	FALSE
SV.SVOPL	Loss.CHD1.Branch	-0.85	1.85	1	15	0.43	0.61	FALSE
SV.ZNF182	Loss.CHD1.Branch	-0.85	1.85	1	15	0.43	0.61	FALSE
Loss.MAST4.Trunk	Loss.RAN.Branch	0.85	9.15	10	74	0.43	0.61	FALSE
SSM.NEAT1.lncRNA	Loss.RB1.Branch	-0.93	4.93	4	28	0.43	0.61	FALSE
Loss.ATM.Trunk	Loss.FBXO31.Branch	-0.99	5.99	5	31	0.43	0.61	FALSE
SV.PTEN	Gain.FGF9.Branch	0.66	3.34	4	36	0.43	0.61	FALSE
SSM.chr14:38037521-38073317.Enhancer	SSM.KMT2C.CDS.Armenia	0.61	2.39	3	15	0.44	0.61	FALSE
SSM.FOXA1.CDS	SV.LAX1	0.54	1.46	2	25	0.44	0.61	FALSE
SSM.FOXA1.UTR	SV.PCM1	0.53	1.47	2	28	0.44	0.61	FALSE
SV.EVC2	SV.PCM1	-0.8	0.8	0	19	0.44	0.61	FALSE
SV.PCM1	SV.SEH1L	-0.8	0.8	0	19	0.44	0.61	FALSE
SV.LAX1	SV.SVOPL	0.44	0.56	1	15	0.44	0.61	FALSE
SV.SLC45A3	SV.TMPRSS2	-0.82	2.82	2	15	0.44	0.61	FALSE
SV.SVOPL	SV.TMPRSS2	-0.82	2.82	2	15	0.44	0.61	FALSE
SV.SEH1L	SV.TSC22D1	-0.8	0.8	0	19	0.44	0.61	FALSE
SV.KCNH7	SV.ZNF182	-0.79	0.79	0	15	0.44	0.61	FALSE
SV.TMPRSS2	SV.ZNF182	-0.82	2.82	2	15	0.44	0.61	FALSE
SSM.TP53.CDS	SV.ZNF81	-0.79	0.79	0	16	0.44	0.61	FALSE
SV.SVOPL	SNV.MT-ATT.mito	0.59	2.41	3	15	0.44	0.61	FALSE
SSM.NEAT1.lncRNA	Loss.MCM6.Trunk	0.63	3.37	4	28	0.44	0.61	FALSE
Loss.DDAH1.Trunk	Loss.PPP4R2.Trunk	-0.93	4.93	4	36	0.44	0.61	FALSE
SSM.SPOP.CDS	Loss.TP63.Trunk	0.6	2.4	3	37	0.44	0.61	FALSE
SSM.KMT2C.CDS.Armenia	Loss.MAST4.Trunk	-0.83	1.83	1	15	0.44	0.61	FALSE
SV.SLC45A3	Loss.PPIP5K2.Trunk	-0.83	1.83	1	15	0.44	0.61	FALSE
SNV.MT-ATT.mito	Loss.PPIP5K2.Trunk	-1.05	13.05	12	81	0.44	0.61	FALSE
Loss.PPIP5K2.Trunk	Loss.NKX3-1.Trunk	1.06	32.94	34	81	0.44	0.61	FALSE
SV.MAP3K15	Loss.KLF5.Trunk	0.65	3.35	4	16	0.44	0.61	FALSE
Loss.PPP4R2.Trunk	Loss.KLF5.Trunk	0.95	19.05	20	91	0.44	0.61	FALSE
Loss.DDAH1.Trunk	Loss.MAST4.Branch	-0.89	3.89	3	36	0.44	0.61	FALSE
Loss.TP63.Trunk	Loss.CHD1.Branch	0.67	4.33	5	35	0.44	0.61	FALSE
Loss.PTEN.Trunk	Loss.CDKN1B.Branch	-1.08	16.08	15	86	0.44	0.61	FALSE
SNV.MT-ATT.mito	Loss.RAN.Branch	-1.01	12.01	11	74	0.44	0.61	FALSE
Loss.ARID4B.Trunk	Loss.RAN.Branch	-0.92	4.92	4	43	0.44	0.61	FALSE
SV.CHD1	Loss.RB1.Branch	-0.82	2.82	2	16	0.44	0.61	FALSE
Loss.MCM6.Trunk	Loss.FBXO31.Branch	0.93	15.07	16	78	0.44	0.61	FALSE
SSM.SPOP.CDS	Loss.HMSD.Branch	0.75	6.25	7	43	0.44	0.61	FALSE
Loss.ARID4B.Trunk	Loss.HMSD.Branch	0.75	6.25	7	43	0.44	0.61	FALSE
SV.SLC45A3	Gain.CUL4A.Branch	-0.79	0.79	0	15	0.44	0.61	FALSE
SV.SVOPL	Gain.CUL4A.Branch	-0.79	0.79	0	15	0.44	0.61	FALSE
SSM.SPOP.CDS	SV.BTBD11	0.52	1.48	2	23	0.45	0.62	FALSE
SV.ERG	SV.ZNF81	0.55	2.45	3	16	0.45	0.62	FALSE
SSM.TP53.CDS	Loss.DDAH1.Trunk	-0.79	1.79	1	33	0.45	0.62	FALSE
SV.LAX1	Loss.ZNF292.Trunk	-0.85	6.85	6	25	0.45	0.62	FALSE
SSM.KMT2C.CDS.Armenia	Loss.PTEN.Trunk	-0.8	2.8	2	15	0.45	0.62	FALSE
SV.ZNF182	Loss.PTEN.Trunk	-0.8	2.8	2	15	0.45	0.62	FALSE
SV.PPAP2A	Loss.ATM.Trunk	-0.77	0.77	0	16	0.45	0.62	FALSE
SV.TP53	Loss.RB1.Trunk	-0.81	4.81	4	17	0.45	0.62	FALSE
SSM.NEAT1.lncRNA	Loss.KLF5.Trunk	-0.86	5.86	5	28	0.45	0.62	FALSE
Loss.PPP4R2.Trunk	Loss.FBXO31.Trunk	0.89	21.11	22	91	0.45	0.62	FALSE
SNV.MT-ATT.mito	Gain.MYC.Trunk	0.82	14.18	15	88	0.45	0.62	FALSE
Loss.MAST4.Trunk	Loss.MCM6.Branch	0.69	6.31	7	51	0.45	0.62	FALSE
SV.LAX1	Loss.FBXO31.Branch	-0.83	4.83	4	25	0.45	0.62	FALSE
SSM.chr14:38037521-38073317.Enhancer	Gain.FGF9.Branch	-0.9	5.9	5	36	0.45	0.62	FALSE
SV.BTBD11	SV.FBN3	-0.76	0.76	0	22	0.46	0.62	FALSE
SV.LAX1	SV.PPAP2A	0.4	0.6	1	16	0.46	0.63	FALSE
SSM.TP53.CDS	SV.SLC45A3	-0.74	0.74	0	15	0.46	0.63	FALSE
SSM.TP53.CDS	SV.SVOPL	-0.74	0.74	0	15	0.46	0.63	FALSE
SV.LAX1	SV.TTC28	0.46	1.54	2	25	0.46	0.63	FALSE
SSM.TP53.CDS	SV.ZNF182	-0.74	0.74	0	15	0.46	0.63	FALSE
SV.TSC22D1	Loss.DDAH1.Trunk	0.48	1.52	2	28	0.46	0.62	FALSE
SV.EVC2	Loss.NKX3-1.Trunk	-0.73	7.73	7	19	0.46	0.63	FALSE
SSM.chr17:7956754-7973328.Enhancer	Loss.KLF5.Trunk	-0.77	3.77	3	18	0.46	0.63	FALSE
SNV.MT-CR.mito	Loss.FBXO31.Trunk	0.86	27.14	28	117	0.46	0.63	FALSE
SSM.KMT2C.CDS.Armenia	Gain.NCOA2.Trunk	-0.76	1.76	1	15	0.46	0.62	FALSE
SSM.chr14:38037521-38073317.Enhancer	Loss.MCM6.Branch	0.64	8.36	9	51	0.46	0.63	FALSE
Loss.PTEN.Trunk	Loss.ZNF292.Branch	-0.89	18.89	18	101	0.46	0.63	FALSE
Loss.NKX3-1.Trunk	Loss.RNLS.Branch	-1.1	57.1	56	141	0.46	0.62	FALSE
Gain.NCOA2.Trunk	Loss.RNLS.Branch	-0.91	15.91	15	73	0.46	0.63	FALSE
Loss.FBXO31.Trunk	Loss.CDKN1B.Branch	-0.94	19.94	19	86	0.46	0.63	FALSE
Loss.NKX3-1.Trunk	Loss.RAN.Branch	-0.97	29.97	29	74	0.46	0.62	FALSE
SSM.PTEN.CDS	Loss.HMSD.Branch	-0.76	2.76	2	19	0.46	0.63	FALSE
SNV.MT-ATT.mito	Gain.FGF9.Branch	-0.84	5.84	5	36	0.46	0.62	FALSE
SSM.chr14:38037521-38073317.Enhancer	SV.PCM1	0.54	4.46	5	28	0.47	0.63	FALSE
SSM.NEAT1.lncRNA	SV.PTEN	0.48	2.52	3	28	0.47	0.63	FALSE
SV.PCM1	SV.PTEN	0.48	2.52	3	28	0.47	0.63	FALSE
SV.PCM1	SV.TTC28	-0.72	1.72	1	28	0.47	0.63	FALSE
SV.TP53	SNV.MT-ATT.mito	-0.73	2.73	2	17	0.47	0.63	FALSE
SV.KCNH7	Loss.ARID4B.Trunk	0.47	2.53	3	35	0.47	0.63	FALSE
SV.TSC22D1	Loss.TP63.Trunk	0.44	1.56	2	28	0.47	0.63	FALSE
SV.SLC45A3	Loss.ATM.Trunk	-0.72	0.72	0	15	0.47	0.63	FALSE
SV.SVOPL	Loss.ATM.Trunk	-0.72	0.72	0	15	0.47	0.63	FALSE
SV.CHD1	Loss.FBXO31.Trunk	-0.71	3.71	3	16	0.47	0.63	FALSE
Loss.MAST4.Trunk	Loss.TMPRSS2.Trunk	-0.81	17.81	17	81	0.47	0.63	FALSE
SV.EVC2	Gain.MYC.Trunk	0.48	2.52	3	19	0.47	0.63	FALSE
SV.SEH1L	Gain.MYC.Trunk	0.48	2.52	3	19	0.47	0.63	FALSE
Loss.TP63.Trunk	Loss.MCM6.Branch	-0.76	2.76	2	35	0.47	0.63	FALSE
Loss.FBXO31.Trunk	Loss.MCM6.Branch	-0.82	11.82	11	51	0.47	0.63	FALSE
SV.MAP3K15	Loss.MAST4.Branch	-0.73	1.73	1	16	0.47	0.63	FALSE
SV.PPAP2A	Loss.MAST4.Branch	-0.73	1.73	1	16	0.47	0.63	FALSE
SV.ZNF81	Loss.MAST4.Branch	-0.73	1.73	1	16	0.47	0.63	FALSE
SV.CHD1	Loss.ZNF292.Branch	0.5	2.5	3	16	0.47	0.63	FALSE
SV.PPAP2A	Loss.ZNF292.Branch	0.5	2.5	3	16	0.47	0.63	FALSE
SV.MAP3K15	Loss.RNLS.Branch	0.51	3.49	4	16	0.47	0.63	FALSE
Loss.ATM.Trunk	Loss.RNLS.Branch	-0.76	6.76	6	31	0.47	0.63	FALSE
SSM.KMT2C.CDS.Armenia	Loss.RAN.Branch	-0.72	1.72	1	15	0.47	0.63	FALSE
SV.BTBD11	Loss.RAN.Branch	0.48	2.52	3	22	0.47	0.63	FALSE
SV.SLC45A3	Loss.RAN.Branch	-0.72	1.72	1	15	0.47	0.63	FALSE
Loss.ZNF292.Trunk	Loss.RAN.Branch	0.76	20.24	21	74	0.47	0.63	FALSE
Loss.ATM.Trunk	Loss.RB1.Branch	0.54	5.46	6	31	0.47	0.63	FALSE
Gain.MYC.Trunk	Loss.RB1.Branch	-0.8	14.8	14	84	0.47	0.63	FALSE
SV.KCNH7	Loss.FBXO31.Branch	-0.76	6.76	6	35	0.47	0.63	FALSE
Loss.TMPRSS2.Trunk	Loss.FBXO31.Branch	-0.82	27.82	27	125	0.47	0.63	FALSE
SV.PCM1	Gain.FGF9.Branch	0.44	1.56	2	28	0.47	0.63	FALSE
Loss.PPP4R2.Trunk	Gain.CUL4A.Branch	-0.78	4.78	4	34	0.47	0.63	FALSE
SV.EVC2	SV.FBN3	0.37	0.63	1	19	0.48	0.63	FALSE
SSM.chr14:38037521-38073317.Enhancer	SV.PPAP2A	0.45	2.55	3	16	0.48	0.63	FALSE
SV.LAX1	SV.SEH1L	-0.71	0.71	0	19	0.48	0.63	FALSE
SV.PTEN	SV.SEH1L	-0.71	1.71	1	19	0.48	0.63	FALSE
SV.PCM1	SV.SLC45A3	0.37	0.63	1	15	0.48	0.63	FALSE
SSM.NEAT1.lncRNA	SV.TP53	-0.71	0.71	0	17	0.48	0.63	FALSE
SV.SVOPL	SV.TSC22D1	0.37	0.63	1	15	0.48	0.63	FALSE
SV.TP53	SV.TSC22D1	-0.71	0.71	0	17	0.48	0.63	FALSE
SV.TMPRSS2	SV.TTC28	-0.7	7.7	7	41	0.48	0.63	FALSE
SV.TSC22D1	SV.ZNF182	0.37	0.63	1	15	0.48	0.63	FALSE
SV.FBN3	SNV.MT-ATT.mito	0.47	3.53	4	22	0.48	0.63	FALSE
SV.PTEN	SNV.MT-CR.mito	-0.72	10.72	10	60	0.48	0.63	FALSE
SV.SLC45A3	SNV.MT-CR.mito	-0.68	2.68	2	15	0.48	0.63	FALSE
SV.FBN3	Loss.MAST4.Trunk	-0.68	2.68	2	22	0.48	0.63	FALSE
Loss.TP63.Trunk	Loss.MAST4.Trunk	0.49	4.51	5	37	0.48	0.63	FALSE
Loss.TP63.Trunk	Loss.PPIP5K2.Trunk	0.49	4.51	5	37	0.48	0.63	FALSE
SSM.PTEN.CDS	Loss.RB1.Trunk	-0.66	5.66	5	20	0.48	0.63	FALSE
SSM.NEAT1.lncRNA	Loss.FBXO31.Trunk	0.51	6.49	7	28	0.48	0.63	FALSE
SV.LAX1	Loss.TMPRSS2.Trunk	0.5	5.5	6	25	0.48	0.63	FALSE
SV.BTBD11	Gain.NCOA2.Trunk	-0.7	2.7	2	23	0.48	0.63	FALSE
SSM.chr14:38037521-38073317.Enhancer	Loss.MAST4.Branch	0.53	11.47	12	70	0.48	0.63	FALSE
SV.PTEN	Loss.MAST4.Branch	0.51	6.49	7	60	0.48	0.63	FALSE
SSM.NEAT1.lncRNA	Loss.CDKN1B.Branch	-0.72	3.72	3	28	0.48	0.63	FALSE
Loss.MCM6.Trunk	Loss.RB1.Branch	-0.74	13.74	13	78	0.48	0.63	FALSE
Loss.TMPRSS2.Trunk	Loss.RB1.Branch	0.63	25.37	26	114	0.48	0.63	FALSE
SV.EVC2	Loss.FBXO31.Branch	-0.67	3.67	3	19	0.48	0.63	FALSE
SV.SEH1L	Loss.FBXO31.Branch	-0.67	3.67	3	19	0.48	0.63	FALSE
Loss.ATM.Trunk	Loss.HMSD.Branch	0.5	4.5	5	31	0.48	0.63	FALSE
SV.EVC2	Gain.NCOA2.Branch	-0.7	2.7	2	19	0.48	0.63	FALSE
SSM.chr14:38037521-38073317.Enhancer	SV.BTBD11	-0.66	3.66	3	23	0.49	0.63	FALSE
SSM.PTEN.CDS	SV.FBN3	0.34	0.66	1	20	0.49	0.63	FALSE
SSM.SPOP.CDS	SV.LAX1	0.39	1.61	2	25	0.49	0.63	FALSE
SSM.PTEN.CDS	SNV.MT-CR.mito	0.43	3.57	4	20	0.49	0.63	FALSE
SV.BTBD11	Loss.ARID4B.Trunk	-0.66	1.66	1	23	0.49	0.63	FALSE
SNV.MT-CR.mito	Loss.TP63.Trunk	0.48	6.52	7	37	0.49	0.63	FALSE
SV.LAX1	Loss.PTEN.Trunk	-0.67	4.67	4	25	0.49	0.63	FALSE
SV.TTC28	Loss.PTEN.Trunk	-0.66	7.66	7	41	0.49	0.63	FALSE
SV.BTBD11	Loss.RB1.Trunk	0.49	6.51	7	23	0.49	0.63	FALSE
SV.MAP3K15	Loss.RB1.Trunk	0.47	4.53	5	16	0.49	0.63	FALSE
Loss.TP63.Trunk	Loss.RB1.Trunk	0.52	10.48	11	37	0.49	0.63	FALSE
SV.TP53	Loss.KLF5.Trunk	0.44	3.56	4	17	0.49	0.63	FALSE
SV.KCNH7	Gain.MYC.Trunk	-0.64	4.64	4	35	0.49	0.63	FALSE
SNV.MT-CR.mito	Gain.MYC.Trunk	0.49	15.51	16	88	0.49	0.63	FALSE
SSM.TP53.CDS	Loss.MAST4.Branch	0.43	3.57	4	33	0.49	0.63	FALSE
Loss.MAST4.Trunk	Loss.ZNF292.Branch	0.51	12.49	13	80	0.49	0.63	FALSE
SV.SVOPL	Loss.RB1.Branch	-0.64	2.64	2	15	0.49	0.63	FALSE
SV.ERG	Loss.FBXO31.Branch	0.49	19.51	20	101	0.49	0.63	FALSE
Loss.RB1.Trunk	Loss.HMSD.Branch	0.56	26.44	27	94	0.49	0.63	FALSE
SV.TMPRSS2	Gain.CUL4A.Branch	0.48	6.52	7	34	0.49	0.63	FALSE
SSM.chr17:7956754-7973328.Enhancer	SV.LAX1	0.32	0.68	1	18	0.5	0.63	FALSE
SSM.NEAT1.lncRNA	SV.MAP3K15	0.33	0.67	1	16	0.5	0.63	FALSE
SSM.FOXA1.CDS	SV.PCM1	-0.64	1.64	1	28	0.5	0.63	FALSE
SV.CHD1	SV.PCM1	0.33	0.67	1	16	0.5	0.63	FALSE
SV.MAP3K15	SV.PCM1	-0.67	0.67	0	16	0.5	0.63	FALSE
SSM.NEAT1.lncRNA	SV.PPAP2A	0.33	0.67	1	16	0.5	0.63	FALSE
SV.PCM1	SV.PPAP2A	0.33	0.67	1	16	0.5	0.63	FALSE
SV.KCNH7	SV.TMPRSS2	0.43	6.57	7	35	0.5	0.63	FALSE
SV.ERG	SV.TP53	0.4	2.6	3	17	0.5	0.63	FALSE
SSM.FOXA1.CDS	SV.TSC22D1	0.36	1.64	2	28	0.5	0.63	FALSE
SV.PPAP2A	SV.TSC22D1	-0.67	0.67	0	16	0.5	0.63	FALSE
SSM.NEAT1.lncRNA	SV.ZNF81	-0.67	0.67	0	16	0.5	0.63	FALSE
SV.PCM1	SV.ZNF81	-0.67	0.67	0	16	0.5	0.63	FALSE
SV.TSC22D1	SV.ZNF81	0.33	0.67	1	16	0.5	0.63	FALSE
SSM.FOXA1.UTR	SNV.MT-ATT.mito	0.38	5.62	6	35	0.5	0.63	FALSE
SV.KCNH7	SNV.MT-ATT.mito	-0.62	5.62	5	35	0.5	0.63	FALSE
SV.SEH1L	Loss.PPP4R2.Trunk	0.4	2.6	3	19	0.5	0.63	FALSE
SV.TTC28	Loss.PPP4R2.Trunk	0.38	5.62	6	41	0.5	0.63	FALSE
SV.PTEN	Loss.KLF5.Trunk	0.44	12.56	13	60	0.5	0.63	FALSE
SV.TTC28	Loss.KLF5.Trunk	0.42	8.58	9	41	0.5	0.63	FALSE
Loss.KLF5.Trunk	Loss.TMPRSS2.Trunk	0.44	30.56	31	139	0.5	0.63	FALSE
SNV.MT-ATT.mito	Gain.NCOA2.Trunk	0.43	12.57	13	78	0.5	0.63	FALSE
Loss.MCM6.Trunk	Gain.MYC.Trunk	0.4	10.6	11	80	0.5	0.63	FALSE
SSM.KMT2C.CDS.Armenia	Loss.MAST4.Branch	-0.62	1.62	1	15	0.5	0.63	FALSE
SV.ZNF182	Loss.MAST4.Branch	-0.62	1.62	1	15	0.5	0.63	FALSE
SSM.chr14:38037521-38073317.Enhancer	Loss.ZNF292.Branch	-0.55	16.55	16	101	0.5	0.63	FALSE
SV.PTEN	Loss.RB1.Branch	0.43	10.57	11	60	0.5	0.63	FALSE
Loss.ARID4B.Trunk	Loss.RB1.Branch	0.42	7.58	8	43	0.5	0.63	FALSE
Loss.MAST4.Trunk	Loss.HMSD.Branch	0.38	11.62	12	80	0.5	0.63	FALSE
Loss.KLF5.Trunk	Loss.HMSD.Branch	-0.61	19.61	19	94	0.5	0.63	FALSE
SV.ERG	Gain.FGF9.Branch	0.38	5.62	6	36	0.5	0.63	FALSE
Loss.RB1.Trunk	Gain.CUL4A.Branch	0.44	9.56	10	34	0.5	0.63	FALSE
SV.BTBD11	SV.EVC2	-0.66	0.66	0	19	0.51	0.63	FALSE
SV.BTBD11	SV.SEH1L	-0.66	0.66	0	19	0.51	0.63	FALSE
SV.MAP3K15	SNV.MT-ATT.mito	-0.57	2.57	2	16	0.51	0.63	FALSE
SV.PPAP2A	SNV.MT-ATT.mito	-0.57	2.57	2	16	0.51	0.63	FALSE
SV.PTEN	SNV.MT-ATT.mito	0.36	9.64	10	60	0.51	0.63	FALSE
SV.ZNF81	SNV.MT-ATT.mito	-0.57	2.57	2	16	0.51	0.63	FALSE
SSM.chr14:38037521-38073317.Enhancer	Loss.ARID4B.Trunk	0.34	7.66	8	48	0.51	0.63	FALSE
SV.FBN3	Loss.MCM6.Trunk	0.35	2.65	3	22	0.51	0.63	FALSE
SSM.FOXA1.UTR	Loss.ATM.Trunk	0.31	1.69	2	32	0.51	0.63	FALSE
SV.PPAP2A	Loss.RB1.Trunk	-0.53	4.53	4	16	0.51	0.63	FALSE
SNV.MT-CR.mito	Loss.KLF5.Trunk	-0.49	24.49	24	117	0.51	0.63	FALSE
SSM.PTEN.CDS	Loss.FBXO31.Trunk	0.36	4.64	5	20	0.51	0.63	FALSE
SV.FBN3	Gain.NCOA2.Trunk	-0.58	2.58	2	22	0.51	0.63	FALSE
SSM.chr17:7956754-7973328.Enhancer	Loss.ZNF292.Branch	0.35	2.65	3	17	0.51	0.63	FALSE
Loss.FBXO31.Trunk	Loss.ZNF292.Branch	-0.42	23.42	23	101	0.51	0.63	FALSE
SV.KCNH7	Loss.CDKN1B.Branch	0.35	4.65	5	35	0.51	0.63	FALSE
SNV.MT-CR.mito	Loss.HMSD.Branch	0.31	15.69	16	94	0.51	0.63	FALSE
SV.PTEN	Gain.NCOA2.Branch	-0.53	8.53	8	60	0.51	0.63	FALSE
Loss.KLF5.Trunk	Gain.FGF9.Branch	-0.51	7.51	7	36	0.51	0.63	FALSE
SSM.NEAT1.lncRNA	SSM.KMT2C.CDS.Armenia	-0.63	0.63	0	15	0.52	0.63	FALSE
SV.EVC2	SV.LAX1	0.29	0.71	1	19	0.52	0.63	FALSE
SV.FBN3	SV.SEH1L	-0.63	0.63	0	19	0.52	0.63	FALSE
SSM.NEAT1.lncRNA	SV.SLC45A3	-0.63	0.63	0	15	0.52	0.63	FALSE
SSM.NEAT1.lncRNA	SV.SVOPL	-0.63	0.63	0	15	0.52	0.63	FALSE
SV.PCM1	SV.SVOPL	-0.63	0.63	0	15	0.52	0.63	FALSE
SV.LAX1	SV.TMPRSS2	0.31	4.69	5	25	0.52	0.63	FALSE
SSM.chr14:38037521-38073317.Enhancer	SV.TP53	0.29	2.71	3	17	0.52	0.63	FALSE
SV.LAX1	SV.TP53	-0.64	0.64	0	17	0.52	0.63	FALSE
SV.PCM1	SV.TP53	0.29	0.71	1	17	0.52	0.63	FALSE
SSM.KMT2C.CDS.Armenia	SV.TSC22D1	-0.63	0.63	0	15	0.52	0.63	FALSE
SV.SLC45A3	SV.TSC22D1	-0.63	0.63	0	15	0.52	0.63	FALSE
SV.PTEN	SV.TTC28	0.31	3.69	4	41	0.52	0.63	FALSE
SSM.NEAT1.lncRNA	SV.ZNF182	-0.63	0.63	0	15	0.52	0.63	FALSE
SV.PCM1	SV.ZNF182	-0.63	0.63	0	15	0.52	0.63	FALSE
SV.PCM1	SNV.MT-ATT.mito	-0.5	4.5	4	28	0.52	0.63	FALSE
SV.SVOPL	SNV.MT-CR.mito	0.32	2.68	3	15	0.52	0.63	FALSE
SSM.TP53.CDS	Loss.PPP4R2.Trunk	-0.52	4.52	4	33	0.52	0.63	FALSE
SSM.PTEN.CDS	Loss.ZNF292.Trunk	-0.48	5.48	5	20	0.52	0.63	FALSE
SV.TTC28	Loss.NKX3-1.Trunk	0.33	16.67	17	41	0.52	0.63	FALSE
SSM.TP53.CDS	Loss.ATM.Trunk	-0.59	1.59	1	32	0.52	0.63	FALSE
Loss.RB1.Trunk	Loss.TMPRSS2.Trunk	-0.34	41.34	41	146	0.52	0.63	FALSE
SV.PTEN	Loss.MCM6.Branch	0.27	4.73	5	51	0.52	0.63	FALSE
SV.PCM1	Loss.CDKN1B.Branch	0.28	3.72	4	28	0.52	0.63	FALSE
Gain.NCOA2.Trunk	Loss.CDKN1B.Branch	0.3	9.7	10	73	0.52	0.63	FALSE
SSM.PTEN.CDS	Loss.FBXO31.Branch	0.33	3.67	4	19	0.52	0.63	FALSE
SSM.chr14:38037521-38073317.Enhancer	Loss.HMSD.Branch	-0.4	15.4	15	94	0.52	0.63	FALSE
Loss.PPIP5K2.Trunk	Loss.HMSD.Branch	-0.48	11.48	11	79	0.52	0.63	FALSE
SSM.PTEN.CDS	Gain.NCOA2.Branch	0.3	2.7	3	19	0.52	0.63	FALSE
SSM.TP53.CDS	Gain.NCOA2.Branch	0.31	4.69	5	33	0.52	0.63	FALSE
SSM.FOXA1.CDS	SSM.SPOP.CDS	-0.52	2.52	2	39	0.53	0.63	FALSE
SSM.FOXA1.UTR	SSM.TP53.CDS	0.27	1.73	2	33	0.53	0.63	FALSE
SSM.chr17:7956754-7973328.Enhancer	SV.BTBD11	-0.62	0.62	0	18	0.53	0.63	FALSE
SSM.chr14:38037521-38073317.Enhancer	SV.TSC22D1	-0.46	4.46	4	28	0.53	0.63	FALSE
SSM.FOXA1.UTR	Loss.ARID4B.Trunk	-0.53	2.53	2	35	0.53	0.63	FALSE
SV.PCM1	Loss.TP63.Trunk	-0.56	1.56	1	28	0.53	0.63	FALSE
SV.BTBD11	Loss.NKX3-1.Trunk	-0.35	9.35	9	23	0.53	0.63	FALSE
SNV.MT-CR.mito	Loss.PTEN.Trunk	0.15	21.85	22	117	0.53	0.63	FALSE
SV.ZNF182	Loss.ATM.Trunk	0.28	0.72	1	15	0.53	0.63	FALSE
Loss.ATM.Trunk	Gain.NCOA2.Trunk	0.24	3.76	4	32	0.53	0.63	FALSE
Loss.DDAH1.Trunk	Gain.MYC.Trunk	0.23	4.77	5	36	0.53	0.63	FALSE
SSM.FOXA1.UTR	Loss.MCM6.Branch	0.24	2.76	3	35	0.53	0.63	FALSE
SV.BTBD11	Loss.MCM6.Branch	0.27	1.73	2	22	0.53	0.63	FALSE
SV.TMPRSS2	Loss.MCM6.Branch	0.23	9.77	10	51	0.53	0.63	FALSE
SV.BTBD11	Loss.CHD1.Branch	0.28	2.72	3	22	0.53	0.63	FALSE
SV.PTEN	Loss.CHD1.Branch	-0.42	7.42	7	60	0.53	0.63	FALSE
Loss.PPP4R2.Trunk	Loss.RNLS.Branch	0.17	19.83	20	91	0.53	0.63	FALSE
SSM.FOXA1.CDS	Loss.RAN.Branch	-0.46	4.46	4	39	0.53	0.63	FALSE
SV.FBN3	Loss.RAN.Branch	-0.52	2.52	2	22	0.53	0.63	FALSE
SNV.MT-CR.mito	Loss.RAN.Branch	-0.35	12.35	12	74	0.53	0.63	FALSE
SSM.FOXA1.UTR	Loss.FBXO31.Branch	0.24	6.76	7	35	0.53	0.63	FALSE
SSM.chr17:7956754-7973328.Enhancer	SSM.NEAT1.lncRNA	0.24	0.76	1	18	0.54	0.63	FALSE
SSM.chr14:38037521-38073317.Enhancer	SV.ERG	-0.23	16.23	16	102	0.54	0.63	FALSE
SSM.chr17:7956754-7973328.Enhancer	SV.FBN3	-0.59	0.59	0	18	0.54	0.63	FALSE
SSM.PTEN.CDS	SV.LAX1	0.25	0.75	1	20	0.54	0.63	FALSE
SV.LAX1	SV.MAP3K15	-0.6	0.6	0	16	0.54	0.63	FALSE
SSM.chr17:7956754-7973328.Enhancer	SV.PCM1	0.24	0.76	1	18	0.54	0.63	FALSE
SSM.PTEN.CDS	SV.TMPRSS2	0.25	3.75	4	20	0.54	0.63	FALSE
SV.LAX1	SV.ZNF81	-0.6	0.6	0	16	0.54	0.63	FALSE
SV.PCM1	Loss.DDAH1.Trunk	-0.52	1.52	1	28	0.54	0.63	FALSE
SV.BTBD11	Loss.MCM6.Trunk	0.23	2.77	3	23	0.54	0.63	FALSE
SSM.chr17:7956754-7973328.Enhancer	Loss.PPP4R2.Trunk	-0.47	2.47	2	18	0.54	0.63	FALSE
SV.KCNH7	Loss.PPP4R2.Trunk	0.2	4.8	5	35	0.54	0.63	FALSE
SNV.MT-CR.mito	Loss.MAST4.Trunk	-0.27	14.27	14	81	0.54	0.63	FALSE
SV.ZNF81	Loss.ZNF292.Trunk	-0.39	4.39	4	16	0.54	0.63	FALSE
SV.KCNH7	Loss.NKX3-1.Trunk	-0.23	14.23	14	35	0.54	0.63	FALSE
SNV.MT-ATT.mito	Loss.PTEN.Trunk	0.02	19.98	20	107	0.54	0.63	FALSE
Loss.TP63.Trunk	Loss.ATM.Trunk	0.22	1.78	2	32	0.54	0.63	FALSE
SSM.TP53.CDS	Loss.RB1.Trunk	-0.34	9.34	9	33	0.54	0.63	FALSE
SV.EVC2	Loss.RB1.Trunk	-0.38	5.38	5	19	0.54	0.63	FALSE
SNV.MT-CR.mito	Loss.RB1.Trunk	-0.13	33.13	33	117	0.54	0.63	FALSE
SV.KCNH7	Loss.MAST4.Branch	0.21	3.79	4	35	0.54	0.63	FALSE
Loss.FBXO31.Trunk	Loss.MAST4.Branch	-0.23	16.23	16	70	0.54	0.63	FALSE
SSM.NEAT1.lncRNA	Loss.CHD1.Branch	-0.46	3.46	3	28	0.54	0.63	FALSE
Gain.NCOA2.Trunk	Loss.RAN.Branch	-0.35	8.35	8	73	0.54	0.63	FALSE
SV.PCM1	Loss.FBXO31.Branch	-0.41	5.41	5	28	0.54	0.63	FALSE
SNV.MT-ATT.mito	Loss.HMSD.Branch	-0.26	15.26	15	94	0.54	0.63	FALSE
SNV.MT-ATT.mito	Gain.NCOA2.Branch	0.07	14.93	15	92	0.54	0.63	FALSE
Loss.ZNF292.Trunk	Gain.FGF9.Branch	0.15	9.85	10	36	0.54	0.63	FALSE
Loss.ZNF292.Trunk	Gain.CUL4A.Branch	-0.3	9.3	9	34	0.54	0.63	FALSE
SSM.SPOP.CDS	SV.PCM1	0.19	1.81	2	28	0.55	0.63	FALSE
SV.BTBD11	SV.TP53	-0.59	0.59	0	17	0.55	0.63	FALSE
SSM.SPOP.CDS	SV.TSC22D1	0.19	1.81	2	28	0.55	0.63	FALSE
SV.EVC2	SNV.MT-CR.mito	-0.39	3.39	3	19	0.55	0.63	FALSE
SV.TTC28	SNV.MT-CR.mito	-0.33	7.33	7	41	0.55	0.63	FALSE
SSM.FOXA1.CDS	Loss.PPP4R2.Trunk	-0.34	5.34	5	39	0.55	0.63	FALSE
SSM.NEAT1.lncRNA	Loss.PPP4R2.Trunk	0.16	3.84	4	28	0.55	0.63	FALSE
SV.TSC22D1	Loss.PPP4R2.Trunk	0.16	3.84	4	28	0.55	0.63	FALSE
SSM.NEAT1.lncRNA	Loss.MAST4.Trunk	-0.42	3.42	3	28	0.55	0.63	FALSE
SV.BTBD11	Loss.MAST4.Trunk	0.19	2.81	3	23	0.55	0.63	FALSE
SV.PCM1	Loss.PPIP5K2.Trunk	-0.42	3.42	3	28	0.55	0.63	FALSE
SV.PTEN	Loss.PPIP5K2.Trunk	-0.32	7.32	7	60	0.55	0.63	FALSE
Loss.TP63.Trunk	Loss.PTEN.Trunk	0.09	6.91	7	37	0.55	0.63	FALSE
Loss.PPIP5K2.Trunk	Loss.PTEN.Trunk	-0.13	15.13	15	81	0.55	0.63	FALSE
SV.MAP3K15	Loss.ATM.Trunk	0.23	0.77	1	16	0.55	0.63	FALSE
SV.ZNF81	Loss.ATM.Trunk	0.23	0.77	1	16	0.55	0.63	FALSE
Loss.DDAH1.Trunk	Loss.TMPRSS2.Trunk	0.08	7.92	8	36	0.55	0.63	FALSE
SV.SEH1L	Loss.MCM6.Branch	-0.5	1.5	1	19	0.55	0.63	FALSE
Loss.ATM.Trunk	Loss.MCM6.Branch	-0.44	2.44	2	31	0.55	0.63	FALSE
SV.ERG	Loss.MAST4.Branch	0.07	10.93	11	70	0.55	0.63	FALSE
SSM.NEAT1.lncRNA	Loss.ZNF292.Branch	-0.37	4.37	4	28	0.55	0.63	FALSE
SSM.TP53.CDS	Loss.CDKN1B.Branch	-0.39	4.39	4	33	0.55	0.63	FALSE
Loss.DDAH1.Trunk	Loss.RB1.Branch	-0.34	6.34	6	36	0.55	0.63	FALSE
Loss.FBXO31.Trunk	Gain.CUL4A.Branch	0.12	7.88	8	34	0.55	0.63	FALSE
SSM.FOXA1.UTR	SSM.NEAT1.lncRNA	-0.47	1.47	1	28	0.56	0.63	FALSE
SSM.TP53.CDS	SV.CHD1	0.21	0.79	1	16	0.56	0.63	FALSE
SSM.PTEN.CDS	SV.EVC2	-0.57	0.57	0	19	0.56	0.63	FALSE
SSM.NEAT1.lncRNA	SV.EVC2	0.2	0.8	1	19	0.56	0.63	FALSE
SSM.KMT2C.CDS.Armenia	SV.KCNH7	0.21	0.79	1	15	0.56	0.63	FALSE
SSM.KMT2C.CDS.Armenia	SV.LAX1	-0.56	0.56	0	15	0.56	0.63	FALSE
SV.KCNH7	SV.PCM1	-0.47	1.47	1	28	0.56	0.63	FALSE
SSM.PTEN.CDS	SV.SEH1L	-0.57	0.57	0	19	0.56	0.63	FALSE
SV.KCNH7	SV.SLC45A3	0.21	0.79	1	15	0.56	0.63	FALSE
SV.LAX1	SV.SLC45A3	-0.56	0.56	0	15	0.56	0.63	FALSE
SSM.FOXA1.UTR	SV.SVOPL	0.21	0.79	1	15	0.56	0.63	FALSE
SV.KCNH7	SV.SVOPL	0.21	0.79	1	15	0.56	0.63	FALSE
SV.FBN3	SV.TP53	-0.56	0.56	0	17	0.56	0.63	FALSE
SSM.FOXA1.UTR	SV.TSC22D1	-0.47	1.47	1	28	0.56	0.63	FALSE
SV.EVC2	SV.TSC22D1	0.2	0.8	1	19	0.56	0.63	FALSE
SV.LAX1	SV.ZNF182	-0.56	0.56	0	15	0.56	0.63	FALSE
SV.SLC45A3	SNV.MT-ATT.mito	-0.41	2.41	2	15	0.56	0.63	FALSE
SV.PTEN	Loss.ARID4B.Trunk	-0.34	4.34	4	48	0.56	0.63	FALSE
SV.ZNF182	Loss.MCM6.Trunk	0.19	1.81	2	15	0.56	0.63	FALSE
SSM.chr14:38037521-38073317.Enhancer	Loss.TP63.Trunk	0.09	5.91	6	37	0.56	0.63	FALSE
SV.SLC45A3	Loss.MAST4.Trunk	0.17	1.83	2	15	0.56	0.63	FALSE
SV.ZNF182	Loss.MAST4.Trunk	0.17	1.83	2	15	0.56	0.63	FALSE
SSM.KMT2C.CDS.Armenia	Loss.PPIP5K2.Trunk	0.17	1.83	2	15	0.56	0.63	FALSE
SV.SVOPL	Loss.PPIP5K2.Trunk	0.17	1.83	2	15	0.56	0.63	FALSE
SV.PCM1	Loss.RB1.Trunk	0.07	7.93	8	28	0.56	0.63	FALSE
SSM.TP53.CDS	Loss.KLF5.Trunk	0.09	6.91	7	33	0.56	0.63	FALSE
SV.CHD1	Loss.KLF5.Trunk	-0.35	3.35	3	16	0.56	0.63	FALSE
SSM.chr14:38037521-38073317.Enhancer	Loss.CDKN1B.Branch	-0.09	14.09	14	86	0.56	0.63	FALSE
SV.CHD1	Loss.RAN.Branch	0.17	1.83	2	16	0.56	0.63	FALSE
SV.LAX1	Loss.RAN.Branch	0.14	2.86	3	25	0.56	0.63	FALSE
SV.MAP3K15	Loss.RAN.Branch	0.17	1.83	2	16	0.56	0.63	FALSE
SV.PPAP2A	Loss.RAN.Branch	0.17	1.83	2	16	0.56	0.63	FALSE
SV.EVC2	Loss.RB1.Branch	-0.35	3.35	3	19	0.56	0.63	FALSE
SV.MAP3K15	Loss.RB1.Branch	0.18	2.82	3	16	0.56	0.63	FALSE
SV.PPAP2A	Loss.RB1.Branch	0.18	2.82	3	16	0.56	0.63	FALSE
SSM.KMT2C.CDS.Armenia	Gain.CUL4A.Branch	0.21	0.79	1	15	0.56	0.63	FALSE
SV.ZNF182	Gain.CUL4A.Branch	0.21	0.79	1	15	0.56	0.63	FALSE
SSM.NEAT1.lncRNA	SV.ERG	-0.29	4.29	4	28	0.57	0.64	FALSE
SV.BTBD11	SV.MAP3K15	-0.55	0.55	0	16	0.57	0.64	FALSE
SV.BTBD11	SV.PPAP2A	-0.55	0.55	0	16	0.57	0.64	FALSE
SV.EVC2	SV.SEH1L	-0.54	0.54	0	19	0.57	0.64	FALSE
SV.PCM1	SV.TMPRSS2	-0.26	5.26	5	28	0.57	0.64	FALSE
SV.FBN3	SNV.MT-CR.mito	0.07	3.93	4	22	0.57	0.64	FALSE
SV.SLC45A3	Loss.DDAH1.Trunk	0.19	0.81	1	15	0.57	0.64	FALSE
SV.SVOPL	Loss.DDAH1.Trunk	0.19	0.81	1	15	0.57	0.64	FALSE
SSM.FOXA1.UTR	Loss.MAST4.Trunk	-0.27	4.27	4	35	0.57	0.64	FALSE
SNV.MT-ATT.mito	Loss.MAST4.Trunk	-0.05	13.05	13	81	0.57	0.64	FALSE
Loss.PPP4R2.Trunk	Loss.MAST4.Trunk	-0.1	11.1	11	81	0.57	0.64	FALSE
SV.PTEN	Loss.ATM.Trunk	0.11	2.89	3	32	0.57	0.64	FALSE
SV.LAX1	Loss.KLF5.Trunk	-0.23	5.23	5	25	0.57	0.64	FALSE
SV.SLC45A3	Loss.TMPRSS2.Trunk	-0.3	3.3	3	15	0.57	0.64	FALSE
Loss.TP63.Trunk	Loss.TMPRSS2.Trunk	-0.14	8.14	8	37	0.57	0.64	FALSE
SV.LAX1	Gain.MYC.Trunk	-0.31	3.31	3	25	0.57	0.64	FALSE
SV.BTBD11	Loss.MAST4.Branch	-0.38	2.38	2	22	0.57	0.64	FALSE
SV.LAX1	Loss.CDKN1B.Branch	-0.32	3.32	3	25	0.57	0.64	FALSE
SV.TSC22D1	Loss.FBXO31.Branch	-0.22	5.22	5	27	0.57	0.64	FALSE
SV.KCNH7	Gain.NCOA2.Branch	0.02	4.98	5	35	0.57	0.64	FALSE
SV.CHD1	SV.FBN3	-0.53	0.53	0	16	0.58	0.64	FALSE
SV.KCNH7	SV.MAP3K15	0.16	0.84	1	16	0.58	0.64	FALSE
SSM.PTEN.CDS	SV.PCM1	0.16	0.84	1	20	0.58	0.64	FALSE
SV.FBN3	SV.PPAP2A	-0.53	0.53	0	16	0.58	0.64	FALSE
SV.FBN3	SV.ZNF81	-0.53	0.53	0	16	0.58	0.64	FALSE
SV.ZNF182	Loss.TP63.Trunk	0.16	0.84	1	15	0.58	0.64	FALSE
SV.PCM1	Loss.TMPRSS2.Trunk	-0.16	6.16	6	28	0.58	0.64	FALSE
SV.TSC22D1	Loss.TMPRSS2.Trunk	-0.16	6.16	6	28	0.58	0.64	FALSE
SV.LAX1	Gain.NCOA2.Trunk	0.06	2.94	3	25	0.58	0.64	FALSE
SV.PCM1	Gain.NCOA2.Trunk	-0.29	3.29	3	28	0.58	0.64	FALSE
Loss.DDAH1.Trunk	Gain.NCOA2.Trunk	-0.23	4.23	4	36	0.58	0.64	FALSE
SV.FBN3	Gain.MYC.Trunk	0.08	2.92	3	22	0.58	0.64	FALSE
Loss.ATM.Trunk	Gain.MYC.Trunk	-0.24	4.24	4	32	0.58	0.64	FALSE
SV.SEH1L	Loss.CHD1.Branch	-0.35	2.35	2	19	0.58	0.64	FALSE
Gain.NCOA2.Trunk	Loss.CHD1.Branch	-0.03	9.03	9	73	0.58	0.64	FALSE
SSM.KMT2C.CDS.Armenia	Loss.RNLS.Branch	-0.27	3.27	3	15	0.58	0.64	FALSE
SV.BTBD11	Loss.CDKN1B.Branch	0.08	2.92	3	22	0.58	0.64	FALSE
SV.FBN3	Loss.CDKN1B.Branch	0.08	2.92	3	22	0.58	0.64	FALSE
SSM.FOXA1.UTR	Loss.RB1.Branch	-0.17	6.17	6	35	0.58	0.64	FALSE
SSM.KMT2C.CDS.Armenia	Loss.FBXO31.Branch	0.1	2.9	3	15	0.58	0.64	FALSE
SV.FBN3	Loss.FBXO31.Branch	-0.25	4.25	4	22	0.58	0.64	FALSE
SV.CHD1	Loss.HMSD.Branch	-0.32	2.32	2	16	0.58	0.64	FALSE
SV.ZNF182	Gain.FGF9.Branch	0.17	0.83	1	15	0.58	0.64	FALSE
SV.ZNF81	Gain.CUL4A.Branch	0.16	0.84	1	16	0.58	0.64	FALSE
SSM.KMT2C.CDS.Armenia	SV.BTBD11	-0.52	0.52	0	15	0.59	0.64	FALSE
SSM.KMT2C.CDS.Armenia	SV.ERG	-0.3	2.3	2	15	0.59	0.64	FALSE
SSM.chr17:7956754-7973328.Enhancer	SV.EVC2	-0.51	0.51	0	18	0.59	0.64	FALSE
SV.BTBD11	SV.LAX1	0.14	0.86	1	23	0.59	0.64	FALSE
SSM.chr17:7956754-7973328.Enhancer	SV.SEH1L	-0.51	0.51	0	18	0.59	0.64	FALSE
SV.BTBD11	SV.SVOPL	-0.52	0.52	0	15	0.59	0.64	FALSE
SSM.PTEN.CDS	SV.TP53	-0.51	0.51	0	17	0.59	0.64	FALSE
SV.ERG	SV.ZNF182	-0.3	2.3	2	15	0.59	0.64	FALSE
SV.CHD1	Loss.DDAH1.Trunk	0.13	0.87	1	16	0.59	0.64	FALSE
SV.ZNF81	Loss.DDAH1.Trunk	0.13	0.87	1	16	0.59	0.64	FALSE
SV.EVC2	Loss.ARID4B.Trunk	-0.37	1.37	1	19	0.59	0.64	FALSE
SV.SEH1L	Loss.ARID4B.Trunk	-0.37	1.37	1	19	0.59	0.64	FALSE
SV.EVC2	Loss.MCM6.Trunk	-0.29	2.29	2	19	0.59	0.64	FALSE
SV.SEH1L	Loss.MCM6.Trunk	-0.29	2.29	2	19	0.59	0.64	FALSE
SV.ZNF81	Loss.MCM6.Trunk	0.07	1.93	2	16	0.59	0.64	FALSE
SV.KCNH7	Loss.TP63.Trunk	0.05	1.95	2	35	0.59	0.64	FALSE
SV.EVC2	Loss.MAST4.Trunk	-0.32	2.32	2	19	0.59	0.64	FALSE
SV.SEH1L	Loss.MAST4.Trunk	-0.32	2.32	2	19	0.59	0.64	FALSE
SSM.PTEN.CDS	Loss.KLF5.Trunk	-0.19	4.19	4	20	0.59	0.64	FALSE
SV.EVC2	Loss.TMPRSS2.Trunk	-0.18	4.18	4	19	0.59	0.64	FALSE
SV.TTC28	Loss.TMPRSS2.Trunk	-0.02	9.02	9	41	0.59	0.64	FALSE
SV.PTEN	Gain.NCOA2.Trunk	-0.05	7.05	7	60	0.59	0.64	FALSE
SV.TTC28	Loss.MCM6.Branch	-0.23	3.23	3	41	0.59	0.64	FALSE
SV.PCM1	Loss.RNLS.Branch	-0.1	6.1	6	28	0.59	0.64	FALSE
SV.KCNH7	Gain.FGF9.Branch	0.05	1.95	2	35	0.59	0.64	FALSE
SSM.chr17:7956754-7973328.Enhancer	SSM.TP53.CDS	0.11	0.89	1	18	0.6	0.64	FALSE
SSM.FOXA1.CDS	SV.BTBD11	-0.35	1.35	1	23	0.6	0.64	FALSE
SSM.KMT2C.CDS.Armenia	SV.FBN3	-0.5	0.5	0	15	0.6	0.64	FALSE
SSM.SPOP.CDS	SV.KCNH7	-0.26	2.26	2	35	0.6	0.64	FALSE
SSM.KMT2C.CDS.Armenia	SV.PTEN	-0.35	1.35	1	15	0.6	0.64	FALSE
SV.FBN3	SV.SVOPL	-0.5	0.5	0	15	0.6	0.64	FALSE
SV.FBN3	SV.ZNF182	-0.5	0.5	0	15	0.6	0.64	FALSE
SV.PPAP2A	Loss.TP63.Trunk	0.11	0.89	1	16	0.6	0.64	FALSE
SV.ZNF81	Loss.TP63.Trunk	0.11	0.89	1	16	0.6	0.64	FALSE
SV.ZNF81	Loss.MAST4.Trunk	0.05	1.95	2	16	0.6	0.64	FALSE
SV.TP53	Loss.PTEN.Trunk	-0.17	3.17	3	17	0.6	0.64	FALSE
SSM.chr14:38037521-38073317.Enhancer	Loss.ATM.Trunk	-0.11	5.11	5	32	0.6	0.64	FALSE
SSM.chr17:7956754-7973328.Enhancer	Loss.CDKN1B.Branch	-0.26	2.26	2	17	0.6	0.64	FALSE
Loss.ATM.Trunk	Loss.CDKN1B.Branch	-0.12	4.12	4	31	0.6	0.64	FALSE
SV.FBN3	Loss.HMSD.Branch	-0.2	3.2	3	22	0.6	0.64	FALSE
SV.ZNF81	Gain.FGF9.Branch	0.11	0.89	1	16	0.6	0.64	FALSE
SSM.SPOP.CDS	Gain.CUL4A.Branch	-0.26	2.26	2	34	0.6	0.64	FALSE
SSM.PTEN.CDS	SV.CHD1	-0.48	0.48	0	16	0.61	0.65	FALSE
SSM.PTEN.CDS	SV.PPAP2A	-0.48	0.48	0	16	0.61	0.65	FALSE
SV.FBN3	SV.PTEN	0.02	1.98	2	22	0.61	0.64	FALSE
SSM.FOXA1.UTR	SV.TP53	0.11	0.89	1	17	0.61	0.64	FALSE
SV.EVC2	SV.TP53	-0.48	0.48	0	17	0.61	0.65	FALSE
SV.SEH1L	SV.TP53	-0.48	0.48	0	17	0.61	0.65	FALSE
SSM.PTEN.CDS	SV.ZNF81	-0.48	0.48	0	16	0.61	0.65	FALSE
SV.SLC45A3	Loss.ZNF292.Trunk	-0.11	4.11	4	15	0.61	0.64	FALSE
SV.ZNF182	Loss.ZNF292.Trunk	-0.11	4.11	4	15	0.61	0.64	FALSE
SV.KCNH7	Gain.NCOA2.Trunk	-0.11	4.11	4	35	0.61	0.64	FALSE
SSM.KMT2C.CDS.Armenia	Gain.MYC.Trunk	0.01	1.99	2	15	0.61	0.65	FALSE
SSM.chr17:7956754-7973328.Enhancer	Loss.MCM6.Branch	-0.34	1.34	1	17	0.61	0.65	FALSE
SV.PPAP2A	Loss.CHD1.Branch	0.02	1.98	2	16	0.61	0.65	FALSE
SSM.KMT2C.CDS.Armenia	Loss.CDKN1B.Branch	0.01	1.99	2	15	0.61	0.65	FALSE
SV.ZNF182	Loss.CDKN1B.Branch	0.01	1.99	2	15	0.61	0.65	FALSE
SSM.chr17:7956754-7973328.Enhancer	Gain.CUL4A.Branch	0.11	0.89	1	17	0.61	0.64	FALSE
SV.TP53	Gain.CUL4A.Branch	0.11	0.89	1	17	0.61	0.64	FALSE
SSM.FOXA1.CDS	SV.CHD1	0.06	0.94	1	16	0.62	0.66	FALSE
SSM.FOXA1.UTR	SV.LAX1	-0.31	1.31	1	25	0.62	0.65	FALSE
SV.FBN3	SV.PCM1	0.08	0.92	1	22	0.62	0.65	FALSE
SSM.FOXA1.CDS	SV.PPAP2A	0.06	0.94	1	16	0.62	0.66	FALSE
SV.FBN3	SV.TSC22D1	0.08	0.92	1	22	0.62	0.65	FALSE
SSM.KMT2C.CDS.Armenia	SV.TTC28	0.08	0.92	1	15	0.62	0.65	FALSE
SV.SLC45A3	SV.TTC28	0.08	0.92	1	15	0.62	0.65	FALSE
SSM.TP53.CDS	Loss.PPIP5K2.Trunk	-0.03	4.03	4	33	0.62	0.66	FALSE
SSM.NEAT1.lncRNA	Loss.MCM6.Branch	-0.21	2.21	2	28	0.62	0.65	FALSE
SSM.NEAT1.lncRNA	Loss.HMSD.Branch	-0.07	4.07	4	28	0.62	0.65	FALSE
SV.BTBD11	Gain.NCOA2.Branch	-0.13	3.13	3	22	0.62	0.65	FALSE
SSM.chr17:7956754-7973328.Enhancer	SSM.FOXA1.UTR	0.05	0.95	1	18	0.63	0.66	FALSE
SSM.FOXA1.CDS	SV.FBN3	-0.29	1.29	1	22	0.63	0.66	FALSE
SSM.chr17:7956754-7973328.Enhancer	SV.KCNH7	0.05	0.95	1	18	0.63	0.66	FALSE
SV.EVC2	SV.PPAP2A	-0.46	0.46	0	16	0.63	0.66	FALSE
SV.CHD1	SV.SEH1L	-0.46	0.46	0	16	0.63	0.66	FALSE
SV.MAP3K15	SV.SEH1L	-0.46	0.46	0	16	0.63	0.66	FALSE
SSM.PTEN.CDS	SV.SVOPL	-0.45	0.45	0	15	0.63	0.66	FALSE
SSM.PTEN.CDS	SV.ZNF182	-0.45	0.45	0	15	0.63	0.66	FALSE
SV.EVC2	SV.ZNF81	-0.46	0.46	0	16	0.63	0.66	FALSE
SV.SEH1L	SV.ZNF81	-0.46	0.46	0	16	0.63	0.66	FALSE
SV.SEH1L	Loss.RAN.Branch	-0.17	2.17	2	19	0.63	0.66	FALSE
SV.CHD1	Loss.FBXO31.Branch	-0.09	3.09	3	16	0.63	0.66	FALSE
SSM.SPOP.CDS	SSM.TP53.CDS	-0.13	2.13	2	33	0.64	0.67	FALSE
SSM.chr17:7956754-7973328.Enhancer	SV.CHD1	-0.43	0.43	0	16	0.64	0.67	FALSE
SSM.KMT2C.CDS.Armenia	SV.EVC2	-0.43	0.43	0	15	0.64	0.67	FALSE
SSM.chr17:7956754-7973328.Enhancer	SV.MAP3K15	-0.43	0.43	0	16	0.64	0.67	FALSE
SSM.chr14:38037521-38073317.Enhancer	SV.SEH1L	-0.02	3.02	3	19	0.64	0.67	FALSE
SSM.KMT2C.CDS.Armenia	SV.SEH1L	-0.43	0.43	0	15	0.64	0.67	FALSE
SV.EVC2	SV.SLC45A3	-0.43	0.43	0	15	0.64	0.67	FALSE
SV.SEH1L	SV.SLC45A3	-0.43	0.43	0	15	0.64	0.67	FALSE
SV.SEH1L	SV.SVOPL	-0.43	0.43	0	15	0.64	0.67	FALSE
SV.EVC2	SV.ZNF182	-0.43	0.43	0	15	0.64	0.67	FALSE
SV.SEH1L	SV.ZNF182	-0.43	0.43	0	15	0.64	0.67	FALSE
SV.EVC2	SNV.MT-ATT.mito	-0.05	3.05	3	19	0.64	0.66	FALSE
SSM.chr17:7956754-7973328.Enhancer	Loss.DDAH1.Trunk	0.02	0.98	1	18	0.64	0.66	FALSE
SV.PPAP2A	Loss.MCM6.Branch	-0.26	1.26	1	16	0.64	0.66	FALSE
SV.TSC22D1	Loss.MCM6.Branch	-0.13	2.13	2	27	0.64	0.67	FALSE
SSM.NEAT1.lncRNA	Loss.MAST4.Branch	-0.03	3.03	3	28	0.64	0.67	FALSE
SV.PCM1	Loss.MAST4.Branch	-0.03	3.03	3	28	0.64	0.67	FALSE
SV.ZNF81	Loss.CDKN1B.Branch	-0.13	2.13	2	16	0.64	0.67	FALSE
SV.SVOPL	Gain.NCOA2.Branch	-0.13	2.13	2	15	0.64	0.66	FALSE
SSM.FOXA1.UTR	SV.EVC2	0	1	1	19	0.65	0.67	FALSE
SV.EVC2	SV.KCNH7	0	1	1	19	0.65	0.67	FALSE
SSM.FOXA1.UTR	SV.SEH1L	0	1	1	19	0.65	0.67	FALSE
SSM.SPOP.CDS	SV.SEH1L	-0.23	1.23	1	19	0.65	0.67	FALSE
SSM.FOXA1.CDS	SV.TP53	0	1	1	17	0.65	0.67	FALSE
SSM.PTEN.CDS	SV.TTC28	-0.23	1.23	1	20	0.65	0.67	FALSE
SV.LAX1	Loss.MCM6.Trunk	-0.01	3.01	3	25	0.65	0.67	FALSE
SV.BTBD11	Gain.FGF9.Branch	-0.22	1.22	1	22	0.65	0.67	FALSE
SSM.PTEN.CDS	Gain.CUL4A.Branch	0	1	1	19	0.65	0.67	FALSE
SV.BTBD11	SV.KCNH7	-0.21	1.21	1	23	0.66	0.67	FALSE
SSM.chr17:7956754-7973328.Enhancer	SV.SVOPL	-0.41	0.41	0	15	0.66	0.68	FALSE
SV.CHD1	SV.TP53	-0.41	0.41	0	16	0.66	0.67	FALSE
SV.MAP3K15	SV.TP53	-0.41	0.41	0	16	0.66	0.67	FALSE
SV.TP53	SV.ZNF81	-0.41	0.41	0	16	0.66	0.67	FALSE
SV.FBN3	Loss.DDAH1.Trunk	-0.19	1.19	1	22	0.66	0.68	FALSE
SV.TP53	Loss.PPIP5K2.Trunk	-0.07	2.07	2	17	0.66	0.67	FALSE
SSM.chr17:7956754-7973328.Enhancer	SSM.SPOP.CDS	-0.16	1.16	1	18	0.67	0.69	FALSE
SV.CHD1	SV.MAP3K15	-0.38	0.38	0	16	0.67	0.69	FALSE
SSM.NEAT1.lncRNA	SV.TSC22D1	-0.18	1.18	1	28	0.67	0.68	FALSE
SV.SEH1L	SV.TTC28	-0.17	1.17	1	19	0.67	0.69	FALSE
SV.CHD1	SV.ZNF81	-0.38	0.38	0	16	0.67	0.69	FALSE
SV.MAP3K15	SV.ZNF81	-0.38	0.38	0	16	0.67	0.69	FALSE
SV.PPAP2A	SV.ZNF81	-0.38	0.38	0	16	0.67	0.69	FALSE
SSM.NEAT1.lncRNA	Loss.ARID4B.Trunk	-0.02	2.02	2	28	0.67	0.69	FALSE
SSM.TP53.CDS	SV.BTBD11	-0.14	1.14	1	23	0.68	0.69	FALSE
SV.SLC45A3	SV.TP53	-0.38	0.38	0	15	0.68	0.69	FALSE
SV.SVOPL	SV.TP53	-0.38	0.38	0	15	0.68	0.69	FALSE
SV.TP53	SV.ZNF182	-0.38	0.38	0	15	0.68	0.69	FALSE
SV.CHD1	Loss.ARID4B.Trunk	-0.16	1.16	1	16	0.68	0.69	FALSE
SV.PPAP2A	Loss.ARID4B.Trunk	-0.16	1.16	1	16	0.68	0.69	FALSE
SV.BTBD11	Gain.CUL4A.Branch	-0.16	1.16	1	22	0.68	0.69	FALSE
SSM.KMT2C.CDS.Armenia	SV.CHD1	-0.36	0.36	0	15	0.69	0.7	FALSE
SSM.KMT2C.CDS.Armenia	SV.MAP3K15	-0.36	0.36	0	15	0.69	0.7	FALSE
SSM.FOXA1.CDS	SV.SEH1L	-0.11	1.11	1	19	0.69	0.7	FALSE
SV.CHD1	SV.SLC45A3	-0.36	0.36	0	15	0.69	0.7	FALSE
SV.MAP3K15	SV.SLC45A3	-0.36	0.36	0	15	0.69	0.7	FALSE
SV.PPAP2A	SV.SLC45A3	-0.36	0.36	0	15	0.69	0.7	FALSE
SV.CHD1	SV.SVOPL	-0.36	0.36	0	15	0.69	0.7	FALSE
SV.PPAP2A	SV.SVOPL	-0.36	0.36	0	15	0.69	0.7	FALSE
SSM.chr17:7956754-7973328.Enhancer	SV.TTC28	-0.11	1.11	1	18	0.69	0.7	FALSE
SV.CHD1	SV.ZNF182	-0.36	0.36	0	15	0.69	0.7	FALSE
SV.MAP3K15	SV.ZNF182	-0.36	0.36	0	15	0.69	0.7	FALSE
SV.PPAP2A	SV.ZNF182	-0.36	0.36	0	15	0.69	0.7	FALSE
SSM.KMT2C.CDS.Armenia	SV.ZNF81	-0.36	0.36	0	15	0.69	0.7	FALSE
SV.SVOPL	SV.ZNF81	-0.36	0.36	0	15	0.69	0.7	FALSE
SSM.PTEN.CDS	Loss.DDAH1.Trunk	-0.08	1.08	1	20	0.7	0.71	FALSE
SV.SVOPL	Loss.ARID4B.Trunk	-0.08	1.08	1	15	0.7	0.71	FALSE
SSM.KMT2C.CDS.Armenia	SV.SLC45A3	-0.34	0.34	0	15	0.71	0.71	FALSE
SSM.KMT2C.CDS.Armenia	SV.SVOPL	-0.34	0.34	0	15	0.71	0.71	FALSE
SV.SLC45A3	SV.SVOPL	-0.34	0.34	0	15	0.71	0.71	FALSE
SSM.KMT2C.CDS.Armenia	SV.ZNF182	-0.34	0.34	0	15	0.71	0.71	FALSE
SV.SVOPL	SV.ZNF182	-0.34	0.34	0	15	0.71	0.71	FALSE
SV.EVC2	Gain.FGF9.Branch	-0.06	1.06	1	19	0.71	0.72	FALSE
SV.SEH1L	Gain.FGF9.Branch	-0.06	1.06	1	19	0.71	0.72	FALSE
SSM.chr17:7956754-7973328.Enhancer	SSM.FOXA1.CDS	-0.05	1.05	1	18	0.72	0.72	FALSE
SSM.SPOP.CDS	SV.PPAP2A	-0.03	1.03	1	16	0.72	0.72	FALSE
SV.EVC2	Loss.DDAH1.Trunk	-0.03	1.03	1	19	0.72	0.72	FALSE
SV.SEH1L	Loss.DDAH1.Trunk	-0.03	1.03	1	19	0.72	0.72	FALSE

## Sheet: Clinical Gene Clusters
Driver_ID/Gene of combined drivers	ISUP_Grade_Group_gene_cluster	Summary_T_gene_cluster	PSA_gene_cluster	Age_gene_cluster
ATM	M1	M1	M1	M1
CDKN1B	M1	M2	M1	M1
CHD1	M1	M2	M1	M2
FBXO31	M2	M2	M1	M1
FGF9	M1	M1	M1	M1
FOXA1	M1	M2	M1	M2
MAST4	M3	M2	M1	M2
MCM6	M3	M2	M1	M2
NCOA2	M3	M2	M1	M2
NKX3.1	M2	M2	M1	M1
PTEN	M3	M2	M1	M2
RB1	M2	M2	M1	M1
STAB2	M4	M3	M2	M3
TMPRSS2	M2	M2	M1	M1
TP53	M1	M1	M1	M1
ZNF292	M2	M2	M1	M1
SSM.chr10.134534363.134535498.Enhancer	M4	M3	M3	M4
SSM.chr10.79064377.79067097.Enhancer	M4	M4	M4	M4
SSM.chr11.47543278.47546682.Enhancer	M4	M3	M2	M3
SSM.chr14.38037521.38073317.Enhancer	M3	M2	M1	M2
SSM.chr17.7956754.7973328.Enhancer	M4	M3	M1	M4
SSM.chr1.144593156.144596122.Enhancer	M4	M3	M5	M4
SSM.chr1.40253400.40255459.Enhancer	M4	M3	M2	M3
SSM.chr3.50285558.50286910.Enhancer	M4	M4	M4	M4
SSM.chr7.157452700.157458296.Enhancer	M4	M4	M5	M3
SSM.chr1.40253328.40255579.Enhancer	M4	M3	M2	M3
SSM.APC.CDS	M4	M4	M4	M4
SSM.CASZ1.CDS	M4	M3	M2	M4
SSM.CHD3.CDS	M4	M4	M4	M4
SSM.FOXP1.CDS	M4	M3	M4	M4
SSM.JAK1.CDS	M4	M4	M4	M3
SSM.KDM6A.CDS	M4	M4	M4	M4
SSM.PIK3CA.CDS	M4	M3	M4	M4
SSM.SPOP.CDS	M1	M1	M1	M1
SSM.ZMYM3.CDS	M4	M3	M2	M4
SSM.NEAT1.lncRNA	M4	M1	M1	M1
SSM.RP11.53B2.3.lncRNA	M4	M3	M5	M4
SSM.AP001630.5.lncRNA.Promoter	M4	M3	M4	M3
SSM.RP1.118J21.25.lncRNA.Promoter	M4	M3	M2	M3
SSM.RP11.133L19.2.lncRNA.Promoter	M4	M3	M5	M4
SSM.RP11.344P13.1.lncRNA.Promoter	M4	M4	M2	M4
SSM.RP11.97O12.2.lncRNA.Promoter	M4	M3	M4	M3
SSM.RP4.712E4.1.lncRNA.Promoter	M4	M3	M2	M4
SSM.RP4.712E4.2.lncRNA.Promoter	M4	M3	M2	M4
SSM.CCP110.PCG.Promoter	M4	M3	M5	M4
SSM.SGSM1.PCG.Promoter	M4	M4	M2	M4
SSM.TTC3.PCG.Promoter	M4	M3	M4	M4
SSM.hsa.miR.4717.5p.miRNA	M4	M3	M5	M4
SSM.KMT2C.CDS.Armenia	M4	M4	M4	M4
SSM.KMT2D.CDS.Armenia	M4	M3	M5	M4
SSM.ZFHX3.CDS.Armenia	M4	M4	M2	M4
SSM.CDK12.CDS.Armenia	M4	M4	M5	M4
SSM.CTNNB1.CDS.Armenia	M4	M4	M3	M4
SSM.BRCA2.CDS.Armenia	M4	M3	M5	M4
SSM.TAF1L.CDS.Armenia	M4	M3	M3	M4
SSM.NCOR1.CDS.Armenia	M4	M3	M3	M3
SSM.MED12.CDS.Armenia	M4	M4	M4	M4
SSM.COL5A1.CDS.Armenia	M4	M3	M3	M4
SSM.SPEN.CDS.Armenia	M4	M3	M5	M4
SSM.CHD6.CDS.Armenia	M4	M3	M5	M4
SSM.MGA.CDS.Armenia	M4	M3	M5	M4
SSM.DHX30.CDS.Armenia	M4	M3	M5	M4
SSM.PTPRC.CDS.Armenia	M4	M3	M3	M4
SSM.CDC27.CDS.Armenia	M4	M3	M3	M4
SSM.ERF.CDS.Armenia	M4	M3	M3	M4
SSM.KMT2A.CDS.Armenia	M4	M3	M5	M4
SSM.ARID1A.CDS.Armenia	M4	M3	M5	M4
SSM.SETD2.CDS.Armenia	M4	M4	M5	M4
SSM.CHD7.CDS.Armenia	M4	M4	M5	M4
SSM.BRPF1.CDS.Armenia	M4	M3	M3	M4
SSM.TRPM4.CDS.Armenia	M4	M3	M5	M4
SSM.USP28.CDS.Armenia	M4	M3	M3	M4
SSM.BRAF.CDS.Armenia	M4	M4	M5	M4
SSM.COL5A3.CDS.Armenia	M4	M3	M3	M4
SSM.SLC4A2.CDS.Armenia	M4	M3	M5	M4
SSM.RNF43.CDS.Armenia	M4	M3	M3	M3
SSM.CUL3.CDS.Armenia	M4	M3	M3	M4
SSM.RPRD2.CDS.Armenia	M4	M3	M3	M4
SSM.RAG1.CDS.Armenia	M4	M4	M3	M4
SSM.SAMD9.CDS.Armenia	M4	M3	M3	M4
SSM.ARID2.CDS.Armenia	M4	M3	M3	M4
SSM.MET.CDS.Armenia	M4	M3	M3	M4
SSM.COL15A1.CDS.Armenia	M4	M3	M3	M4
SSM.SETDB1.CDS.Armenia	M4	M3	M3	M4
SSM.SMARCA1.CDS.Armenia	M4	M3	M4	M4
SSM.SF3B1.CDS.Armenia	M4	M3	M5	M4
SSM.MYBBP1A.CDS.Armenia	M4	M3	M3	M4
SSM.PIK3R1.CDS.Armenia	M4	M3	M3	M4
SSM.ETV3.CDS.Armenia	M4	M3	M5	M4
SSM.IL6ST.CDS.Armenia	M4	M3	M3	M4
SSM.ARID4A.CDS.Armenia	M4	M3	M3	M4
SSM.PIK3CB.CDS.Armenia	M4	M3	M5	M4
SSM.PALB2.CDS.Armenia	M4	M3	M5	M4
SSM.NOX3.CDS.Armenia	M4	M3	M3	M4
SSM.IDH1.CDS.Armenia	M4	M3	M3	M4
SSM.CDH1.CDS.Armenia	M4	M3	M5	M4
SSM.MBD1.CDS.Armenia	M4	M4	M3	M4
SSM.PDS5A.CDS.Armenia	M4	M3	M3	M3
SSM.KRAS.CDS.Armenia	M4	M3	M5	M4
SSM.HRAS.CDS.Armenia	M4	M3	M5	M4
SSM.TAP1.CDS.Armenia	M4	M3	M5	M4
SSM.XPO1.CDS.Armenia	M4	M3	M2	M4
SSM.AKT1.CDS.Armenia	M4	M3	M3	M4
SSM.MRE11A.CDS.Armenia	M4	M4	M3	M4
SSM.U2AF1.CDS.Armenia	M4	M3	M3	M4
SSM.SMARCAD1.CDS.Armenia	M4	M3	M3	M4
SV.ABCC1	M4	M4	M4	M4
SV.AC019294.1	M4	M3	M2	M4
SV.AC091801.1	M4	M3	M2	M4
SV.ACPP	M4	M3	M2	M3
SV.ACSL3	M4	M3	M2	M3
SV.ACSM2B	M4	M3	M4	M3
SV.ACSM5	M4	M4	M2	M4
SV.AK1	M4	M4	M3	M3
SV.ALPL	M4	M3	M3	M3
SV.ANTXRL	M4	M3	M2	M4
SV.ASMTL	M4	M4	M2	M3
SV.BCKDK	M4	M4	M3	M4
SV.BEX4	M4	M3	M4	M3
SV.BTBD11	M4	M4	M1	M1
SV.C11orf54	M4	M4	M3	M3
SV.CALCOCO2	M4	M3	M2	M4
SV.CANT1	M4	M3	M2	M4
SV.CAV1	M4	M4	M4	M4
SV.CD101	M4	M3	M2	M3
SV.CD200	M4	M3	M3	M4
SV.CLIC5	M4	M4	M2	M4
SV.COX7A2	M4	M3	M3	M4
SV.CRYGA	M4	M4	M3	M4
SV.EAF2	M4	M4	M2	M3
SV.ELK4	M4	M3	M4	M4
SV.EMC7	M4	M3	M3	M4
SV.ERG	M3	M2	M1	M2
SV.ESPN	M4	M3	M3	M4
SV.ETV1	M4	M3	M2	M3
SV.ETV4	M4	M4	M2	M4
SV.EVC2	M4	M4	M4	M3
SV.FBN3	M4	M4	M2	M1
SV.FBXO28	M4	M3	M2	M4
SV.FBXW10	M4	M4	M3	M3
SV.FLJ27365	M4	M4	M4	M4
SV.GGNBP2	M4	M3	M2	M3
SV.GGTLC1	M4	M3	M2	M4
SV.GNPDA1	M4	M3	M4	M4
SV.GRB14	M4	M4	M4	M4
SV.GRTP1	M4	M4	M3	M4
SV.GZMA	M4	M3	M4	M3
SV.HERC2	M4	M4	M2	M3
SV.HLA.A	M4	M3	M3	M4
SV.HLA.C	M4	M3	M3	M4
SV.HOXC6	M4	M4	M3	M3
SV.KCNH7	M1	M1	M1	M1
SV.KIAA0556	M4	M4	M4	M4
SV.KIF5B	M4	M3	M2	M4
SV.KLK2	M4	M3	M5	M4
SV.KRTAP5.4	M4	M3	M3	M4
SV.LAX1	M4	M4	M1	M1
SV.LRRC20	M4	M4	M4	M3
SV.MAK16	M4	M3	M3	M4
SV.MAP3K15	M4	M4	M4	M3
SV.MT4	M4	M4	M2	M3
SV.MUC22	M4	M3	M5	M4
SV.NBPF10	M4	M3	M5	M4
SV.NCBP2L	M4	M3	M5	M4
SV.NSG1	M4	M3	M4	M4
SV.NUPR1	M4	M3	M3	M4
SV.OBFC1	M4	M4	M2	M3
SV.OR5M3	M4	M4	M3	M4
SV.P2RY12	M4	M4	M2	M4
SV.PCM1	M4	M1	M1	M1
SV.PEBP1	M4	M3	M2	M4
SV.PHF16	M4	M4	M2	M4
SV.POTEJ	M4	M3	M3	M4
SV.PPAP2A	M4	M3	M4	M4
SV.PPAP2B	M4	M4	M2	M3
SV.PRAMEF21	M4	M3	M2	M4
SV.PRRC2B	M4	M4	M2	M3
SV.PTPN9	M4	M3	M2	M4
SV.PXT1	M4	M3	M5	M4
SV.QPRT	M4	M4	M2	M3
SV.RAET1L	M4	M3	M5	M4
SV.RBMS1	M4	M3	M4	M4
SV.RP11.1C1.5	M4	M4	M3	M4
SV.RP11.834C11.12	M4	M4	M3	M3
SV.SCAF4	M4	M3	M5	M4
SV.SCGB3A2	M4	M3	M2	M4
SV.SEH1L	M4	M3	M2	M3
SV.SEL1L2	M4	M4	M4	M4
SV.SF3A3	M4	M3	M3	M4
SV.SHROOM2	M4	M3	M2	M4
SV.SLC30A4	M4	M4	M4	M4
SV.SLC45A3	M4	M4	M4	M3
SV.SLFN12L	M4	M3	M2	M3
SV.SOCS7	M4	M4	M2	M4
SV.SPHK1	M4	M3	M3	M4
SV.SVOPL	M4	M4	M2	M3
SV.TBX3	M4	M4	M3	M4
SV.TECPR2	M4	M4	M4	M3
SV.TSC22D1	M1	M1	M1	M1
SV.TTC28	M1	M1	M1	M1
SV.TTI2	M4	M4	M5	M4
SV.TULP4	M4	M4	M4	M4
SV.ULBP2	M4	M3	M5	M4
SV.ZNF182	M4	M4	M4	M4
SV.ZNF536	M4	M4	M2	M3
SV.ZNF600	M4	M3	M4	M3
SV.ZNF793	M4	M4	M3	M4
SV.ZNF808	M4	M3	M4	M3
SV.ZNF81	M4	M4	M4	M4
SV.ZNF99	M4	M3	M3	M4
SNV.MT.ATT.mito	M3	M2	M1	M2
SNV.MT.CR.mito	M3	M2	M1	M2
Loss.DDAH1.Trunk	M1	M1	M1	M1
Loss.ARID4B.Trunk	M1	M1	M1	M1
Loss.PPP4R2.Trunk	M3	M2	M1	M2
Loss.TP63.Trunk	M1	M1	M1	M1
Loss.PPIP5K2.Trunk	M3	M2	M1	M2
Loss.KLF5.Trunk	M3	M2	M1	M2
Gain.MYC.Trunk	M3	M2	M1	M2
Loss.RNLS.Branch	M3	M2	M1	M2
Loss.RAN.Branch	M1	M1	M1	M1
Loss.HMSD.Branch	M1	M2	M1	M1
Gain.CUL4A.Branch	M1	M1	M1	M1

## Sheet: Survival
Unadjusted models
Driver_ID/Gene pf combined drivers	Hazard Ratio (HR)	lower 95% CI of HR	upper 95% CI of HR	P value	Q value	Associated clinical feature
Gain.CUL4A.Branch	2.337	1.295	4.22	0.00485647	0.0299482	isup
Gain.FGF9.Branch	1.93	1.094	3.404	0.0231851	0.12255	isup
Gain.FGF9.Trunk	0.972	0.396	2.383	0.949714	0.949714	isup
Gain.MYC.Trunk	2.946	2.051	4.231	4.87e-09	1.8e-07	psa,isup
Gain.NCOA2.Branch	1.277	0.854	1.911	0.233548	0.432064	psa,isup
Gain.NCOA2.Trunk	2.929	2.007	4.275	2.54e-08	4.7e-07	psa,isup
Loss.CHD1.Branch	1.299	0.788	2.142	0.30471	0.476477	age
Loss.DDAH1.Trunk	1.355	0.755	2.432	0.309066	0.476477	tcat
Loss.FBXO31.Branch	1.328	0.911	1.936	0.139677	0.304002	psa,isup
Loss.FBXO31.Trunk	1.332	0.973	1.823	0.0732761	0.208555	psa,isup
Loss.MAST4.Branch	1.648	1.025	2.651	0.0393875	0.145734	isup
Loss.MAST4.Trunk	1.474	0.975	2.229	0.0659556	0.203363	isup
Loss.MCM6.Branch	1.123	0.594	2.125	0.720892	0.808273	age,isup
Loss.MCM6.Trunk	1.252	0.822	1.905	0.295215	0.476477	age,isup
Loss.PPIP5K2.Trunk	1.528	1.035	2.256	0.0329736	0.140003	isup
Loss.PTEN.Trunk	1.665	1.211	2.29	0.00168714	0.0124849	tcat
Loss.RB1.Branch	1.147	0.775	1.697	0.492644	0.628546	age
Loss.RB1.Trunk	1.194	0.877	1.627	0.260194	0.458438	age
Loss.RNLS.Branch	1.344	0.96	1.882	0.0847421	0.209031	tcat
Loss.ZNF292.Branch	1.436	0.954	2.161	0.083091	0.209031	age,isup
Loss.ZNF292.Trunk	1.239	0.905	1.697	0.180733	0.371506	age,isup
SSM.BRCA2.CDS.Armenia	11.856	4.247	33.097	2.35e-06	2.9e-05	psa,isup
SSM.chr17.7956754.7973328.Enhancer	1.725	0.883	3.369	0.110321	0.255118	NA
SSM.JAK1.CDS	2.031	0.649	6.362	0.223711	0.432064	isup
SSM.PTEN.CDS	1.507	0.668	3.398	0.323117	0.478213	tcat
SSM.RP11.133L19.2.lncRNA.Promoter	2.705	1.004	7.291	0.0490932	0.165132	NA
SSM.RP11.344P13.1.lncRNA.Promoter	0.512	0.127	2.061	0.345815	0.491868	NA
SSM.RP11.53B2.3.lncRNA	2.625	1.075	6.407	0.0340547	0.140003	NA
SSM.RP11.97O12.2.lncRNA.Promoter	1.097	0.272	4.421	0.896067	0.920958	NA
SSM.ZFHX3.CDS.Armenia	1.136	0.467	2.763	0.778374	0.822852	tcat
SV.CHD1	0.809	0.259	2.531	0.715843	0.808273	age
SV.GGNBP2	0.398	0.056	2.845	0.35893	0.491868	age
SV.MT4	1.366	0.507	3.68	0.537015	0.662319	tcat
SV.PPAP2B	0.537	0.133	2.162	0.381495	0.504119	psa
SV.PTEN	0.927	0.583	1.473	0.748047	0.814052	tcat
SV.RP11.834C11.12	0.664	0.165	2.68	0.56563	0.675107	NA
SV.TSC22D1	2.642	1.599	4.365	0.00014843	0.00137301	isup
Adjusted models
Gain.CUL4A.Branch	1.215	0.667	2.214	0.524879	0.725568	pathologic_isup_grade
Gain.FGF9.Branch	1.071	0.603	1.903	0.813884	0.889594	pathologic_isup_grade
Gain.FGF9.Trunk	1	0.408	2.449	0.999938	0.999938	pathologic_isup_grade
Gain.MYC.Trunk	2.129	1.47	3.084	6.38e-05	0.00074945	pathologic_isup_grade
Gain.MYC.Trunk	2.927	2.037	4.205	6.29e-09	2.96e-07	pre_treatment_psa
Gain.NCOA2.Branch	0.774	0.513	1.168	0.222138	0.546938	pathologic_isup_grade
Gain.NCOA2.Branch	1.308	0.874	1.958	0.192481	0.502588	pre_treatment_psa
Gain.NCOA2.Trunk	1.999	1.357	2.944	0.00045943	0.00431868	pathologic_isup_grade
Gain.NCOA2.Trunk	2.857	1.957	4.172	5.44e-08	1.28e-06	pre_treatment_psa
Loss.CHD1.Branch	1.185	0.716	1.961	0.508426	0.725568	age_at_treatment
Loss.DDAH1.Trunk	0.812	0.38	1.734	0.590741	0.762463	clinical_t
Loss.FBXO31.Branch	1.208	0.827	1.763	0.328368	0.643055	pathologic_isup_grade
Loss.FBXO31.Branch	1.353	0.928	1.973	0.116555	0.330693	pre_treatment_psa
Loss.FBXO31.Trunk	1.173	0.856	1.608	0.319584	0.643055	pathologic_isup_grade
Loss.FBXO31.Trunk	1.345	0.982	1.842	0.0644424	0.252399	pre_treatment_psa
Loss.MAST4.Branch	1.507	0.935	2.427	0.0920139	0.308904	pathologic_isup_grade
Loss.MAST4.Trunk	1.157	0.762	1.756	0.494759	0.725568	pathologic_isup_grade
Loss.MCM6.Branch	1.141	0.602	2.162	0.685415	0.812482	pathologic_isup_grade
Loss.MCM6.Branch	1.058	0.559	2.004	0.862728	0.913037	age_at_treatment
Loss.MCM6.Trunk	0.906	0.592	1.387	0.649801	0.803701	pathologic_isup_grade
Loss.MCM6.Trunk	1.158	0.758	1.769	0.49742	0.725568	age_at_treatment
Loss.PPIP5K2.Trunk	1.455	0.984	2.151	0.0602141	0.252399	pathologic_isup_grade
Loss.PTEN.Trunk	1.398	0.993	1.968	0.0552559	0.252399	clinical_t
Loss.RB1.Branch	1.076	0.725	1.596	0.715752	0.812482	age_at_treatment
Loss.RB1.Trunk	1.17	0.858	1.594	0.321683	0.643055	age_at_treatment
Loss.RNLS.Branch	1.217	0.857	1.73	0.272729	0.610393	clinical_t
Loss.ZNF292.Branch	1.478	0.981	2.226	0.0616651	0.252399	pathologic_isup_grade
Loss.ZNF292.Branch	1.385	0.919	2.086	0.119612	0.330693	age_at_treatment
Loss.ZNF292.Trunk	1.024	0.745	1.407	0.883949	0.913037	pathologic_isup_grade
Loss.ZNF292.Trunk	1.157	0.841	1.591	0.370532	0.645	age_at_treatment
SSM.BRCA2.CDS.Armenia	3.572	1.267	10.066	0.0160413	0.125657	pathologic_isup_grade
SSM.BRCA2.CDS.Armenia	11.525	4.127	32.181	3.07e-06	4.81e-05	pre_treatment_psa
SSM.chr17.7956754.7973328.Enhancer	1.747	0.894	3.412	0.10253	0.32126	pre_treatment_psa
SSM.JAK1.CDS	1.559	0.497	4.889	0.445938	0.725568	pathologic_isup_grade
SSM.PTEN.CDS	0.822	0.303	2.226	0.699221	0.812482	clinical_t
SSM.RP11.133L19.2.lncRNA.Promoter	2.791	1.036	7.524	0.042462	0.252399	pre_treatment_psa
SSM.RP11.344P13.1.lncRNA.Promoter	0.521	0.129	2.098	0.358709	0.645	pre_treatment_psa
SSM.RP11.53B2.3.lncRNA	2.447	1.001	5.982	0.0496882	0.252399	pre_treatment_psa
SSM.RP11.97O12.2.lncRNA.Promoter	1.1	0.273	4.432	0.89361	0.913037	pre_treatment_psa
SSM.ZFHX3.CDS.Armenia	1.195	0.442	3.232	0.726047	0.812482	clinical_t
SV.CHD1	0.737	0.235	2.309	0.600237	0.762463	age_at_treatment
SV.GGNBP2	0.471	0.066	3.377	0.453874	0.725568	age_at_treatment
SV.MT4	1.456	0.464	4.576	0.519719	0.725568	clinical_t
SV.PPAP2B	0.528	0.131	2.127	0.369055	0.645	pre_treatment_psa
SV.PTEN	0.741	0.453	1.213	0.23274	0.546938	clinical_t
SV.RP11.834C11.12	0.681	0.169	2.748	0.589517	0.762463	pre_treatment_psa
SV.TSC22D1	1.567	0.94	2.612	0.0851532	0.307862	pathologic_isup_grade
