# Supplementary material for: The Germline and Somatic Origins of Prostate Cancer Heterogeneity
Source: Cancer Discov. 2025 Feb 13;15(5):988–1017. doi: 10.1158/2159-8290.CD-23-0882 (PMC12046336; doi:10.1158/2159-8290.CD-23-0882)
Supplement: Supplementary Table 4 — shows driver selection for dQTL nomination and prevalence of drivers in cohorts [file cd-23-0882_supplementary_table_4_suppst4.xlsx]

## Sheet: Somatic Driver Mutation Definit
Somatic Driver	Definition	PMIDs
T2E	TMPRSS2-ERG fusion	16254181; 28068672; 26544944; 29662167
SSM FOXA1 UTR	SNVs and INDELs within 3’ UTR of FOXA1	28068672; 26544944; 30272002
SSM SPOP CDS	SNVs and INDELs within coding sequence of SPOP	28068672; 26544944; 29662167
Loss TP63 Trunk	Clonal loss of TP63	11106548; 12218572
Loss ZNF292 Trunk	Clonal loss of ZNF292	29662167; 32238934; 30245085
Loss NKX3-1 Trunk	Clonal loss of NKX3-1	28068672; 26544944
Loss PTEN Trunk	Clonal loss of PTEN	28068672; 26544944; 29662167
Loss ATM Trunk	Clonal loss of ATM	28068672; 26544944
Loss RB1 Trunk	Clonal loss of RB1	28068672; 26544944
Loss TMPRSS2 Trunk	Clonal loss of TMPRSS2	16254181; 28068672; 26544944; 29662167
Gain NCOA2 Trunk	Clonal gain of NCOA2	20579941; 27245282
Gain MYC Trunk	Clonal gain of MYC	28068672; 26544944
Loss CHD1 Branch	Subclonal loss of CHD1	28068672; 26544944; 29662167
Loss ZNF292 Branch	Subclonal loss of ZNF292	29662167; 32238934; 30245085
Loss CDKN1B Branch	Subclonal loss of CDKN1B	28068672; 26544944; 29662167
Loss RB1 Branch	Subclonal loss of RB1	28068672; 26544944; 27245282
Gain NCOA2 Branch	Subclonal gain of NCOA2	20579941; 27245282

## Sheet: Driver Frequency Between Cohort
Driver	Discovery Proportion	Replication Proportion	P	L95	U95	FDR
T2E	0.532609	0.35249	1.97621e-08	0.116767	0.24347	4.79937e-08
SSM.FOXA1.UTR	0.456522	0.435155	0.8942	-0.137456	0.180188	0.8942
SSM.SPOP.CDS	0.306667	0.446903	0.0256037	-0.25673	-0.0237424	0.0334818
Loss.TP63.Trunk	0.479167	0.435205	0.653102	-0.111883	0.199806	0.693921
Loss.ZNF292.Trunk	0.349835	0.4769	0.000282306	-0.195125	-0.0590054	0.00050483
Loss.NKX3.1.Trunk	0.764706	0.32973	1.31649e-31	0.368548	0.501404	2.23803e-30
Loss.PTEN.Trunk	0.338583	0.472222	0.000296959	-0.20498	-0.0622989	0.00050483
Loss.ATM.Trunk	0.333333	0.445304	0.0926764	-0.235616	0.0116745	0.105033
Loss.RB1.Trunk	0.359649	0.47943	0.000416542	-0.186095	-0.0534671	0.000623307
Loss.TMPRSS2.Trunk	0.380783	0.460317	0.0281091	-0.149862	-0.00920707	0.0341325
Gain.NCOA2.Trunk	0.224044	0.486726	1.8561e-10	-0.335779	-0.189585	6.31074e-10
Gain.MYC.Trunk	0.240838	0.485313	1.68586e-09	-0.317751	-0.1712	4.77661e-09
Loss.CHD1.Branch	0.297872	0.460976	0.000439981	-0.250097	-0.0761099	0.000623307
Loss.ZNF292.Branch	0.221198	0.499329	6.38519e-13	-0.346975	-0.209287	3.61827e-12
Loss.CDKN1B.Branch	0.261146	0.471393	1.8431e-06	-0.29094	-0.129553	3.91659e-06
Loss.RB1.Branch	0.237736	0.512931	2.67078e-14	-0.341092	-0.209298	2.27016e-13
Gain.NCOA2.Branch	0.227513	0.488342	1.57867e-10	-0.333516	-0.188142	6.31074e-10
