# Supplementary material for: The Germline and Somatic Origins of Prostate Cancer Heterogeneity
Source: Cancer Discov. 2025 Feb 13;15(5):988–1017. doi: 10.1158/2159-8290.CD-23-0882 (PMC12046336; doi:10.1158/2159-8290.CD-23-0882)
Supplement: Supplementary Table 5 — displays summary statistics from PRS and HOXB13 associated with somatic drivers. β and P-value from logistic regression correcting for five genetic principal components, age and somatic mutation burden. FDR = false discovery rate. [file cd-23-0882_supplementary_table_5_suppst5.xlsx]

## Sheet: Supplementary Table 5 - PRS ass
Driver	Pvalue	Beta	FDR
T2E	0.102212	-0.236488	0.455533
SSM.FOXA1.UTR	0.132317	-0.53119	0.455533
SSM.SPOP.CDS	0.466852	0.223525	0.776694
Loss.TP63.Trunk	0.333952	0.299507	0.709648
Loss.ZNF292.Trunk	0.059123	0.303688	0.455533
Loss.NKX3.1.Trunk	0.119369	-0.22428	0.455533
Loss.PTEN.Trunk	0.639631	-0.0824962	0.776694
Loss.ATM.Trunk	0.551726	-0.192595	0.776694
Loss.RB1.Trunk	0.13398	-0.236553	0.455533
Loss.TMPRSS2.Trunk	0.594421	-0.0860372	0.776694
Gain.NCOA2.Trunk	0.411425	-0.20539	0.776694
Gain.MYC.Trunk	0.305731	0.237417	0.709648
Loss.CHD1.Branch	0.879758	0.0390124	0.879758
Loss.ZNF292.Branch	0.163662	-0.337563	0.463708
Loss.CDKN1B.Branch	0.725869	-0.0869541	0.822652
Loss.RB1.Branch	0.824444	-0.0462073	0.875972
Gain.NCOA2.Branch	0.622253	-0.131857	0.776694

## Sheet: Risk va
Variant	Driver	Beta	Pvalue	L95	U95	MAF
rs12500426	Loss.TMPRSS2.Trunk	-0.51389	0.00756825	-0.897103	-0.140801	0.490676
rs12500426	T2E	-0.468488	0.00776585	-0.818585	-0.127085	0.490676
rs12653946	Loss.TMPRSS2.Trunk	-0.606213	0.00235692	-1.00531	-0.221878	0.4662
rs3771570	Loss.TP63.Trunk	1.64338	0.000495156	0.748019	2.6238	0.160839
rs5759167	Loss.TMPRSS2.Trunk	0.73665	0.00011273	0.368999	1.11884	0.454545
rs7679673	T2E	0.625337	0.00103151	0.257655	1.00626	0.356643

## Sheet: HOXB13 
Driver	Beta	Pvalue	L95	U95	FDR
T2E	-1.32209	0.0458655	-2.82428	-0.13385	0.779713
SSM.FOXA1.UTR	-13.7408	0.982753	NA	28.7075	0.983063
SSM.SPOP.CDS	-13.8456	0.982705	NA	28.8553	0.983063
Loss.TP63.Trunk	-13.5624	0.983063	NA	29.085	0.983063
Loss.ZNF292.Trunk	0.431791	0.450886	-0.772742	1.52547	0.983063
Loss.NKX3.1.Trunk	-0.0493681	0.940707	-1.55355	1.14307	0.983063
Loss.PTEN.Trunk	-14.5797	0.969878	NA	11.3087	0.983063
Loss.ATM.Trunk	-13.7665	0.982769	NA	28.8339	0.983063
Loss.RB1.Trunk	0.180698	0.751892	-1.02236	1.2716	0.983063
Loss.TMPRSS2.Trunk	-0.988321	0.202107	-2.86278	0.33839	0.983063
Gain.NCOA2.Trunk	0.325708	0.625709	-1.18412	1.52762	0.983063
Gain.MYC.Trunk	-0.17475	0.822099	-2.052	1.15879	0.983063
Loss.CHD1.Branch	0.481104	0.542485	-1.4118	1.84805	0.983063
Loss.ZNF292.Branch	0.176798	0.79286	-1.33983	1.39551	0.983063
Loss.CDKN1B.Branch	-0.174151	0.822753	-2.05194	1.15924	0.983063
Loss.RB1.Branch	0.202292	0.738427	-1.11311	1.32832	0.983063
Gain.NCOA2.Branch	-0.0302622	0.969276	-1.91846	1.3238	0.983063
