# Supplementary material for: The Germline and Somatic Origins of Prostate Cancer Heterogeneity
Source: Cancer Discov. 2025 Feb 13;15(5):988–1017. doi: 10.1158/2159-8290.CD-23-0882 (PMC12046336; doi:10.1158/2159-8290.CD-23-0882)
Supplement: Supplementary Table 6 — displays the number of dQTLs identified for each somatic driver in each analysis strategy. Summary statistics from local dQTL associations. Statistics from logistic regression correcting for five genetic principal components, age and somatic mutation burden. OR = odds ratio; SE = standard error; L95 = lower 95% confidence interval; U95 = upper 95% confidence interval [file cd-23-0882_supplementary_table_6_suppst6.xlsx]

## Sheet: dQTL Summary
Diver	Distal	Spatial	Enhancer	Linear	Risk
Gain.MYC.Trunk	0	0	0	2	0
Gain.NCOA2.Branch	0	0	0	4	0
Gain.NCOA2.Trunk	0	0	0	1	0
Loss.CHD1.Branch	6	0	3	0	0
Loss.RB1.Trunk	0	2	1	0	0
Loss.TMPRSS2.Trunk	0	0	0	2	3
Loss.TP63.Trunk	0	0	0	0	1
Loss.ZNF292.Trunk	0	0	0	2	0
SSM.FOXA1.UTR	0	0	3	0	0
T2E	3	0	0	0	2

## Sheet: Linear local dQTLs
CHR	SNP	BP	OR	SE	L95	U95	P	DRIVER
21	rs2836028	39240050	1.195	0.1641	0.8661	1.648	0.2784	T2E
21	rs9974448	39240360	1.168	0.1639	0.8472	1.611	0.3431	T2E
21	rs73208124	39241054	1.226	0.2848	0.7016	2.142	0.4745	T2E
21	rs763667	39241090	0.6633	0.1584	0.4863	0.9047	0.009533	T2E
21	rs77871722	39241480	0.8805	0.2918	0.497	1.56	0.6627	T2E
21	rs9981520	39242330	0.6673	0.1584	0.4892	0.9103	0.01067	T2E
21	rs934524209	39242522	1.12	0.3463	0.5682	2.208	0.7434	T2E
21	rs6517438	39242826	0.8248	0.1389	0.6283	1.083	0.1654	T2E
21	rs754356092;rs9983426	39242891	0.6746	0.1601	0.4929	0.9232	0.01391	T2E
21	rs4817900	39242896	0.6628	0.1593	0.4851	0.9056	0.009806	T2E
21	rs8126718	39242964	0.6731	0.1582	0.4937	0.9178	0.01233	T2E
21	rs9984594	39243358	0.6628	0.1593	0.4851	0.9056	0.009806	T2E
21	rs3787859	39243481	0.8148	0.1393	0.6202	1.071	0.1415	T2E
21	rs2409943	39244171	0.8182	0.1382	0.624	1.073	0.1464	T2E
21	rs9305628	39244991	0.7113	0.1537	0.5263	0.9613	0.02664	T2E
21	rs10460715	39245105	1.18	0.1393	0.8983	1.551	0.2341	T2E
21	rs725572	39245514	0.7113	0.1537	0.5263	0.9613	0.02664	T2E
21	rs725573	39245552	1.18	0.1382	0.8996	1.547	0.2322	T2E
21	rs7281427	39245766	0.9802	0.2119	0.647	1.485	0.9249	T2E
21	rs66506105	39245904	1.168	0.1639	0.8472	1.611	0.3431	T2E
21	rs8133195	39246262	1.18	0.1382	0.8996	1.547	0.2322	T2E
21	rs9974219	39246698	1.168	0.1639	0.8472	1.611	0.3431	T2E
21	rs7277957	39246900	1.162	0.1388	0.8856	1.526	0.2781	T2E
21	rs7278259	39247096	0.718	0.1529	0.532	0.9688	0.03023	T2E
21	rs12626297	39247415	1.256	0.166	0.9073	1.739	0.1695	T2E
21	rs55925825	39247477	1.226	0.2848	0.7016	2.142	0.4745	T2E
21	rs7282908	39247932	1.236	0.1624	0.8991	1.7	0.1918	T2E
21	rs1892682	39248065	1.2	0.1643	0.8697	1.656	0.2671	T2E
21	rs7276020	39250321	0.9618	0.1726	0.6858	1.349	0.8215	T2E
21	rs35916702	39250915	0.9667	0.1716	0.6906	1.353	0.8438	T2E
21	rs3787860	39251108	0.8483	0.1396	0.6452	1.115	0.2388	T2E
21	rs928765	39251602	0.8755	0.148	0.6551	1.17	0.3689	T2E
21	rs57021909	39251916	1.014	0.1809	0.7116	1.446	0.937	T2E
21	rs7276585	39251917	1.143	0.1389	0.8706	1.501	0.3358	T2E
21	rs8129017	39252203	0.8835	0.1481	0.6609	1.181	0.4027	T2E
21	rs59555399	39252272	0.9667	0.1716	0.6906	1.353	0.8438	T2E
21	rs55941925	39252400	0.9349	0.1746	0.6639	1.316	0.6998	T2E
21	rs57529859	39252599	0.9667	0.1716	0.6906	1.353	0.8438	T2E
21	rs3827201	39252668	0.9744	0.1713	0.6965	1.363	0.8795	T2E
21	rs3787862	39252701	0.9085	0.1774	0.6417	1.286	0.5887	T2E
21	rs10775659	39253134	0.8656	0.1473	0.6486	1.155	0.3273	T2E
21	rs8132816	39253239	0.8408	0.1447	0.6331	1.117	0.2309	T2E
21	rs10775660	39253518	1.264	0.1467	0.9482	1.685	0.1102	T2E
21	rs78065349	39254093	0.9266	0.2487	0.5692	1.509	0.7592	T2E
21	rs2836029	39254227	1.543	0.2535	0.9389	2.536	0.08702	T2E
21	rs8129919	39254540	1.011	0.1356	0.7748	1.319	0.9369	T2E
21	rs8134927	39255190	1.155	0.1745	0.8207	1.626	0.4079	T2E
21	rs2836030	39255727	1.233	0.2536	0.7503	2.028	0.408	T2E
21	rs2836031	39255779	1.06	0.1542	0.7838	1.434	0.704	T2E
21	rs2836032	39256481	1.153	0.196	0.7854	1.694	0.4667	T2E
21	rs2836034	39257377	1.252	0.257	0.7567	2.072	0.3815	T2E
21	rs12053719	39257928	1.144	0.1971	0.7772	1.683	0.4958	T2E
21	rs2836035	39258256	1.012	0.2871	0.5765	1.776	0.967	T2E
21	rs2836036	39258404	1.012	0.2871	0.5765	1.776	0.967	T2E
21	rs200280555	39259253	0.4616	0.2069	0.3077	0.6925	0.0001871	T2E
21	rs4817902	39261724	1.053	0.3159	0.5667	1.955	0.8712	T2E
21	rs60745813	39261991	1.053	0.3159	0.5667	1.955	0.8712	T2E
21	rs990964	39262065	0.9914	0.2174	0.6475	1.518	0.9684	T2E
21	rs7282912	39262378	0.862	0.2995	0.4792	1.551	0.6202	T2E
21	rs2836037	39263244	0.9651	0.224	0.6221	1.497	0.8739	T2E
21	rs2836038	39263883	1.028	0.2226	0.6645	1.59	0.9018	T2E
21	rs2836039	39267060	0.9842	0.2159	0.6446	1.503	0.9413	T2E
21	rs2836040	39267516	0.9842	0.2159	0.6446	1.503	0.9413	T2E
21	rs2836041	39268012	0.9649	0.2164	0.6314	1.475	0.8689	T2E
21	rs8129611	39268246	1.085	0.1651	0.7851	1.499	0.6213	T2E
21	rs66942900	39268391	0.9846	0.2135	0.6479	1.496	0.942	T2E
21	rs56198974	39268485	1.239	0.2902	0.7016	2.188	0.4602	T2E
21	rs2836042	39268684	1.252	0.257	0.7567	2.072	0.3815	T2E
21	rs56236575	39268944	1.203	0.254	0.7312	1.979	0.4668	T2E
21	rs928766	39269275	1.083	0.1719	0.7728	1.516	0.6447	T2E
21	rs933126	39269364	1.252	0.257	0.7567	2.072	0.3815	T2E
21	21:39269452C,T	39269452	1.127	0.1877	0.7804	1.629	0.5228	T2E
21	rs8130521	39270074	1.097	0.1651	0.794	1.517	0.5738	T2E
21	rs4817903	39270408	1.085	0.1651	0.7851	1.499	0.6213	T2E
21	rs1537104	39270929	1.181	0.1707	0.8455	1.651	0.3287	T2E
21	rs2836043	39272137	0.9953	0.2607	0.5971	1.659	0.9857	T2E
21	rs2836044	39275424	1.099	0.239	0.6879	1.756	0.693	T2E
21	rs112830550	39275581	1.239	0.2902	0.7016	2.188	0.4602	T2E
21	rs2836045	39275979	1.252	0.257	0.7567	2.072	0.3815	T2E
21	rs2249899	39276106	1.024	0.2598	0.6154	1.704	0.9272	T2E
21	rs7282130	39276118	0.5481	0.2709	0.3224	0.932	0.02643	T2E
21	rs2836046	39276282	1.144	0.1876	0.7918	1.652	0.4741	T2E
21	rs55744165	39277400	1.252	0.257	0.7567	2.072	0.3815	T2E
21	rs78932398	39277594	1.252	0.257	0.7567	2.072	0.3815	T2E
21	rs77468123	39277789	1.252	0.257	0.7567	2.072	0.3815	T2E
21	rs3787868	39278059	1.252	0.257	0.7567	2.072	0.3815	T2E
21	rs115201696	39278071	1.252	0.257	0.7567	2.072	0.3815	T2E
21	rs3787869	39278076	1.252	0.257	0.7567	2.072	0.3815	T2E
21	rs722557	39278677	1.169	0.1868	0.8108	1.686	0.4027	T2E
21	rs970640	39279678	1.053	0.2589	0.634	1.749	0.842	T2E
21	rs970641	39280141	1.12	0.1869	0.7767	1.616	0.5434	T2E
21	rs2836047	39282583	1.156	0.1667	0.8336	1.603	0.3852	T2E
21	21:39284298A,G	39284298	1.069	0.1525	0.793	1.442	0.6602	T2E
21	21:39284637C,T	39284637	1.221	0.2574	0.7371	2.022	0.4384	T2E
21	rs60633399	39284727	1.002	0.1661	0.7234	1.387	0.9919	T2E
21	21:39284835C,T	39284835	1.006	0.1674	0.7247	1.397	0.9706	T2E
21	21:39285453A,G	39285453	1.302	0.1392	0.9909	1.71	0.05819	T2E
21	rs1892683	39286621	0.9503	0.1406	0.7214	1.252	0.7166	T2E
21	rs2836051	39286695	0.6805	0.2165	0.4452	1.04	0.07551	T2E
21	rs35190294	39286766	1.121	0.2354	0.7068	1.778	0.6271	T2E
21	21:39288764C,T	39288764	1.243	0.1445	0.9364	1.65	0.1322	T2E
21	21:39288923A,G	39288923	1.271	0.1414	0.9631	1.677	0.09019	T2E
21	21:39288940A,G	39288940	1.289	0.1413	0.9773	1.701	0.07223	T2E
21	21:39289946C,T	39289946	1.215	0.1559	0.895	1.649	0.2118	T2E
21	rs9985144	39291477	1.14	0.176	0.8076	1.61	0.4556	T2E
21	rs9976411	39291943	1.116	0.1739	0.7933	1.569	0.5294	T2E
21	rs71316607	39292397	1.137	0.2464	0.7015	1.843	0.6023	T2E
21	rs2187100	39292952	1.116	0.1739	0.7933	1.569	0.5294	T2E
21	rs2836053	39293519	0.9606	0.1404	0.7295	1.265	0.7745	T2E
21	rs9983361	39293773	1.131	0.1725	0.8065	1.586	0.4756	T2E
21	21:39293864C,T	39293864	1.102	0.1739	0.7835	1.549	0.578	T2E
21	rs9977561	39295680	1.126	0.176	0.7973	1.589	0.501	T2E
21	rs2836054	39296623	0.9606	0.1404	0.7295	1.265	0.7745	T2E
21	21:39297815C,T	39297815	0.6759	0.2189	0.4401	1.038	0.07355	T2E
21	rs2836056	39300431	0.8341	0.173	0.5942	1.171	0.2944	T2E
21	rs13049573	39300835	1.218	0.2394	0.7618	1.947	0.4101	T2E
21	rs67364648	39305581	0.6826	0.2076	0.4544	1.025	0.06581	T2E
21	rs9982021	39306265	1.074	0.1738	0.764	1.51	0.681	T2E
21	rs9977358	39307882	1.116	0.1739	0.7933	1.569	0.5294	T2E
21	rs9983894	39311768	1.247	0.175	0.8852	1.758	0.2065	T2E
21	rs11088413	39312861	1.247	0.1735	0.8873	1.752	0.2039	T2E
21	rs9976140	39313095	1.236	0.1771	0.8735	1.749	0.2316	T2E
21	rs9976923	39313380	1.229	0.1769	0.8692	1.739	0.243	T2E
21	rs36071212	39313980	1.07	0.245	0.6622	1.73	0.7812	T2E
21	rs9647175	39314302	1.252	0.1772	0.8847	1.772	0.2045	T2E
21	rs60418075	39314486	0.7532	0.1712	0.5386	1.054	0.09783	T2E
21	rs68023491	39316920	0.7275	0.1957	0.4957	1.068	0.104	T2E
21	rs77704860	39316940	1.25	0.174	0.8887	1.757	0.2	T2E
21	rs7284003	39317124	1.288	0.1744	0.9153	1.813	0.1464	T2E
21	21:39317417A,G	39317417	1.288	0.1744	0.9153	1.813	0.1464	T2E
21	rs9980450	39317647	1.257	0.1758	0.891	1.775	0.1925	T2E
21	rs2836058	39317763	1.016	0.1371	0.7766	1.329	0.9076	T2E
21	rs28633241	39319081	1.257	0.1758	0.891	1.775	0.1925	T2E
21	rs11088414	39319456	1.033	0.1377	0.7883	1.352	0.8162	T2E
21	rs111688452	39319684	1.29	0.176	0.9137	1.821	0.1478	T2E
21	rs10211963	39320749	1.257	0.1758	0.891	1.775	0.1925	T2E
21	rs2836060	39323308	1.033	0.1383	0.7875	1.355	0.8154	T2E
21	rs9983617	39324105	1.283	0.1757	0.9093	1.811	0.1559	T2E
21	rs73208162	39324484	0.7014	0.2821	0.4035	1.219	0.2086	T2E
21	rs2836061	39325234	0.6953	0.1978	0.4718	1.025	0.06614	T2E
21	rs2409944	39325834	1.291	0.1741	0.918	1.817	0.1419	T2E
21	rs986078	39326173	1.041	0.138	0.7943	1.364	0.7711	T2E
21	rs2836062	39326231	1.114	0.2447	0.6897	1.8	0.6583	T2E
21	rs9978907	39326368	1.283	0.1779	0.905	1.818	0.1618	T2E
21	rs7276004	39326452	1.26	0.1754	0.8937	1.777	0.1872	T2E
21	rs75730675	39327906	1.226	0.25	0.7511	2.001	0.4149	T2E
21	rs4817904	39328519	0.8822	0.1549	0.6512	1.195	0.4183	T2E
21	rs7281313	39328767	1.019	0.1476	0.7631	1.361	0.8973	T2E
21	rs6517443	39328892	0.8348	0.1553	0.6157	1.132	0.2449	T2E
21	rs71316608	39329623	1.015	0.2275	0.65	1.586	0.9469	T2E
21	rs4817905	39329715	1.274	0.1472	0.9545	1.7	0.1002	T2E
21	rs2836066	39329936	1.047	0.2288	0.6684	1.639	0.8423	T2E
21	rs2836067	39330134	1.352	0.1686	0.9715	1.882	0.0737	T2E
21	rs2836068	39330527	1.047	0.2288	0.6684	1.639	0.8423	T2E
21	rs56290104	39331008	0.687	0.181	0.4818	0.9795	0.03802	T2E
21	rs2836069	39331134	1.337	0.1708	0.9568	1.869	0.08887	T2E
21	rs4816587	39331644	1.337	0.1708	0.9568	1.869	0.08887	T2E
21	rs13046508	39331725	1.047	0.2288	0.6684	1.639	0.8423	T2E
21	rs13046535	39331800	1.047	0.2288	0.6684	1.639	0.8423	T2E
21	rs2836070	39332384	1.047	0.2288	0.6684	1.639	0.8423	T2E
21	rs11910719	39332588	1.276	0.1477	0.9556	1.705	0.0985	T2E
21	rs1892567	39334070	0.9817	0.1441	0.7401	1.302	0.8978	T2E
21	rs9978112	39334803	1.324	0.1472	0.9925	1.767	0.05632	T2E
21	rs56069835	39335430	0.6555	0.1821	0.4587	0.9367	0.02038	T2E
21	rs34634812	39335681	1.062	0.2202	0.6895	1.635	0.7859	T2E
21	rs2186343	39336933	1.293	0.148	0.9672	1.728	0.0828	T2E
21	rs1539900	39337141	1.259	0.1491	0.9398	1.686	0.1227	T2E
21	rs1539901	39337157	1.259	0.1491	0.9398	1.686	0.1227	T2E
21	21:39337209A,G	39337209	1.27	0.1683	0.9129	1.766	0.156	T2E
21	rs59990540	39337316	1.096	0.3141	0.5922	2.028	0.7705	T2E
21	21:39337791C,T	39337791	1.095	0.2468	0.6754	1.777	0.7117	T2E
21	rs9636930	39338505	0.6677	0.1821	0.4672	0.9541	0.02657	T2E
21	rs2154558	39338766	1.247	0.1488	0.9312	1.669	0.1387	T2E
21	rs2154559	39338812	1.247	0.1488	0.9312	1.669	0.1387	T2E
21	rs36020525	39338822	1.025	0.286	0.5852	1.795	0.9312	T2E
21	rs73409393	39340201	0.6677	0.1821	0.4672	0.9541	0.02657	T2E
21	rs78412215	39340712	1.096	0.3141	0.5922	2.028	0.7705	T2E
21	rs9305629	39340804	1.119	0.2427	0.6955	1.801	0.6427	T2E
21	rs74635874	39340806	0.6525	0.1881	0.4513	0.9435	0.02325	T2E
21	rs2836072	39341560	1.145	0.1911	0.7876	1.666	0.4773	T2E
21	rs35159486	39342012	1.025	0.286	0.5852	1.795	0.9312	T2E
21	rs2226361	39342293	0.9811	0.1535	0.7261	1.326	0.9012	T2E
21	rs56258918	39343468	0.6834	0.1787	0.4815	0.9699	0.0331	T2E
21	rs9974105	39343644	0.7487	0.3145	0.4042	1.387	0.3575	T2E
21	rs73409397	39343788	0.6834	0.1787	0.4815	0.9699	0.0331	T2E
21	rs6517444	39344121	0.9611	0.1526	0.7127	1.296	0.7947	T2E
21	rs8130416	39344228	0.6685	0.1642	0.4846	0.9222	0.01414	T2E
21	rs34096085	39344345	1.011	0.2815	0.5825	1.756	0.9676	T2E
21	rs9977061	39345168	0.7842	0.3116	0.4258	1.444	0.4353	T2E
21	rs9977231	39345177	0.82	0.3089	0.4476	1.502	0.5206	T2E
21	rs9977783	39345240	0.7842	0.3116	0.4258	1.444	0.4353	T2E
21	rs9977179	39345338	0.6803	0.1639	0.4934	0.938	0.01876	T2E
21	rs9978093	39345591	0.7842	0.3116	0.4258	1.444	0.4353	T2E
21	rs28495767	39345612	0.7842	0.3116	0.4258	1.444	0.4353	T2E
21	rs9979675	39345657	0.7842	0.3116	0.4258	1.444	0.4353	T2E
21	rs28453110	39345741	0.8266	0.3149	0.4459	1.532	0.5454	T2E
21	rs2836074	39346333	0.9779	0.1521	0.7258	1.318	0.883	T2E
21	rs35923665	39346528	0.8266	0.3149	0.4459	1.532	0.5454	T2E
21	rs4817907	39346702	0.9592	0.1518	0.7124	1.291	0.7836	T2E
21	rs56405260	39347647	0.6404	0.1756	0.454	0.9035	0.01115	T2E
21	rs73411316	39348181	0.6404	0.1756	0.454	0.9035	0.01115	T2E
21	rs4592933	39348816	1.051	0.1479	0.7868	1.405	0.7346	T2E
21	rs2836075	39349932	1.035	0.1483	0.7738	1.384	0.8174	T2E
21	rs2836076	39350002	1.219	0.275	0.711	2.09	0.4715	T2E
21	rs7277155	39350672	1.219	0.275	0.711	2.09	0.4715	T2E
21	rs6517445	39351517	1.148	0.2769	0.6674	1.976	0.6172	T2E
21	rs13049830	39351625	1.197	0.1454	0.9005	1.592	0.2152	T2E
21	rs56092725	39351921	1.148	0.2769	0.6674	1.976	0.6172	T2E
21	rs59729477	39353242	1.211	0.1422	0.9162	1.6	0.1787	T2E
21	rs4429547	39353559	1.189	0.1427	0.8985	1.572	0.2262	T2E
21	rs113002644	39353706	1.484	0.2969	0.8293	2.656	0.1836	T2E
21	rs34168598	39353810	1.184	0.2759	0.6891	2.033	0.5414	T2E
21	rs12482464	39353961	1.189	0.1427	0.8985	1.572	0.2262	T2E
21	rs2836077	39354032	1.241	0.2793	0.7177	2.145	0.4399	T2E
21	rs2836078	39354770	1.197	0.1423	0.9058	1.582	0.2059	T2E
21	21:39355035C,T	39355035	1.176	0.1418	0.8907	1.553	0.2527	T2E
21	rs79149406	39355413	1.143	0.2721	0.6705	1.948	0.6235	T2E
21	rs75290401	39355597	1.184	0.256	0.7171	1.956	0.5088	T2E
21	rs2836080	39355720	1.078	0.1488	0.8053	1.443	0.6138	T2E
21	rs2836081	39355742	1.046	0.1478	0.7833	1.398	0.7586	T2E
21	rs2836082	39356734	0.8033	0.1441	0.6057	1.065	0.1284	T2E
21	rs2836083	39357383	1.043	0.1725	0.7442	1.463	0.8053	T2E
21	rs73208172	39357394	0.8325	0.1828	0.5818	1.191	0.3161	T2E
21	rs62222024	39357533	0.9561	0.2747	0.558	1.638	0.8701	T2E
21	rs12373919	39358496	1.077	0.1697	0.7723	1.502	0.6622	T2E
21	rs11088415	39358511	1.043	0.1757	0.7395	1.472	0.8086	T2E
21	rs62222025	39358707	1.202	0.2552	0.729	1.982	0.4707	T2E
21	rs535578594	39359765	0.7406	0.3293	0.3884	1.412	0.3618	T2E
21	rs2836085	39359907	1.045	0.1452	0.7862	1.389	0.7617	T2E
21	rs9979815	39359908	0.8107	0.1619	0.5903	1.113	0.1948	T2E
21	rs28446830	39360167	1.045	0.1452	0.7862	1.389	0.7617	T2E
21	rs9647176	39360494	1.121	0.1539	0.8287	1.515	0.4595	T2E
21	rs62222029	39360663	1.072	0.1735	0.7631	1.506	0.6879	T2E
21	rs7284062	39360803	1.045	0.1452	0.7862	1.389	0.7617	T2E
21	rs74679242	39360806	0.7406	0.3293	0.3884	1.412	0.3618	T2E
21	rs2836086	39361199	1.054	0.1454	0.793	1.402	0.7155	T2E
21	rs9983880	39361311	1.045	0.1452	0.7862	1.389	0.7617	T2E
21	rs9983885	39361330	1.045	0.1452	0.7862	1.389	0.7617	T2E
21	rs2836087	39361336	1.045	0.1476	0.7823	1.395	0.7666	T2E
21	rs2836088	39361413	1.045	0.1452	0.7862	1.389	0.7617	T2E
21	rs9983363	39361545	1.045	0.1452	0.7862	1.389	0.7617	T2E
21	rs2836089	39362336	1.045	0.1452	0.7862	1.389	0.7617	T2E
21	rs2836090	39362551	1.045	0.1452	0.7862	1.389	0.7617	T2E
21	rs76024441	39362585	0.8484	0.301	0.4703	1.531	0.585	T2E
21	rs2836091	39362606	1.045	0.1452	0.7862	1.389	0.7617	T2E
21	rs2836092	39362864	1.045	0.1452	0.7862	1.389	0.7617	T2E
21	rs2836093	39362943	1.058	0.146	0.7951	1.409	0.6973	T2E
21	rs2836094	39363169	1.054	0.1692	0.7567	1.469	0.7551	T2E
21	rs9978367	39363254	1.045	0.1452	0.7862	1.389	0.7617	T2E
21	rs2836095	39363270	1.045	0.1452	0.7862	1.389	0.7617	T2E
21	rs2409945	39363747	1.058	0.146	0.7951	1.409	0.6973	T2E
21	rs2409946	39363790	1.045	0.1452	0.7862	1.389	0.7617	T2E
21	rs2836096	39363949	1.045	0.1452	0.7862	1.389	0.7617	T2E
21	rs62222030	39363970	1.259	0.2653	0.7484	2.117	0.3858	T2E
21	rs9981569	39364173	1.045	0.1452	0.7862	1.389	0.7617	T2E
21	rs2836097	39364235	1.045	0.1452	0.7862	1.389	0.7617	T2E
21	rs2836098	39364324	1.045	0.1452	0.7862	1.389	0.7617	T2E
21	rs2000420	39364989	1.058	0.146	0.7951	1.409	0.6973	T2E
21	rs2000421	39365007	1.058	0.146	0.7951	1.409	0.6973	T2E
21	rs2836099	39365301	1.045	0.1452	0.7862	1.389	0.7617	T2E
21	rs9984628	39365317	1.045	0.1452	0.7862	1.389	0.7617	T2E
21	rs17815267	39365472	1.066	0.172	0.7609	1.493	0.7105	T2E
21	rs2836100	39365596	1.045	0.1452	0.7862	1.389	0.7617	T2E
21	rs59768186	39365728	1.079	0.2201	0.7011	1.662	0.7286	T2E
21	rs2836101	39366526	1.259	0.2653	0.7484	2.117	0.3858	T2E
21	rs17193509	39366613	0.9121	0.2435	0.5659	1.47	0.7055	T2E
21	rs2836102	39366808	1.048	0.1718	0.7483	1.467	0.7857	T2E
21	rs2836103	39367027	1.058	0.146	0.7951	1.409	0.6973	T2E
21	rs2211848	39367443	1.045	0.1452	0.7862	1.389	0.7617	T2E
21	rs2226362	39367727	1.045	0.1452	0.7862	1.389	0.7617	T2E
21	rs2226363	39367744	1.045	0.1452	0.7862	1.389	0.7617	T2E
21	rs1028998	39367892	1.045	0.1452	0.7862	1.389	0.7617	T2E
21	rs1028999	39368038	1.054	0.1454	0.793	1.402	0.7155	T2E
21	rs1029000	39368042	1.054	0.1454	0.793	1.402	0.7155	T2E
21	rs1029001	39368145	1.096	0.1307	0.8483	1.416	0.4831	T2E
21	rs1029002	39368177	1.082	0.1307	0.8378	1.398	0.5447	T2E
21	rs17193516	39368325	0.953	0.2362	0.5998	1.514	0.8384	T2E
21	rs2836104	39368553	1.068	0.1461	0.8021	1.422	0.6524	T2E
21	rs1023348	39368794	1.068	0.1461	0.8021	1.422	0.6524	T2E
21	rs1029259	39368795	1.068	0.1461	0.8021	1.422	0.6524	T2E
21	rs1029260	39368849	1.055	0.1461	0.7923	1.405	0.7141	T2E
21	rs2409947	39368896	1.068	0.1461	0.8021	1.422	0.6524	T2E
21	rs2000422	39369312	1.068	0.1461	0.8021	1.422	0.6524	T2E
21	rs77591324	39370099	1.38	0.329	0.7242	2.63	0.3274	T2E
21	rs2211849	39370793	1.054	0.1454	0.793	1.402	0.7155	T2E
21	rs2836106	39371998	1.071	0.1756	0.7589	1.511	0.6974	T2E
21	rs2836107	39372634	1.059	0.1442	0.7985	1.405	0.6897	T2E
21	rs7282052	39372681	1.245	0.1528	0.923	1.68	0.151	T2E
21	rs2836108	39375113	1.138	0.1616	0.8292	1.563	0.4228	T2E
21	rs733915	39376424	0.9999	0.1556	0.7372	1.356	0.9997	T2E
21	rs974975	39378169	1.232	0.1525	0.914	1.662	0.1705	T2E
21	rs2836109	39379241	1.38	0.329	0.7242	2.63	0.3274	T2E
21	rs2226364	39379694	1.068	0.1461	0.8021	1.422	0.6524	T2E
21	rs12627292	39381740	1.225	0.2278	0.7837	1.914	0.3735	T2E
21	rs726806	39382095	0.9736	0.1738	0.6925	1.369	0.8777	T2E
21	rs17230070	39382217	1.095	0.2126	0.722	1.661	0.6687	T2E
21	rs2255450	39382885	1.035	0.1656	0.7484	1.432	0.8338	T2E
21	rs60039447	39382969	0.8546	0.2648	0.5086	1.436	0.5529	T2E
21	rs62222043	39383019	1.314	0.1588	0.9623	1.793	0.08586	T2E
21	rs2836112	39384610	1.334	0.158	0.9784	1.818	0.06846	T2E
21	rs10483041	39384735	1.067	0.2116	0.7046	1.615	0.7605	T2E
21	rs2836113	39384928	0.9327	0.1737	0.6636	1.311	0.6882	T2E
21	rs17815315	39385633	1.067	0.2116	0.7046	1.615	0.7605	T2E
21	rs76159700	39385837	1.052	0.2119	0.6944	1.594	0.8109	T2E
21	rs2836115	39386696	0.8546	0.2648	0.5086	1.436	0.5529	T2E
21	rs62222044	39389443	1.318	0.1524	0.9776	1.776	0.07013	T2E
21	rs2859943	39390148	1.106	0.1864	0.7673	1.594	0.5898	T2E
21	rs2211850	39390219	0.9037	0.1708	0.6466	1.263	0.553	T2E
21	rs7279815	39390328	0.8546	0.2648	0.5086	1.436	0.5529	T2E
21	rs6517447	39391005	1.116	0.2123	0.7359	1.691	0.6064	T2E
21	rs9647073	39391088	0.7704	0.1552	0.5683	1.044	0.09293	T2E
21	rs2836116	39391676	1.099	0.1858	0.7636	1.582	0.6112	T2E
21	rs2836117	39392423	0.9037	0.1708	0.6466	1.263	0.553	T2E
21	rs2409948	39393489	1.125	0.2136	0.7402	1.71	0.5813	T2E
21	rs1989137	39394399	1.062	0.1387	0.8091	1.393	0.6657	T2E
21	rs13051883	39394850	0.9037	0.1708	0.6466	1.263	0.553	T2E
21	rs11702812	39394979	1.048	0.1389	0.7984	1.376	0.7345	T2E
21	21:39395877C,T	39395877	0.9917	0.1641	0.719	1.368	0.9595	T2E
21	rs67618102	39396608	0.7499	0.1623	0.5456	1.031	0.07618	T2E
21	rs4817910	39398193	1.143	0.2111	0.7555	1.728	0.5274	T2E
21	rs748088	39398850	1.036	0.1384	0.7901	1.359	0.7965	T2E
21	rs743294	39399755	1.351	0.1659	0.9759	1.87	0.0698	T2E
21	rs914149	39399981	1.125	0.2136	0.7402	1.71	0.5813	T2E
21	rs914150	39400209	1.045	0.1437	0.7885	1.385	0.7591	T2E
21	rs8130951	39400773	1.032	0.1431	0.7799	1.366	0.8238	T2E
21	rs9975378	39400979	0.9209	0.3313	0.481	1.763	0.8036	T2E
21	rs2836120	39402205	0.8546	0.2648	0.5086	1.436	0.5529	T2E
21	rs2249163	39402626	0.8902	0.1694	0.6387	1.241	0.4921	T2E
21	rs62222051	39402819	0.8546	0.2648	0.5086	1.436	0.5529	T2E
21	rs2836121	39402877	0.9767	0.1628	0.7099	1.344	0.8848	T2E
21	rs112975207	39402993	0.9534	0.2389	0.5969	1.523	0.8416	T2E
21	rs17230140	39404279	1.116	0.2123	0.7359	1.691	0.6064	T2E
21	rs2836123	39404351	0.9848	0.1642	0.7139	1.359	0.9259	T2E
21	rs8131076	39406192	0.8419	0.1906	0.5795	1.223	0.3666	T2E
21	rs2898338	39406706	1.425	0.1667	1.028	1.976	0.03347	T2E
21	rs7509661	39406799	0.8654	0.1379	0.6604	1.134	0.2944	T2E
21	rs7283798	39407130	1.39	0.1625	1.011	1.911	0.0428	T2E
21	rs9983912	39407134	0.7741	0.1543	0.5721	1.047	0.09696	T2E
21	rs7284054	39407212	0.8689	0.142	0.6579	1.148	0.3224	T2E
21	rs1977903	39407523	1.425	0.1667	1.028	1.976	0.03347	T2E
21	rs2409950	39408975	0.938	0.1406	0.7121	1.236	0.6487	T2E
21	rs2836126	39409202	0.9278	0.1401	0.705	1.221	0.5926	T2E
21	rs2836127	39409289	1.398	0.1599	1.022	1.913	0.03597	T2E
21	rs2836128	39409614	0.8091	0.1508	0.6021	1.087	0.1603	T2E
21	rs2211851	39410813	0.8689	0.142	0.6579	1.148	0.3224	T2E
21	rs62223467	39411233	1.664	0.2694	0.9814	2.821	0.05871	T2E
21	rs35128330	39411324	0.7703	0.155	0.5685	1.044	0.09221	T2E
21	rs1121246	39412104	0.8689	0.142	0.6579	1.148	0.3224	T2E
21	rs2836131	39412234	0.9278	0.1401	0.705	1.221	0.5926	T2E
21	rs62223469	39412418	1.398	0.1599	1.022	1.913	0.03597	T2E
21	rs9983399	39412596	0.938	0.1406	0.7121	1.236	0.6487	T2E
21	rs962343	39413867	0.7931	0.1552	0.5851	1.075	0.1354	T2E
21	rs2211852	39414700	0.8689	0.142	0.6579	1.148	0.3224	T2E
21	rs62223470	39415891	1.456	0.1681	1.047	2.023	0.02554	T2E
21	rs7280622	39417006	1.435	0.1603	1.048	1.965	0.02435	T2E
21	rs2032091	39417372	0.9385	0.1399	0.7134	1.235	0.6503	T2E
21	21:39417989A,G	39417989	0.915	0.3036	0.5046	1.659	0.7697	T2E
21	rs2032321	39418125	1.48	0.1684	1.064	2.058	0.02001	T2E
21	rs8128627	39418485	0.9671	0.1376	0.7385	1.267	0.8082	T2E
21	rs2257130	39421574	0.7416	0.1517	0.5509	0.9983	0.0487	T2E
21	rs8128461	39423519	0.9291	0.1388	0.7079	1.219	0.5961	T2E
21	rs17815381	39424758	1.428	0.1678	1.028	1.984	0.03381	T2E
21	rs726924	39425314	0.8713	0.1406	0.6615	1.148	0.3271	T2E
21	rs762148	39425758	0.9291	0.1388	0.7079	1.219	0.5961	T2E
21	rs762149	39425846	0.9443	0.1362	0.723	1.233	0.6737	T2E
21	rs2070349	39426260	0.7841	0.1545	0.5792	1.061	0.1154	T2E
21	rs2070350	39426556	0.9291	0.1388	0.7079	1.219	0.5961	T2E
21	rs983553	39427702	0.9291	0.1388	0.7079	1.219	0.5961	T2E
21	rs2836134	39429051	0.8713	0.1406	0.6615	1.148	0.3271	T2E
21	rs62223471	39429552	1.428	0.1678	1.028	1.984	0.03381	T2E
21	rs73210106	39432559	0.6677	0.1575	0.4903	0.9093	0.01036	T2E
21	rs13049727	39434658	0.9146	0.1384	0.6973	1.2	0.5188	T2E
21	rs13046180	39435910	0.8575	0.1403	0.6514	1.129	0.2732	T2E
21	rs10854383	39436074	0.8153	0.1533	0.6037	1.101	0.183	T2E
21	rs2843638	39436580	0.8056	0.1541	0.5955	1.09	0.1607	T2E
21	rs2836136	39436876	0.8575	0.1403	0.6514	1.129	0.2732	T2E
21	rs11910230	39439370	0.9301	0.1358	0.7127	1.214	0.5934	T2E
21	rs9982380	39439696	0.8128	0.1536	0.6015	1.098	0.1771	T2E
21	rs2734050	39440563	0.7907	0.1602	0.5777	1.082	0.1426	T2E
21	rs2252355	39440942	0.8056	0.1541	0.5955	1.09	0.1607	T2E
21	rs62223473	39441224	1.399	0.1664	1.009	1.938	0.0438	T2E
21	rs2836137	39441730	0.925	0.1382	0.7054	1.213	0.5725	T2E
21	rs2836138	39441858	1.605	0.25	0.9836	2.621	0.05826	T2E
21	rs995819	39444970	0.8767	0.1406	0.6655	1.155	0.3493	T2E
21	rs78445500	39446056	1.482	0.2842	0.8491	2.587	0.1663	T2E
21	rs9982189	39446883	0.6743	0.1584	0.4944	0.9196	0.01281	T2E
21	rs2226831	39447792	0.8664	0.1408	0.6575	1.142	0.3085	T2E
21	rs2256062	39448635	0.9301	0.1358	0.7127	1.214	0.5934	T2E
21	rs17815405	39448877	0.8015	0.2676	0.4744	1.354	0.4083	T2E
21	rs2212738	39450558	1.654	0.226	1.062	2.576	0.02587	T2E
21	rs2836139	39451403	0.984	0.1429	0.7436	1.302	0.9104	T2E
21	rs2836140	39452670	0.95	0.1426	0.7184	1.256	0.7189	T2E
21	rs34190469	39454888	0.9649	0.1397	0.7338	1.269	0.798	T2E
21	rs2836141	39455061	0.97	0.1392	0.7385	1.274	0.827	T2E
21	rs3787877	39455510	0.8563	0.1504	0.6377	1.15	0.3023	T2E
21	rs10460716	39456226	0.973	0.1393	0.7405	1.278	0.8441	T2E
21	rs4817912	39456729	0.9374	0.1461	0.704	1.248	0.6582	T2E
21	rs8131986	39459318	0.9958	0.1419	0.754	1.315	0.9764	T2E
21	rs2836142	39462323	0.9514	0.1392	0.7243	1.25	0.7206	T2E
21	rs1021339573	39463742	0.9217	0.2628	0.5506	1.543	0.7563	T2E
21	rs2836143	39463757	0.8599	0.15	0.6408	1.154	0.3146	T2E
21	rs56248825	39465015	1.221	0.2292	0.7791	1.913	0.3838	T2E
21	rs2836145	39465016	0.8467	0.1583	0.6209	1.155	0.293	T2E
21	rs7275439	39465185	0.9514	0.1392	0.7243	1.25	0.7206	T2E
21	rs67317650	39466714	0.8563	0.1504	0.6377	1.15	0.3023	T2E
21	rs2836146	39467013	0.8679	0.1502	0.6466	1.165	0.3454	T2E
21	rs11700417	39470758	0.8611	0.1776	0.608	1.22	0.3999	T2E
21	rs1023349	39471956	0.9567	0.1401	0.727	1.259	0.7523	T2E
21	rs2836147	39473127	0.962	0.1396	0.7317	1.265	0.7811	T2E
21	rs995717	39474743	0.962	0.1396	0.7317	1.265	0.7811	T2E
21	rs2836151	39477800	0.9606	0.1376	0.7336	1.258	0.7704	T2E
21	rs13051047	39479539	0.9463	0.1455	0.7114	1.259	0.7044	T2E
21	rs8130567	39479924	0.97	0.1392	0.7385	1.274	0.827	T2E
21	rs11088418	39480976	0.9895	0.1411	0.7504	1.305	0.9403	T2E
21	rs9305632	39483524	0.9581	0.1454	0.7205	1.274	0.7683	T2E
21	rs9976841	39484323	0.9581	0.1454	0.7205	1.274	0.7683	T2E
21	rs75062278	39484423	0.7014	0.2821	0.4035	1.219	0.2086	T2E
21	rs61640919	39485041	0.9585	0.1446	0.7219	1.273	0.7694	T2E
21	rs9980291	39485558	0.9487	0.1429	0.7169	1.255	0.7125	T2E
21	rs2836154	39485842	0.8795	0.15	0.6555	1.18	0.3921	T2E
21	rs2211854	39486320	0.971	0.1393	0.739	1.276	0.8328	T2E
21	rs2836156	39486933	0.9581	0.1454	0.7205	1.274	0.7683	T2E
21	rs2836157	39488637	0.9372	0.1433	0.7077	1.241	0.651	T2E
21	rs17815447	39490117	0.7387	0.249	0.4534	1.203	0.2237	T2E
21	rs721469;rs796709077	39491202	1.069	0.1463	0.8029	1.424	0.6463	T2E
21	rs4816592	39494241	0.9728	0.1764	0.6884	1.375	0.8759	T2E
21	rs2211855	39494820	1.095	0.1433	0.827	1.45	0.526	T2E
21	rs2860150	39495237	1.089	0.1432	0.8226	1.442	0.551	T2E
21	rs2836160	39496278	1.074	0.1416	0.8141	1.418	0.6123	T2E
21	rs2836161	39496361	0.9104	0.1441	0.6864	1.208	0.5149	T2E
21	rs2410008	39496966	1.103	0.1422	0.8346	1.457	0.4911	T2E
21	rs28535684	39500355	0.9883	0.1457	0.7427	1.315	0.9355	T2E
21	rs2211856	39500557	0.9966	0.2042	0.6679	1.487	0.9865	T2E
21	rs2211857	39500633	1.089	0.1432	0.8226	1.442	0.551	T2E
21	rs2211858	39501464	0.9212	0.1433	0.6955	1.22	0.5668	T2E
21	rs2836162	39504356	0.9883	0.1457	0.7427	1.315	0.9355	T2E
21	rs2226366	39504821	0.9212	0.1433	0.6955	1.22	0.5668	T2E
21	rs2000423	39505656	1.063	0.1411	0.806	1.401	0.6663	T2E
21	rs2000424	39506207	1.063	0.1411	0.806	1.401	0.6663	T2E
21	rs2000425	39506484	0.9212	0.1433	0.6955	1.22	0.5668	T2E
21	rs2836163	39508445	0.9128	0.1437	0.6887	1.21	0.5257	T2E
21	rs4817915	39508536	1.089	0.1432	0.8226	1.442	0.551	T2E
21	rs8127213	39509317	1.095	0.1433	0.827	1.45	0.526	T2E
21	rs7509691	39511028	0.9146	0.1432	0.6908	1.211	0.533	T2E
21	rs2836167	39512841	1.033	0.143	0.7807	1.367	0.8194	T2E
21	rs928767	39513317	0.9212	0.1433	0.6955	1.22	0.5668	T2E
21	rs928768	39513738	1.063	0.1411	0.806	1.401	0.6663	T2E
21	rs2836168	39515091	1.063	0.1411	0.806	1.401	0.6663	T2E
21	rs2154561	39516852	0.9212	0.1433	0.6955	1.22	0.5668	T2E
21	rs73906818	39517188	0.9679	0.2735	0.5662	1.655	0.9051	T2E
21	rs7276240	39518523	1.095	0.1433	0.827	1.45	0.526	T2E
21	rs9636932	39519179	1.089	0.1432	0.8226	1.442	0.551	T2E
21	rs79950755	39519761	1.215	0.2345	0.7675	1.924	0.4057	T2E
21	rs13051623	39519778	1.095	0.1433	0.827	1.45	0.526	T2E
21	rs9305633	39521110	1.033	0.143	0.7807	1.367	0.8194	T2E
21	rs1003611	39523265	0.9212	0.1433	0.6955	1.22	0.5668	T2E
21	rs1003610	39523267	1.063	0.1411	0.806	1.401	0.6663	T2E
21	rs9647177	39523464	0.9966	0.2042	0.6679	1.487	0.9865	T2E
21	rs9980559	39524346	0.9966	0.2042	0.6679	1.487	0.9865	T2E
21	rs1016695	39525549	1.025	0.1434	0.7734	1.357	0.866	T2E
21	rs2836171	39526409	1.029	0.1421	0.779	1.36	0.8395	T2E
21	rs28799379	39526972	0.9966	0.2042	0.6679	1.487	0.9865	T2E
21	rs991015	39527971	1.033	0.143	0.7807	1.367	0.8194	T2E
21	rs986363	39529937	1.033	0.143	0.7807	1.367	0.8194	T2E
21	rs2836173	39531534	0.9916	0.1461	0.7447	1.32	0.9537	T2E
21	rs9974842	39531599	0.9966	0.2021	0.6706	1.481	0.9867	T2E
21	rs719046	39532845	0.9212	0.1433	0.6955	1.22	0.5668	T2E
21	rs1029252	39534446	1.033	0.143	0.7807	1.367	0.8194	T2E
21	rs1016842	39535579	1.063	0.1411	0.806	1.401	0.6663	T2E
21	rs2211859	39536529	0.9212	0.1433	0.6955	1.22	0.5668	T2E
21	rs4817916	39537211	1.063	0.1411	0.806	1.401	0.6663	T2E
21	rs2836174	39537344	1.095	0.1433	0.827	1.45	0.526	T2E
21	rs2836175	39538549	1.089	0.1432	0.8226	1.442	0.551	T2E
21	rs1158551	39539090	1.095	0.1433	0.827	1.45	0.526	T2E
21	rs1158552	39539111	1.063	0.1411	0.806	1.401	0.6663	T2E
21	rs6517450	39541333	1.033	0.143	0.7807	1.367	0.8194	T2E
21	rs2836177	39541447	1.089	0.1432	0.8226	1.442	0.551	T2E
21	rs2836178	39542974	1.089	0.1432	0.8226	1.442	0.551	T2E
21	rs8129599	39542983	0.9212	0.1433	0.6955	1.22	0.5668	T2E
21	rs2836179	39544159	1.033	0.143	0.7807	1.367	0.8194	T2E
21	rs4816593	39545990	1.033	0.143	0.7807	1.367	0.8194	T2E
21	rs55690725	39546827	0.8607	0.1479	0.6441	1.15	0.3103	T2E
21	rs9984919	39549766	0.9729	0.2035	0.6529	1.45	0.8927	T2E
21	rs2211860	39552192	1.054	0.1455	0.7926	1.402	0.7169	T2E
21	rs2836181	39555810	1.737	0.3532	0.8695	3.472	0.1178	T2E
21	rs9981198	39561285	1.092	0.1371	0.8349	1.429	0.5198	T2E
21	rs9283035	39562620	1.021	0.1424	0.7722	1.35	0.8846	T2E
21	rs8132193	39562989	1.082	0.1428	0.8176	1.431	0.5826	T2E
21	rs1892568	39563599	1.05	0.1407	0.7972	1.384	0.7273	T2E
21	rs1892569	39563861	1.05	0.1407	0.7972	1.384	0.7273	T2E
21	rs60604290	39564621	1.737	0.3532	0.8695	3.472	0.1178	T2E
21	rs9982163	39564794	0.9795	0.1455	0.7365	1.303	0.887	T2E
21	rs9985137	39565761	0.9219	0.1426	0.6971	1.219	0.5687	T2E
21	rs4817919	39567157	1.05	0.1407	0.7972	1.384	0.7273	T2E
21	rs2836187	39567503	0.9795	0.1455	0.7365	1.303	0.887	T2E
21	rs12627524	39568996	0.9795	0.1455	0.7365	1.303	0.887	T2E
21	rs10470179	39570684	0.9536	0.1421	0.7217	1.26	0.7381	T2E
21	rs4817920	39571954	0.9795	0.1455	0.7365	1.303	0.887	T2E
21	rs62223519	39573757	1.911	0.3267	1.007	3.625	0.04748	T2E
21	rs373870587	39573865	1.189	0.2325	0.754	1.876	0.4558	T2E
21	rs11700531	39574717	0.9308	0.1742	0.6616	1.309	0.6805	T2E
21	rs117079779	39574833	0.9859	0.1751	0.6995	1.39	0.9353	T2E
21	rs9975192	39575264	0.9536	0.1421	0.7217	1.26	0.7381	T2E
21	rs9975045	39575325	0.9795	0.1455	0.7365	1.303	0.887	T2E
21	rs9977777	39575804	0.9536	0.1421	0.7217	1.26	0.7381	T2E
21	rs915514	39577250	0.9795	0.1455	0.7365	1.303	0.887	T2E
21	rs1573271	39578221	0.9795	0.1455	0.7365	1.303	0.887	T2E
21	rs9977015	39581045	0.9457	0.1419	0.7161	1.249	0.6939	T2E
21	rs9979943	39581696	0.9729	0.2035	0.6529	1.45	0.8927	T2E
21	rs9305634	39582058	0.9358	0.1482	0.6999	1.251	0.6541	T2E
21	rs9305635	39582227	0.9358	0.1482	0.6999	1.251	0.6541	T2E
21	rs2836188	39583320	0.9565	0.1423	0.7237	1.264	0.7548	T2E
21	rs714167	39584122	1.737	0.3532	0.8695	3.472	0.1178	T2E
21	rs2836191	39585651	1.054	0.1415	0.7989	1.391	0.7092	T2E
21	rs2836192	39585809	0.9827	0.1459	0.7384	1.308	0.905	T2E
21	rs4817921	39588183	0.9729	0.2035	0.6529	1.45	0.8927	T2E
21	rs75158675	39589258	0.7455	0.3086	0.4071	1.365	0.3411	T2E
21	rs4817922	39589945	0.9741	0.1456	0.7322	1.296	0.8568	T2E
21	rs2836194	39590483	1.023	0.1397	0.7782	1.345	0.8692	T2E
21	rs2836196	39591174	1.054	0.1415	0.7989	1.391	0.7092	T2E
21	rs9981253	39591296	0.962	0.1417	0.7287	1.27	0.7843	T2E
21	rs2836198	39591356	0.962	0.1417	0.7287	1.27	0.7843	T2E
21	rs12483542	39591887	0.9565	0.1423	0.7237	1.264	0.7548	T2E
21	rs9984176	39592361	0.962	0.1417	0.7287	1.27	0.7843	T2E
21	rs2836199	39592996	0.9182	0.1434	0.6933	1.216	0.5515	T2E
21	rs2836200	39593581	1.013	0.1422	0.7667	1.339	0.9272	T2E
21	rs2836201	39593937	1.013	0.1422	0.7667	1.339	0.9272	T2E
21	rs2836202	39594068	1.008	0.1428	0.7618	1.333	0.9567	T2E
21	rs2836203	39594104	1.013	0.1422	0.7667	1.339	0.9272	T2E
21	rs2836204	39594140	1.013	0.1422	0.7667	1.339	0.9272	T2E
21	rs2836205	39594354	1.008	0.1428	0.7618	1.333	0.9567	T2E
21	rs58496308	39594539	1.008	0.1428	0.7618	1.333	0.9567	T2E
21	rs2836206	39594637	1.016	0.1423	0.7689	1.343	0.9092	T2E
21	rs1008842	39594828	1.008	0.1428	0.7618	1.333	0.9567	T2E
21	rs2008830	39594897	1.017	0.1431	0.768	1.346	0.9087	T2E
21	rs743295	39595476	0.9565	0.1423	0.7237	1.264	0.7548	T2E
21	rs762150	39595761	1.008	0.1428	0.7618	1.333	0.9567	T2E
21	rs762151	39596106	1.008	0.1428	0.7618	1.333	0.9567	T2E
21	rs762152	39596197	1.008	0.1428	0.7618	1.333	0.9567	T2E
21	rs2009069	39596365	0.9565	0.1423	0.7237	1.264	0.7548	T2E
21	rs2009070	39596366	0.9992	0.1432	0.7547	1.323	0.9954	T2E
21	rs9305636	39596385	1.008	0.1428	0.7618	1.333	0.9567	T2E
21	rs8130087	39596386	1.008	0.1428	0.7618	1.333	0.9567	T2E
21	rs2836207	39596930	1.008	0.1428	0.7618	1.333	0.9567	T2E
21	rs2836208	39597026	1.008	0.1428	0.7618	1.333	0.9567	T2E
21	rs2410010	39597453	1.008	0.1428	0.7618	1.333	0.9567	T2E
21	rs2836209	39597557	1.008	0.1428	0.7618	1.333	0.9567	T2E
21	rs2836210	39597618	1.008	0.1428	0.7618	1.333	0.9567	T2E
21	rs4450700	39597650	1.525	0.303	0.8422	2.763	0.1635	T2E
21	rs2410011	39597685	1.008	0.1428	0.7618	1.333	0.9567	T2E
21	rs2836212	39597894	1.008	0.1428	0.7618	1.333	0.9567	T2E
21	rs7280000	39598054	0.9565	0.1423	0.7237	1.264	0.7548	T2E
21	rs7279619	39598059	1.008	0.1428	0.7618	1.333	0.9567	T2E
21	rs7279620	39598061	1.008	0.1428	0.7618	1.333	0.9567	T2E
21	rs2836213	39598203	0.9927	0.1429	0.7503	1.314	0.9593	T2E
21	rs2836215	39599025	1.054	0.1415	0.7989	1.391	0.7092	T2E
21	rs9808810	39599137	1.008	0.1428	0.7618	1.333	0.9567	T2E
21	rs2836216	39599663	1.008	0.1428	0.7618	1.333	0.9567	T2E
21	rs2836217	39599785	1.008	0.1428	0.7618	1.333	0.9567	T2E
21	rs2836218	39600143	1.008	0.1428	0.7618	1.333	0.9567	T2E
21	rs78160316	39600248	1.525	0.303	0.8422	2.763	0.1635	T2E
21	rs2836219	39600284	1.008	0.1428	0.7618	1.333	0.9567	T2E
21	rs4817924	39600399	1.054	0.1415	0.7989	1.391	0.7092	T2E
21	rs2836220	39600499	0.9386	0.1487	0.7014	1.256	0.6701	T2E
21	rs9982550	39600592	1.008	0.1428	0.7618	1.333	0.9567	T2E
21	rs2836221	39600732	1.054	0.1415	0.7989	1.391	0.7092	T2E
21	rs4817926	39601104	0.9182	0.1434	0.6933	1.216	0.5515	T2E
21	rs2836222	39601127	1.054	0.1415	0.7989	1.391	0.7092	T2E
21	rs2836223	39601147	1.008	0.1428	0.7618	1.333	0.9567	T2E
21	rs2836224	39601227	0.9182	0.1434	0.6933	1.216	0.5515	T2E
21	rs12482324	39602251	0.9565	0.1423	0.7237	1.264	0.7548	T2E
21	rs2898348	39602613	1.008	0.1428	0.7618	1.333	0.9567	T2E
21	rs4817928	39603182	0.9992	0.1425	0.7557	1.321	0.9954	T2E
21	rs75982844	39603656	1.171	0.2299	0.7462	1.838	0.4921	T2E
21	rs7283389	39603943	1.008	0.1428	0.7618	1.333	0.9567	T2E
21	rs9983292	39604313	1.008	0.1428	0.7618	1.333	0.9567	T2E
21	rs4817929	39604621	1.008	0.1428	0.7618	1.333	0.9567	T2E
21	rs4817930	39604658	0.9861	0.1455	0.7415	1.311	0.9236	T2E
21	rs4817931	39604878	1.008	0.1428	0.7618	1.333	0.9567	T2E
21	rs2836225	39606337	0.9182	0.1434	0.6933	1.216	0.5515	T2E
21	rs7277013	39606355	1.008	0.1428	0.7618	1.333	0.9567	T2E
21	rs7276107	39606532	1.008	0.1428	0.7618	1.333	0.9567	T2E
21	21:39606769C,T	39606769	1.008	0.1428	0.7618	1.333	0.9567	T2E
21	rs28506998	39607914	0.9729	0.2035	0.6529	1.45	0.8927	T2E
21	rs28459266	39609867	1.008	0.1428	0.7618	1.333	0.9567	T2E
21	rs2836233	39610841	1.008	0.1428	0.7618	1.333	0.9567	T2E
21	rs715079	39611050	1.008	0.1428	0.7618	1.333	0.9567	T2E
21	rs715080	39611222	0.996	0.1423	0.7535	1.316	0.9775	T2E
21	rs719838	39611364	0.9827	0.1459	0.7384	1.308	0.905	T2E
21	rs2836234	39612369	1.008	0.1428	0.7618	1.333	0.9567	T2E
21	rs2836235	39612890	1.008	0.1428	0.7618	1.333	0.9567	T2E
21	rs9305637	39613731	1.008	0.1428	0.7618	1.333	0.9567	T2E
21	rs9305638	39613774	0.9481	0.1428	0.7166	1.254	0.7088	T2E
21	rs9305639	39613783	1.008	0.1428	0.7618	1.333	0.9567	T2E
21	rs9975348	39613914	0.9864	0.1416	0.7474	1.302	0.9231	T2E
21	rs9979128	39615054	1.054	0.1415	0.7989	1.391	0.7092	T2E
21	rs988823	39615764	1.054	0.1415	0.7989	1.391	0.7092	T2E
21	rs2836238	39616315	1.054	0.1415	0.7989	1.391	0.7092	T2E
21	rs117395775	39617442	0.7455	0.3086	0.4071	1.365	0.3411	T2E
21	rs2410015	39618250	1.054	0.1415	0.7989	1.391	0.7092	T2E
21	rs2836239	39618490	0.9827	0.1459	0.7384	1.308	0.905	T2E
21	rs7410016	39619266	0.9735	0.1505	0.7248	1.308	0.8584	T2E
21	rs2836241	39621213	0.962	0.1417	0.7287	1.27	0.7843	T2E
21	rs8129186	39625779	1.117	0.145	0.8406	1.484	0.446	T2E
21	rs2211863	39626421	1.117	0.145	0.8406	1.484	0.446	T2E
21	rs2211864	39626474	0.8262	0.1448	0.622	1.097	0.1873	T2E
21	rs2836243	39627470	0.9838	0.2023	0.6617	1.463	0.9355	T2E
21	rs7275310	39627581	1.096	0.1607	0.8	1.502	0.5674	T2E
21	rs2836244	39627712	1.073	0.1605	0.7832	1.469	0.6622	T2E
21	rs2836245	39628029	1.101	0.1607	0.8033	1.508	0.5507	T2E
21	rs7279737	39628119	1.101	0.1607	0.8033	1.508	0.5507	T2E
21	21:39628452C,G	39628452	0.9838	0.2023	0.6617	1.463	0.9355	T2E
21	rs13433506	39628793	0.9838	0.2023	0.6617	1.463	0.9355	T2E
21	rs2836248	39629197	1.099	0.1631	0.7986	1.513	0.5615	T2E
21	rs9984963	39630944	1.569	0.3179	0.8416	2.926	0.1563	T2E
21	21:39631464C,T	39631464	1.114	0.1605	0.8132	1.525	0.502	T2E
21	rs2836250	39631922	1.13	0.1606	0.8252	1.549	0.4451	T2E
21	rs3787882	39632333	0.978	0.1995	0.6615	1.446	0.9113	T2E
21	rs2836251	39633192	1.126	0.1971	0.765	1.657	0.5478	T2E
21	21:39633387A,C	39633387	0.9815	0.1918	0.6739	1.429	0.9223	T2E
21	21:39633445A,T	39633445	0.8748	0.1452	0.6581	1.163	0.3568	T2E
21	rs2000458	39633668	1.165	0.1669	0.8398	1.616	0.3606	T2E
21	rs2836253	39633723	1.051	0.1831	0.7341	1.505	0.7859	T2E
21	rs9983227	39633806	1.149	0.1694	0.8248	1.602	0.4107	T2E
21	rs2836254	39634134	1.131	0.1691	0.8116	1.575	0.4682	T2E
21	rs2836255	39634196	0.886	0.1448	0.6671	1.177	0.4033	T2E
21	rs28705244	39635130	1.035	0.1539	0.7657	1.4	0.8221	T2E
21	rs2836257	39635549	1.035	0.1539	0.7657	1.4	0.8221	T2E
21	rs2836258	39635924	1.035	0.1539	0.7657	1.4	0.8221	T2E
21	rs7275784	39636309	0.8934	0.1451	0.6722	1.187	0.4373	T2E
21	rs2836259	39636575	1.135	0.215	0.7446	1.73	0.5563	T2E
21	rs2836260	39637093	0.9461	0.1915	0.65	1.377	0.7722	T2E
21	21:39637429A,G	39637429	0.9564	0.1576	0.7023	1.302	0.7771	T2E
21	rs928770	39637467	0.9461	0.1915	0.65	1.377	0.7722	T2E
21	rs4491802	39638459	0.9461	0.1915	0.65	1.377	0.7722	T2E
21	rs2836262	39639867	1.156	0.2147	0.759	1.761	0.4991	T2E
21	rs2836263	39640302	0.9461	0.1915	0.65	1.377	0.7722	T2E
21	rs1004850	39640491	0.9831	0.2132	0.6473	1.493	0.9361	T2E
21	rs3787885	39641285	0.9564	0.1576	0.7023	1.302	0.7771	T2E
21	rs3787886	39641286	0.9564	0.1576	0.7023	1.302	0.7771	T2E
21	rs2836264	39642653	0.9564	0.1576	0.7023	1.302	0.7771	T2E
21	rs2836265	39642804	0.9461	0.1915	0.65	1.377	0.7722	T2E
21	rs1009207	39643666	1.131	0.1691	0.8116	1.575	0.4682	T2E
21	rs13050229	39644386	0.9564	0.1576	0.7023	1.302	0.7771	T2E
21	21:39644613C,T	39644613	0.9461	0.1915	0.65	1.377	0.7722	T2E
21	rs2836267	39644650	0.9458	0.1584	0.6933	1.29	0.7252	T2E
21	rs2836268	39644799	1.207	0.1631	0.8767	1.662	0.2489	T2E
21	21:39644846C,G	39644846	1.131	0.1691	0.8116	1.575	0.4682	T2E
21	rs2226370	39645123	0.9461	0.1915	0.65	1.377	0.7722	T2E
21	rs743297	39645207	1.131	0.1691	0.8116	1.575	0.4682	T2E
21	rs12329791	39646635	1.12	0.1735	0.7973	1.574	0.513	T2E
21	rs3804019	39646936	1.11	0.1545	0.8204	1.503	0.4977	T2E
21	rs9305640	39647385	1.071	0.1536	0.7927	1.447	0.6546	T2E
21	rs9305641	39647431	1.094	0.1535	0.8098	1.478	0.5579	T2E
21	rs7279791	39647482	1.11	0.1545	0.8204	1.503	0.4977	T2E
21	rs7279943	39647601	1.11	0.1545	0.8204	1.503	0.4977	T2E
21	rs7283929	39647656	1.112	0.1689	0.7986	1.548	0.53	T2E
21	rs4817933	39648383	1.131	0.1691	0.8116	1.575	0.4682	T2E
21	rs2836269	39648790	1.142	0.1683	0.8214	1.589	0.429	T2E
21	rs1041721	39649093	1.11	0.1545	0.8204	1.503	0.4977	T2E
21	rs2251360	39649549	1.11	0.1545	0.8204	1.503	0.4977	T2E
21	rs2836270	39649595	1.11	0.1545	0.8204	1.503	0.4977	T2E
21	rs2836272	39649913	1.11	0.1545	0.8204	1.503	0.4977	T2E
21	rs2836273	39650827	1.11	0.1545	0.8204	1.503	0.4977	T2E
21	rs1892684	39650903	1.19	0.1424	0.9004	1.574	0.2212	T2E
21	rs1892685	39651096	1.11	0.1545	0.8204	1.503	0.4977	T2E
21	rs7283495	39651553	1.11	0.1545	0.8204	1.503	0.4977	T2E
21	rs2836274	39651568	1.11	0.1545	0.8204	1.503	0.4977	T2E
21	rs2836275	39652023	1.11	0.1545	0.8204	1.503	0.4977	T2E
21	rs2836276	39652259	1.11	0.1545	0.8204	1.503	0.4977	T2E
21	rs2836277	39652400	1.12	0.1735	0.7973	1.574	0.513	T2E
21	rs2836278	39652840	1.137	0.1645	0.8239	1.57	0.4343	T2E
21	rs2836279	39652860	1.11	0.1545	0.8204	1.503	0.4977	T2E
21	rs2836280	39652886	1.11	0.1545	0.8204	1.503	0.4977	T2E
21	rs9982723	39653058	1.11	0.1545	0.8204	1.503	0.4977	T2E
21	rs9982736	39653085	1.131	0.1691	0.8116	1.575	0.4682	T2E
21	rs8129961	39653928	1.12	0.1735	0.7973	1.574	0.513	T2E
21	rs9974616	39654032	0.9859	0.2496	0.6045	1.608	0.9548	T2E
21	rs9975143	39654093	0.9859	0.2496	0.6045	1.608	0.9548	T2E
21	rs2836281	39654166	1.122	0.1546	0.8285	1.519	0.4575	T2E
21	rs2836282	39654373	1.11	0.1545	0.8204	1.503	0.4977	T2E
21	rs9305642	39654481	1.112	0.1689	0.7986	1.548	0.53	T2E
21	rs6517455	39655400	1.112	0.1689	0.7986	1.548	0.53	T2E
21	rs7275679	39655569	1.12	0.1537	0.8288	1.514	0.4601	T2E
21	rs74526656	39656113	1.065	0.2474	0.6558	1.73	0.7989	T2E
21	rs2836284	39656373	1.137	0.1645	0.8239	1.57	0.4343	T2E
21	21:39656505C,T	39656505	1.163	0.1736	0.8275	1.634	0.3846	T2E
21	rs4816595	39657027	1.137	0.1645	0.8239	1.57	0.4343	T2E
21	rs4817936	39657076	1.131	0.1691	0.8116	1.575	0.4682	T2E
21	rs2836286	39657252	1.12	0.1735	0.7973	1.574	0.513	T2E
21	rs13049638	39658367	1.11	0.1545	0.8204	1.503	0.4977	T2E
21	rs2836287	39659057	1.11	0.1545	0.8204	1.503	0.4977	T2E
21	rs2836288	39659766	1.213	0.1432	0.9162	1.606	0.1775	T2E
21	rs2836289	39659873	1.11	0.1545	0.8204	1.503	0.4977	T2E
21	rs9976658	39660102	1.095	0.1544	0.8093	1.482	0.5556	T2E
21	rs4441559	39660119	1.11	0.1545	0.8204	1.503	0.4977	T2E
21	rs4524187	39660205	1.11	0.1545	0.8204	1.503	0.4977	T2E
21	rs2836290	39660369	1.118	0.1559	0.8238	1.518	0.4735	T2E
21	rs7279217	39660722	1.118	0.1559	0.8238	1.518	0.4735	T2E
21	rs28523741	39660847	1.152	0.1714	0.823	1.611	0.4103	T2E
21	rs7278564	39661011	1.118	0.1559	0.8238	1.518	0.4735	T2E
21	rs9980379	39661587	1.118	0.1559	0.8238	1.518	0.4735	T2E
21	rs6517456	39662440	1.094	0.1591	0.8011	1.495	0.5712	T2E
21	rs6517457	39662457	1.094	0.1591	0.8011	1.495	0.5712	T2E
21	rs6517458	39662554	1.094	0.1591	0.8011	1.495	0.5712	T2E
21	rs6517459	39662620	1.094	0.1591	0.8011	1.495	0.5712	T2E
21	rs2836292	39662989	1.139	0.1683	0.8191	1.584	0.439	T2E
21	rs928771	39663760	0.9104	0.1442	0.6862	1.208	0.5149	T2E
21	rs928772	39663827	1.094	0.1591	0.8011	1.495	0.5712	T2E
21	rs2836293	39664976	0.8925	0.143	0.6744	1.181	0.4263	T2E
21	rs2008572	39666072	1.094	0.1591	0.8011	1.495	0.5712	T2E
21	rs2008580	39666109	1.094	0.1591	0.8011	1.495	0.5712	T2E
21	rs2008841	39667300	1.213	0.1432	0.9162	1.606	0.1775	T2E
21	rs9983817	39669368	1.094	0.1591	0.8011	1.495	0.5712	T2E
21	rs2236607	39669518	1.213	0.1432	0.9162	1.606	0.1775	T2E
21	rs8130079	39669743	1.14	0.1709	0.8157	1.594	0.4423	T2E
21	rs2836300	39670392	1.152	0.1714	0.823	1.611	0.4103	T2E
21	rs9980837	39670492	1.143	0.156	0.8416	1.551	0.3929	T2E
21	rs9983358	39670772	1.193	0.1443	0.8993	1.584	0.2208	T2E
21	rs9983533	39670982	1.152	0.1714	0.823	1.611	0.4103	T2E
21	21:39671476A,G	39671476	1.216	0.1438	0.9175	1.612	0.1736	T2E
21	21:39672624C,G	39672624	1.113	0.1736	0.7923	1.565	0.5361	T2E
21	21:39673299C,T	39673299	1.224	0.1466	0.9184	1.631	0.1679	T2E
21	rs2298333	39673981	1.186	0.1446	0.8936	1.575	0.237	T2E
21	rs13049081	39674094	1.175	0.221	0.762	1.812	0.4655	T2E
21	rs12329856	39674570	1.152	0.1714	0.823	1.611	0.4103	T2E
21	rs79732948	39675569	1.525	0.303	0.8422	2.763	0.1635	T2E
21	rs12329730	39676179	1.103	0.2252	0.7094	1.715	0.663	T2E
21	rs6517461	39676490	1.105	0.1738	0.786	1.554	0.5657	T2E
21	rs796787305	39677020	1.191	0.286	0.6799	2.086	0.541	T2E
21	rs7279908	39677564	1.119	0.1669	0.8066	1.552	0.5012	T2E
21	21:39677589G,T	39677589	1.193	0.147	0.8944	1.592	0.2297	T2E
21	rs56164441	39678616	1.131	0.1727	0.8064	1.587	0.4753	T2E
21	rs8127252	39679708	1.093	0.1721	0.7798	1.531	0.6066	T2E
21	rs2211865	39681036	1.112	0.1724	0.793	1.559	0.539	T2E
21	rs2410016	39681324	1.207	0.1468	0.9054	1.61	0.1995	T2E
21	rs9976531	39681357	1.131	0.1727	0.8064	1.587	0.4753	T2E
21	rs9636933	39682533	1.112	0.1724	0.793	1.559	0.539	T2E
21	rs9647179	39682773	1.131	0.1727	0.8064	1.587	0.4753	T2E
21	rs28566874	39683188	1.131	0.1727	0.8064	1.587	0.4753	T2E
21	rs200748575	39683204	1.131	0.1727	0.8064	1.587	0.4753	T2E
21	rs71316638	39683310	1.156	0.2239	0.7454	1.793	0.5172	T2E
21	rs2836302	39687088	1.207	0.1482	0.903	1.614	0.2035	T2E
21	rs9984636	39687171	1.023	0.2375	0.6422	1.629	0.9241	T2E
21	rs2836303	39687572	1.126	0.1724	0.8028	1.578	0.4927	T2E
21	rs2211866	39688107	1.169	0.1481	0.8748	1.563	0.2908	T2E
21	rs7282633	39688319	1.172	0.1482	0.8763	1.566	0.2851	T2E
21	rs9979025	39689136	1.169	0.1481	0.8748	1.563	0.2908	T2E
21	rs9976261	39689690	1.169	0.1481	0.8748	1.563	0.2908	T2E
21	rs9976498	39689778	1.023	0.2375	0.6422	1.629	0.9241	T2E
21	rs9976787	39690072	1.158	0.1477	0.8668	1.547	0.3209	T2E
21	rs4817938	39690119	1.189	0.1468	0.8914	1.585	0.2393	T2E
21	rs2410017	39690219	1.169	0.1481	0.8748	1.563	0.2908	T2E
21	rs9976812	39690245	1.163	0.1446	0.8763	1.545	0.2952	T2E
21	rs2226371	39690379	1.086	0.1735	0.7727	1.526	0.6354	T2E
21	rs11910298	39690663	1.163	0.147	0.8717	1.551	0.3048	T2E
21	rs9980201	39691205	1.04	0.1629	0.7556	1.431	0.8101	T2E
21	rs35503024	39693636	0.9613	0.2127	0.6336	1.459	0.8529	T2E
21	rs74336606	39693732	0.9418	0.2304	0.5996	1.479	0.7945	T2E
21	rs7276599	39694456	0.9329	0.1624	0.6786	1.283	0.669	T2E
21	rs7281122	39695309	0.8874	0.1535	0.6568	1.199	0.4366	T2E
21	rs7282302	39695317	0.8874	0.1535	0.6568	1.199	0.4366	T2E
21	rs2410018	39695532	0.9367	0.1625	0.6812	1.288	0.6876	T2E
21	rs11911898	39696186	0.9367	0.1625	0.6812	1.288	0.6876	T2E
21	rs2836304	39696219	0.9367	0.1625	0.6812	1.288	0.6876	T2E
21	rs2836305	39696476	0.9367	0.1625	0.6812	1.288	0.6876	T2E
21	rs9976872	39696858	0.8864	0.2266	0.5685	1.382	0.5945	T2E
21	rs2836306	39697436	0.9235	0.1613	0.6732	1.267	0.622	T2E
21	rs56722007	39697449	0.9789	0.2334	0.6195	1.547	0.9274	T2E
21	rs17230421	39697938	0.8864	0.2266	0.5685	1.382	0.5945	T2E
21	rs2836307	39698055	0.8684	0.2099	0.5755	1.311	0.5017	T2E
21	rs2836308	39698930	1.089	0.2086	0.7236	1.639	0.6825	T2E
21	rs61661056	39699628	0.8766	0.1757	0.6212	1.237	0.4535	T2E
21	rs60128869	39699643	0.6303	0.3261	0.3327	1.194	0.1569	T2E
21	rs57010538	39699661	0.6648	0.3101	0.362	1.221	0.1879	T2E
21	rs73211967	39700196	0.7009	0.3257	0.3702	1.327	0.2752	T2E
21	rs73211968	39700260	0.7333	0.2978	0.409	1.315	0.2976	T2E
21	rs73211971	39700357	0.7333	0.2978	0.409	1.315	0.2976	T2E
21	rs55952261	39700504	0.7376	0.3224	0.3921	1.387	0.345	T2E
21	rs73211972	39700760	0.6996	0.3191	0.3743	1.307	0.2628	T2E
21	rs73211973	39701026	0.6996	0.3191	0.3743	1.307	0.2628	T2E
21	rs62218959	39701869	1.174	0.2094	0.7788	1.77	0.4434	T2E
21	rs12106313	39701912	0.6996	0.3191	0.3743	1.307	0.2628	T2E
21	rs8128271	39703136	0.7431	0.2642	0.4428	1.247	0.261	T2E
21	rs73211975	39703477	0.7589	0.3072	0.4157	1.386	0.3692	T2E
21	rs9981503	39703647	0.8397	0.2134	0.5526	1.276	0.413	T2E
21	rs61207918	39703648	0.6996	0.3191	0.3743	1.307	0.2628	T2E
21	rs116504188	39704508	0.6996	0.3191	0.3743	1.307	0.2628	T2E
21	rs17193649	39704937	0.6996	0.3191	0.3743	1.307	0.2628	T2E
21	rs12627736	39705267	0.6996	0.3191	0.3743	1.307	0.2628	T2E
21	rs199979108	39706558	0.7329	0.3224	0.3895	1.379	0.3351	T2E
21	rs1007289	39707132	0.6996	0.3191	0.3743	1.307	0.2628	T2E
21	rs55654046	39707350	0.6996	0.3191	0.3743	1.307	0.2628	T2E
21	rs9980576	39707448	1.3	0.1375	0.9931	1.703	0.05614	T2E
21	rs12627401	39707761	0.6996	0.3191	0.3743	1.307	0.2628	T2E
21	rs2836309	39707909	0.8872	0.1513	0.6595	1.193	0.4289	T2E
21	rs9789910	39708557	0.9234	0.15	0.6882	1.239	0.5952	T2E
21	rs34023463	39708631	0.6303	0.3261	0.3327	1.194	0.1569	T2E
21	rs2000427	39708730	0.6303	0.3261	0.3327	1.194	0.1569	T2E
21	rs2410019	39709741	1.017	0.2395	0.6362	1.626	0.9432	T2E
21	rs2836310	39710461	1.201	0.1387	0.9152	1.577	0.1864	T2E
21	rs9976478	39710855	1.01	0.1471	0.757	1.348	0.9457	T2E
21	rs75863584	39710856	0.693	0.2703	0.408	1.177	0.1749	T2E
21	rs9975835	39710942	1.039	0.1535	0.7691	1.404	0.8032	T2E
21	rs2836311	39711397	0.9459	0.2218	0.6124	1.461	0.8019	T2E
21	rs73211978	39711837	0.7658	0.3074	0.4193	1.399	0.3853	T2E
21	rs2836312	39712065	0.7658	0.3074	0.4193	1.399	0.3853	T2E
21	rs2096502	39712907	1.182	0.1386	0.9007	1.551	0.2279	T2E
21	rs62220961	39713066	1.138	0.299	0.6333	2.045	0.6657	T2E
21	rs17284917	39713235	0.7658	0.3074	0.4193	1.399	0.3853	T2E
21	rs2836314	39714549	0.9063	0.2229	0.5855	1.403	0.6591	T2E
21	rs2836315	39715127	0.9107	0.1469	0.6829	1.215	0.5243	T2E
21	rs2836316	39715789	0.8993	0.147	0.6742	1.199	0.4701	T2E
21	21:39715946C,T	39715946	0.9063	0.2229	0.5855	1.403	0.6591	T2E
21	rs73211982	39716074	0.9063	0.2229	0.5855	1.403	0.6591	T2E
21	rs73211984	39716081	0.9063	0.2229	0.5855	1.403	0.6591	T2E
21	rs2836318	39716466	0.9752	0.2388	0.6107	1.557	0.9162	T2E
21	rs2836319	39716601	0.9131	0.1413	0.6922	1.205	0.5201	T2E
21	rs79533914	39718026	0.659	0.2901	0.3732	1.164	0.1506	T2E
21	rs2836320	39719055	0.8565	0.1435	0.6465	1.135	0.2805	T2E
21	rs73211987	39719261	0.9063	0.2229	0.5855	1.403	0.6591	T2E
21	rs2836321	39719898	1.194	0.1384	0.9105	1.566	0.1997	T2E
21	rs73211988	39720479	0.7658	0.3074	0.4193	1.399	0.3853	T2E
21	rs2836322	39720646	0.9088	0.137	0.6948	1.189	0.4854	T2E
21	rs2836323	39721323	1.175	0.1383	0.8961	1.541	0.2432	T2E
21	rs2836324	39721325	0.9515	0.2263	0.6107	1.482	0.8259	T2E
21	rs2836325	39721552	0.9752	0.2388	0.6107	1.557	0.9162	T2E
21	21:39721764C,G	39721764	0.9849	0.1548	0.7271	1.334	0.9215	T2E
21	rs970115	39721888	0.8558	0.1393	0.6513	1.125	0.2638	T2E
21	rs80100071	39722275	1.083	0.1992	0.733	1.6	0.6888	T2E
21	rs4816596	39722388	0.8558	0.1393	0.6513	1.125	0.2638	T2E
21	rs2836327	39722419	0.8586	0.1422	0.6498	1.134	0.2834	T2E
21	rs9974459	39722638	0.9849	0.1548	0.7271	1.334	0.9215	T2E
21	rs117141928	39722813	1.477	0.3039	0.8144	2.68	0.199	T2E
21	rs2836328	39722818	0.8558	0.1393	0.6513	1.125	0.2638	T2E
21	rs2836329	39722913	0.9047	0.1451	0.6808	1.202	0.4899	T2E
21	rs78299830	39723133	0.659	0.2901	0.3732	1.164	0.1506	T2E
21	rs2836330	39723377	0.8659	0.1391	0.6593	1.137	0.3005	T2E
21	rs13050942	39723775	0.8659	0.1391	0.6593	1.137	0.3005	T2E
21	rs73211992	39724059	0.7658	0.3074	0.4193	1.399	0.3853	T2E
21	rs2836331	39724354	0.9037	0.1458	0.6791	1.203	0.4876	T2E
21	rs2836332	39724571	1.175	0.1383	0.8961	1.541	0.2432	T2E
21	21:39724700A,G	39724700	1.175	0.1383	0.8961	1.541	0.2432	T2E
21	rs2836334	39724773	0.8959	0.1457	0.6733	1.192	0.4504	T2E
21	rs35390080	39725608	1.056	0.1909	0.7262	1.535	0.7766	T2E
21	rs2836335	39726140	1.011	0.1635	0.734	1.393	0.9449	T2E
21	rs12483691	39726394	1.047	0.1383	0.7982	1.372	0.7414	T2E
21	rs8132933	39726923	0.8655	0.1622	0.6298	1.19	0.3735	T2E
21	rs11909400	39727120	0.9961	0.1381	0.7599	1.306	0.9776	T2E
21	rs9980315	39728166	1.054	0.1383	0.8036	1.382	0.7048	T2E
21	rs4817940	39728458	0.9389	0.1381	0.7163	1.231	0.648	T2E
21	rs112615110	39728546	0.5982	0.2723	0.3508	1.02	0.05922	T2E
21	rs2836336	39729540	1.06	0.1392	0.807	1.393	0.6748	T2E
21	rs6417689	39730247	0.96	0.1377	0.7329	1.257	0.7668	T2E
21	rs4816597	39730258	0.96	0.1377	0.7329	1.257	0.7668	T2E
21	rs4817943	39730317	0.96	0.1377	0.7329	1.257	0.7668	T2E
21	rs2211869	39730749	0.9644	0.1405	0.7323	1.27	0.7964	T2E
21	rs6517462	39730913	1.13	0.1414	0.8563	1.49	0.3884	T2E
21	rs4817944	39731247	0.5529	0.2779	0.3207	0.9532	0.03297	T2E
21	rs73212000	39731391	0.6211	0.2699	0.3659	1.054	0.07757	T2E
21	rs2836338	39731913	0.9277	0.139	0.7064	1.218	0.5892	T2E
21	rs2836339	39732987	0.8903	0.1342	0.6844	1.158	0.3863	T2E
21	rs2836340	39733529	1.013	0.1471	0.7595	1.352	0.9277	T2E
21	rs2068734	39733723	0.9996	0.1488	0.7468	1.338	0.998	T2E
21	rs2154562	39733928	0.9904	0.1486	0.7401	1.325	0.9482	T2E
21	rs2836341	39734757	1.204	0.1407	0.9136	1.586	0.1875	T2E
21	rs113205198	39735141	0.7283	0.267	0.4315	1.229	0.235	T2E
21	rs8129049	39735230	1.066	0.152	0.7914	1.436	0.6734	T2E
21	rs2836342	39736015	1.074	0.1621	0.7819	1.476	0.6583	T2E
21	rs2836343	39736446	1.069	0.161	0.7797	1.465	0.6789	T2E
21	rs12152030	39736826	1.069	0.161	0.7797	1.465	0.6789	T2E
21	rs12152039	39736972	1.024	0.1627	0.7444	1.409	0.8839	T2E
21	rs73437649	39737149	0.967	0.3202	0.5162	1.811	0.9166	T2E
21	rs2836344	39737626	1.075	0.1536	0.796	1.453	0.6355	T2E
21	rs11088428	39737711	1.053	0.3159	0.5667	1.955	0.8712	T2E
21	rs11702373	39737987	1.01	0.318	0.5413	1.883	0.976	T2E
21	rs13050656	39738183	1.058	0.1619	0.7704	1.453	0.7273	T2E
21	rs13051102	39738325	1.069	0.161	0.7797	1.465	0.6789	T2E
21	rs34584979	39738369	1.081	0.161	0.7881	1.482	0.6303	T2E
21	rs34613855	39738517	1.081	0.161	0.7881	1.482	0.6303	T2E
21	rs2836345	39738813	1.069	0.161	0.7797	1.465	0.6789	T2E
21	rs62217873	39738844	1.058	0.1619	0.7704	1.453	0.7273	T2E
21	rs28481748	39739125	1.069	0.161	0.7797	1.465	0.6789	T2E
21	rs9305645	39739136	1.111	0.198	0.7537	1.638	0.5949	T2E
21	rs62217874	39739478	1.058	0.1619	0.7704	1.453	0.7273	T2E
21	rs2836346	39739665	1.129	0.1979	0.7661	1.664	0.5397	T2E
21	rs4563321	39740180	1.085	0.1528	0.8044	1.464	0.5923	T2E
21	rs76252150	39740204	1.053	0.3159	0.5667	1.955	0.8712	T2E
21	rs13046324	39740471	1.085	0.1528	0.8044	1.464	0.5923	T2E
21	rs113394568	39740755	1.053	0.3159	0.5667	1.955	0.8712	T2E
21	rs112934920	39740934	1.058	0.1619	0.7704	1.453	0.7273	T2E
21	rs113166052	39741384	1.324	0.3146	0.7145	2.452	0.3728	T2E
21	rs28854819	39741475	1.01	0.318	0.5413	1.883	0.976	T2E
21	rs56161640	39743718	1.098	0.1871	0.7613	1.585	0.6156	T2E
21	rs56000548	39743884	1.034	0.1651	0.7478	1.429	0.8412	T2E
21	rs7280665	39744265	1.073	0.1541	0.7936	1.452	0.6457	T2E
21	rs2836348	39746265	0.7749	0.1847	0.5395	1.113	0.1674	T2E
21	rs62217877	39746337	1.107	0.1825	0.774	1.583	0.5783	T2E
21	rs2836349	39746638	1.061	0.1535	0.7853	1.433	0.6998	T2E
21	rs1014995	39747504	1.034	0.1651	0.7478	1.429	0.8412	T2E
21	rs1014994	39747598	1.046	0.1652	0.7564	1.445	0.7875	T2E
21	rs11702396	39748524	1.01	0.318	0.5413	1.883	0.976	T2E
21	rs62217879	39748654	1.06	0.1608	0.7736	1.453	0.7166	T2E
21	rs737382	39748975	1.06	0.1608	0.7736	1.453	0.7166	T2E
21	rs730854	39749486	0.9938	0.3116	0.5396	1.83	0.9841	T2E
21	rs730853	39749646	1.049	0.1661	0.7576	1.453	0.7731	T2E
21	rs7280528	39750686	1.027	0.1707	0.7346	1.435	0.8776	T2E
21	rs2836351	39751929	0.9938	0.3116	0.5396	1.83	0.9841	T2E
21	rs2836352	39751955	0.9954	0.177	0.7036	1.408	0.9793	T2E
21	rs17815631	39752556	1.372	0.3134	0.7422	2.536	0.313	T2E
21	rs6517463	39752673	1.042	0.1637	0.7558	1.436	0.803	T2E
21	rs2836353	39753346	1.027	0.1773	0.7256	1.454	0.8799	T2E
21	rs2836354	39753375	1.078	0.159	0.7897	1.473	0.635	T2E
21	rs12233325	39755976	1.078	0.1766	0.7629	1.525	0.6688	T2E
21	rs2836356	39760711	0.8273	0.137	0.6325	1.082	0.1665	T2E
21	rs2000428	39761151	1.145	0.1844	0.7976	1.644	0.4629	T2E
21	rs2246468	39762883	1.002	0.2426	0.6229	1.612	0.9931	T2E
21	rs2836357	39763354	1.189	0.1471	0.8913	1.587	0.2389	T2E
21	rs2836358	39764016	1.255	0.1448	0.9449	1.667	0.1167	T2E
21	rs2836359	39764211	1.253	0.1468	0.9394	1.67	0.125	T2E
21	rs2836360	39764437	1.2	0.1473	0.8993	1.602	0.2152	T2E
21	rs56136844	39764516	1.2	0.2391	0.7508	1.917	0.4465	T2E
21	rs2836361	39764588	1.237	0.1467	0.9281	1.65	0.1466	T2E
21	21:39764784C,T	39764784	1.237	0.1467	0.9281	1.65	0.1466	T2E
21	rs743298	39765510	1.152	0.1578	0.8455	1.569	0.37	T2E
21	rs2836363	39766031	1.164	0.1469	0.8726	1.552	0.3019	T2E
21	rs9983914	39766421	1.221	0.147	0.9151	1.628	0.175	T2E
21	rs9983916	39766426	0.8464	0.2832	0.4859	1.474	0.556	T2E
21	rs9983942	39766497	1.175	0.1471	0.8804	1.567	0.2738	T2E
21	rs9984638	39766569	1.206	0.1469	0.9041	1.608	0.2028	T2E
21	rs2836364	39767874	1.134	0.1567	0.834	1.541	0.4229	T2E
21	21:39768274A,G	39768274	1.214	0.1454	0.9131	1.614	0.1819	T2E
21	rs2836366	39768750	1.261	0.1463	0.947	1.68	0.1124	T2E
21	rs2836367	39769032	1.238	0.1459	0.9304	1.648	0.1429	T2E
21	21:39769113C,T	39769113	1.25	0.1461	0.9386	1.664	0.1269	T2E
21	rs12053730	39769249	1.261	0.1463	0.947	1.68	0.1124	T2E
21	rs2836369	39769817	1.141	0.1551	0.8418	1.546	0.3957	T2E
21	21:39770364C,T	39770364	0.8668	0.1391	0.66	1.138	0.3038	T2E
21	rs3787889	39770856	1.209	0.1468	0.907	1.612	0.1954	T2E
21	rs79968499	39771629	1.53	0.2698	0.9017	2.597	0.1149	T2E
21	rs76531454	39772841	1.421	0.3124	0.7703	2.621	0.2607	T2E
21	rs2836371	39773528	1.218	0.1452	0.916	1.618	0.1752	T2E
21	rs2836372	39774348	1.182	0.1548	0.8725	1.601	0.2807	T2E
21	rs796264685	39774654	0.8478	0.2095	0.5623	1.278	0.4305	T2E
21	rs373586853	39774658	0.8112	0.2497	0.4973	1.323	0.402	T2E
21	rs368113170	39774664	1.164	0.2983	0.6485	2.088	0.6112	T2E
21	21:39775084C,T	39775084	1.151	0.1382	0.8776	1.508	0.3101	T2E
21	rs2836373	39775373	0.9086	0.292	0.5127	1.61	0.7428	T2E
21	rs1543774	39775964	0.9067	0.2763	0.5275	1.558	0.7228	T2E
21	rs9976326	39776485	1.129	0.1614	0.8227	1.549	0.4529	T2E
21	rs2836374	39776512	1.497	0.2847	0.8571	2.616	0.1562	T2E
21	21:39776562C,T	39776562	0.9086	0.292	0.5127	1.61	0.7428	T2E
21	rs2253645	39777220	0.9086	0.292	0.5127	1.61	0.7428	T2E
21	rs1984300	39777831	0.9086	0.292	0.5127	1.61	0.7428	T2E
21	rs1971496	39777949	0.9086	0.292	0.5127	1.61	0.7428	T2E
21	rs2836375	39778792	0.8748	0.2939	0.4918	1.556	0.649	T2E
21	rs2836376	39779387	0.9185	0.2969	0.5133	1.644	0.7747	T2E
21	rs2836377	39779533	0.8244	0.2802	0.476	1.428	0.4907	T2E
21	rs2154564	39780176	0.8748	0.2939	0.4918	1.556	0.649	T2E
21	rs2836378	39780552	0.8748	0.2939	0.4918	1.556	0.649	T2E
21	rs2156074	39780646	0.9086	0.292	0.5127	1.61	0.7428	T2E
21	rs2018566	39781143	0.8748	0.2939	0.4918	1.556	0.649	T2E
21	rs2018567	39781195	0.8748	0.2939	0.4918	1.556	0.649	T2E
21	rs2226373	39781660	0.8694	0.294	0.4887	1.547	0.634	T2E
21	rs2186345	39781688	0.8748	0.2939	0.4918	1.556	0.649	T2E
21	rs6517464	39782417	0.8748	0.2939	0.4918	1.556	0.649	T2E
21	rs2032092	39782971	0.9086	0.292	0.5127	1.61	0.7428	T2E
21	rs2032093	39783328	0.8305	0.1381	0.6336	1.089	0.1788	T2E
21	rs2032096	39783390	0.9185	0.2969	0.5133	1.644	0.7747	T2E
21	rs989432	39783562	0.8748	0.2939	0.4918	1.556	0.649	T2E
21	rs989433	39783808	0.8748	0.2939	0.4918	1.556	0.649	T2E
21	rs55681902	39784752	1.153	0.1628	0.838	1.586	0.3819	T2E
21	rs2040234	39785186	0.9185	0.2969	0.5133	1.644	0.7747	T2E
21	rs9982473	39786613	0.8083	0.142	0.6119	1.068	0.134	T2E
21	21:39786927A,G	39786927	1.115	0.2187	0.7261	1.711	0.6196	T2E
21	rs62217904	39787582	1.394	0.2316	0.8853	2.195	0.1517	T2E
21	rs2836379	39788503	1.098	0.201	0.7407	1.629	0.6406	T2E
21	21:39788804A,G	39788804	1.102	0.1385	0.84	1.445	0.4836	T2E
21	rs8126977	39789160	0.9185	0.2969	0.5133	1.644	0.7747	T2E
21	rs8127488	39789438	1.083	0.1619	0.7885	1.487	0.6226	T2E
21	rs8131436	39789606	1.195	0.1489	0.8929	1.601	0.2305	T2E
21	rs112392766	39790518	1.507	0.338	0.7771	2.924	0.2248	T2E
21	rs11701401	39790836	1.449	0.3391	0.7453	2.816	0.2743	T2E
21	rs868127823	39790873	0.7921	0.2563	0.4793	1.309	0.363	T2E
21	rs2836380	39790940	1.507	0.338	0.7771	2.924	0.2248	T2E
21	rs6517466	39791216	0.9185	0.2969	0.5133	1.644	0.7747	T2E
21	21:39791861C,T	39791861	0.9761	0.1362	0.7474	1.275	0.8587	T2E
21	rs2068966	39791969	0.8661	0.2175	0.5655	1.326	0.5085	T2E
21	rs2836381	39792441	1.259	0.1434	0.9504	1.668	0.1084	T2E
21	rs2836382	39792601	1.316	0.1548	0.9717	1.782	0.07603	T2E
21	rs17230512	39792747	1.057	0.2392	0.6617	1.69	0.8153	T2E
21	rs725233	39793179	1.057	0.2392	0.6617	1.69	0.8153	T2E
21	rs62217907	39794058	0.8356	0.1442	0.6299	1.108	0.2129	T2E
21	rs62217908	39794228	1.386	0.1565	1.02	1.884	0.03699	T2E
21	rs9977445	39794431	1.057	0.2392	0.6617	1.69	0.8153	T2E
21	rs67677585	39794501	1.386	0.1565	1.02	1.884	0.03699	T2E
21	rs17815661	39794794	1.057	0.2392	0.6617	1.69	0.8153	T2E
21	21:39794880G,T	39794880	0.9048	0.2984	0.5041	1.624	0.7374	T2E
21	rs3746880	39795202	0.8178	0.1438	0.6169	1.084	0.1618	T2E
21	rs77720721	39796303	1.569	0.3179	0.8416	2.926	0.1563	T2E
21	rs2836383	39796598	1.353	0.1539	1.001	1.829	0.04955	T2E
21	rs2013651	39797161	0.9352	0.1563	0.6885	1.27	0.668	T2E
21	21:39797764A,C	39797764	0.9101	0.1553	0.6712	1.234	0.544	T2E
21	rs62217912	39797780	1.427	0.1586	1.046	1.948	0.02493	T2E
21	rs7280976	39798801	0.8707	0.2892	0.4939	1.535	0.6322	T2E
21	rs73213846	39799014	1.45	0.1606	1.059	1.987	0.02063	T2E
21	rs13048849	39799091	0.8052	0.2127	0.5307	1.222	0.3085	T2E
21	rs62217913	39799126	0.8617	0.1424	0.6519	1.139	0.296	T2E
21	rs13048984	39799186	1.314	0.1445	0.99	1.745	0.05868	T2E
21	rs8133155	39799465	1.057	0.2392	0.6617	1.69	0.8153	T2E
21	rs2836384	39799538	0.8291	0.1411	0.6288	1.093	0.1839	T2E
21	rs965826	39800096	0.9629	0.1864	0.6682	1.387	0.8391	T2E
21	rs2836385	39800226	1.429	0.1603	1.044	1.957	0.02598	T2E
21	rs2836386	39800697	0.834	0.1428	0.6303	1.103	0.2037	T2E
21	rs62217933	39800967	1.382	0.1589	1.012	1.887	0.04158	T2E
21	rs8133590	39800970	0.8841	0.282	0.5087	1.537	0.6623	T2E
21	rs13050780	39801290	0.848	0.1835	0.5919	1.215	0.369	T2E
21	rs28811397	39801331	1.176	0.2276	0.7525	1.837	0.4772	T2E
21	rs183350656;rs774645396	39801587	1.419	0.1596	1.038	1.94	0.02839	T2E
21	rs13046873	39801658	0.8514	0.1422	0.6444	1.125	0.2579	T2E
21	rs8130547	39801668	0.949	0.188	0.6565	1.372	0.7805	T2E
21	rs11088430	39801739	0.9771	0.1863	0.6783	1.408	0.9011	T2E
21	rs11700491	39802123	0.8482	0.1419	0.6423	1.12	0.2461	T2E
21	rs9974912	39802566	0.8257	0.2134	0.5434	1.254	0.3694	T2E
21	rs9977163	39802666	0.9821	0.1884	0.6788	1.421	0.9236	T2E
21	rs2836387	39802792	0.8664	0.1423	0.6555	1.145	0.3138	T2E
21	21:39803662C,T	39803662	1.338	0.1568	0.9843	1.82	0.06303	T2E
21	rs56109010	39803793	1.392	0.1582	1.021	1.898	0.03657	T2E
21	rs28694319	39804283	0.841	0.2308	0.535	1.322	0.453	T2E
21	rs928773	39804410	0.8569	0.1775	0.6051	1.214	0.3844	T2E
21	rs9983703	39804746	1.117	0.2373	0.7014	1.778	0.6419	T2E
21	rs17230540	39804840	1.151	0.2492	0.7064	1.876	0.5721	T2E
21	rs1573261	39804865	0.9076	0.1545	0.6705	1.228	0.53	T2E
21	rs1573262	39804987	0.9048	0.2984	0.5041	1.624	0.7374	T2E
21	rs1573263	39805095	0.9025	0.1549	0.6661	1.223	0.5076	T2E
21	rs62217939	39805178	1.299	0.1959	0.8851	1.907	0.1813	T2E
21	rs9984089	39805258	1.117	0.2373	0.7014	1.778	0.6419	T2E
21	rs56180262	39805503	1.303	0.1686	0.9362	1.813	0.1167	T2E
21	21:39805797A,G	39805797	1.281	0.1682	0.9215	1.782	0.1406	T2E
21	21:39805875A,G	39805875	1.155	0.1606	0.8429	1.582	0.3702	T2E
21	rs2836393	39805913	0.8345	0.143	0.6305	1.104	0.2058	T2E
21	rs979715	39806127	0.8426	0.1425	0.6372	1.114	0.2294	T2E
21	rs928724	39806885	0.9914	0.1877	0.6862	1.432	0.9632	T2E
21	rs9979478	39807498	0.8611	0.2681	0.5092	1.456	0.5769	T2E
21	rs2836394	39808199	0.989	0.193	0.6776	1.444	0.9545	T2E
21	rs2836395	39808266	1.275	0.1679	0.9174	1.772	0.1479	T2E
21	rs13052814	39808701	0.9616	0.1897	0.6631	1.394	0.8363	T2E
21	rs13046594	39808702	0.9616	0.1897	0.6631	1.394	0.8363	T2E
21	rs7279458	39808959	1.128	0.1425	0.8533	1.492	0.3972	T2E
21	rs12481820	39809361	1.299	0.1723	0.9265	1.821	0.1292	T2E
21	rs1076817	39809392	0.9264	0.2438	0.5744	1.494	0.7537	T2E
21	rs9983067	39809891	1.091	0.2378	0.6849	1.739	0.7129	T2E
21	rs7283535	39810077	0.8594	0.2091	0.5704	1.295	0.4687	T2E
21	rs2836396	39810743	1.332	0.1942	0.9106	1.95	0.1395	T2E
21	rs62217941	39811162	1.372	0.1943	0.9378	2.008	0.1033	T2E
21	rs2836397	39812389	0.7589	0.3072	0.4157	1.386	0.3692	T2E
21	rs2298335	39812481	1.111	0.1623	0.8078	1.527	0.5185	T2E
21	rs8131855	39813085	0.7441	0.224	0.4797	1.154	0.187	T2E
21	rs2298336	39813287	1.164	0.1433	0.8789	1.541	0.2895	T2E
21	rs2252203	39813518	1.163	0.1438	0.8771	1.541	0.2945	T2E
21	rs2252210	39813657	1.172	0.1435	0.8846	1.552	0.269	T2E
21	rs12329907	39813908	0.7244	0.2233	0.4676	1.122	0.1488	T2E
21	rs2836399	39813955	0.8394	0.1474	0.6288	1.12	0.2348	T2E
21	rs7277256	39814055	1.131	0.2647	0.6731	1.9	0.6423	T2E
21	rs113483782	39814175	1.131	0.2647	0.6731	1.9	0.6423	T2E
21	rs115754722	39814251	1.131	0.2647	0.6731	1.9	0.6423	T2E
21	rs17230554	39814374	1.187	0.2718	0.6967	2.022	0.5284	T2E
21	rs2836400	39815212	1.19	0.1428	0.8996	1.574	0.223	T2E
21	rs2410021	39815267	0.7505	0.2598	0.4511	1.249	0.2693	T2E
21	rs16996316	39815368	1.042	0.2599	0.6262	1.735	0.8734	T2E
21	rs17230568	39815520	1.085	0.2622	0.649	1.814	0.7557	T2E
21	rs9808660	39815524	0.7118	0.2165	0.4656	1.088	0.1163	T2E
21	rs2836401	39815576	1.261	0.1422	0.9541	1.666	0.1032	T2E
21	rs2836402	39815839	1.204	0.142	0.9116	1.591	0.1909	T2E
21	rs9305647	39815960	0.73	0.2171	0.4771	1.117	0.1471	T2E
21	rs2836403	39816188	1.202	0.1883	0.8309	1.739	0.3287	T2E
21	rs2836404	39816328	1.209	0.1453	0.9095	1.608	0.1911	T2E
21	rs7283704	39816617	0.7294	0.2644	0.4344	1.225	0.2327	T2E
21	rs2836405	39816771	1.24	0.1456	0.9318	1.649	0.1402	T2E
21	rs2836406	39816822	0.7143	0.2178	0.4661	1.094	0.1223	T2E
21	rs55720726	39817064	1.416	0.2055	0.9462	2.118	0.09083	T2E
21	rs2836407	39818246	1.191	0.1423	0.9013	1.574	0.219	T2E
21	rs11701207	39818838	1.177	0.1876	0.8149	1.7	0.3851	T2E
21	rs2836409	39818923	1.191	0.1423	0.9013	1.574	0.219	T2E
21	rs2836410	39819563	1.168	0.1884	0.8074	1.69	0.4098	T2E
21	rs2836411	39819830	0.8665	0.1456	0.6514	1.153	0.3251	T2E
21	rs8133240	39820408	0.8594	0.1447	0.6472	1.141	0.2952	T2E
21	rs12482723	39821173	1.075	0.2157	0.704	1.64	0.7389	T2E
21	rs78614886	39821265	1.605	0.2936	0.9031	2.854	0.1068	T2E
21	rs12627288	39822162	1.103	0.2701	0.6496	1.873	0.7169	T2E
21	rs75998109	39822586	0.9116	0.2579	0.5498	1.511	0.7196	T2E
21	rs2211871	39822650	0.8833	0.2472	0.5441	1.434	0.6158	T2E
21	rs9305648	39822906	0.8833	0.2472	0.5441	1.434	0.6158	T2E
21	rs2051165	39823349	0.737	0.1763	0.5217	1.041	0.08343	T2E
21	rs1008927	39824173	0.8833	0.2472	0.5441	1.434	0.6158	T2E
21	rs2226375	39824245	1.023	0.1658	0.7394	1.416	0.8894	T2E
21	rs2008887	39824397	0.8784	0.2562	0.5317	1.451	0.6128	T2E
21	21:39825012C,T	39825012	0.7373	0.1748	0.5234	1.039	0.08119	T2E
21	rs143326142	39825583	1.305	0.3143	0.7051	2.417	0.3964	T2E
21	rs2096503	39825768	0.7859	0.249	0.4824	1.28	0.3333	T2E
21	rs2096504	39826033	0.8784	0.2562	0.5317	1.451	0.6128	T2E
21	rs2096505	39826056	0.7373	0.1748	0.5234	1.039	0.08119	T2E
21	rs2105492	39826145	0.7373	0.1748	0.5234	1.039	0.08119	T2E
21	rs9305649	39826185	0.8784	0.2562	0.5317	1.451	0.6128	T2E
21	rs2836413	39826775	0.7101	0.2064	0.4738	1.064	0.09715	T2E
21	rs56031323	39827046	0.6384	0.3022	0.3531	1.154	0.1375	T2E
21	rs2836414	39827425	0.7126	0.2074	0.4746	1.07	0.1022	T2E
21	rs55859251	39827733	0.7101	0.2064	0.4738	1.064	0.09715	T2E
21	rs77028589	39827800	0.8399	0.2697	0.495	1.425	0.5177	T2E
21	rs2410030	39828844	0.8539	0.2458	0.5274	1.382	0.5206	T2E
21	rs28665228	39829247	0.741	0.2062	0.4946	1.11	0.146	T2E
21	rs9979387	39830060	0.7439	0.2072	0.4956	1.117	0.1533	T2E
21	rs10154135	39830550	0.7561	0.2306	0.4811	1.188	0.2254	T2E
21	rs2836415	39830556	0.7439	0.2072	0.4956	1.117	0.1533	T2E
21	rs10154182	39830620	0.7616	0.2077	0.5069	1.144	0.1897	T2E
21	rs1537105	39831660	0.8155	0.137	0.6235	1.067	0.1364	T2E
21	rs7278274	39831796	1.29	0.1868	0.8944	1.86	0.1731	T2E
21	rs12329744	39833341	1.225	0.2426	0.7612	1.97	0.4037	T2E
21	rs2836416	39833491	1.199	0.1967	0.8157	1.764	0.3553	T2E
21	rs4817947	39833569	1.181	0.1968	0.8028	1.737	0.3987	T2E
21	rs12329805	39833768	0.9237	0.1433	0.6975	1.223	0.5795	T2E
21	rs2186346	39834330	1.217	0.1922	0.835	1.774	0.307	T2E
21	rs2836417	39834792	1.65	0.2434	1.024	2.658	0.03974	T2E
21	rs2836418	39835031	1.007	0.179	0.7092	1.43	0.968	T2E
21	rs2836419	39835087	0.9937	0.179	0.6997	1.411	0.972	T2E
21	rs2836420	39835161	0.9557	0.1793	0.6725	1.358	0.8007	T2E
21	rs2836421	39835286	1.072	0.259	0.645	1.78	0.7896	T2E
21	rs1984021	39836204	0.9524	0.2074	0.6343	1.43	0.8139	T2E
21	rs6517468	39837386	0.8427	0.137	0.6442	1.102	0.2116	T2E
21	rs35042034	39837623	1.156	0.1779	0.816	1.639	0.4141	T2E
21	rs2836422	39838035	1.171	0.1486	0.8749	1.566	0.289	T2E
21	rs2836423	39838057	1.732	0.2635	1.033	2.902	0.03716	T2E
21	rs2836424	39838572	1.238	0.1813	0.8679	1.767	0.2384	T2E
21	21:39838825C,T	39838825	1.008	0.2102	0.6677	1.522	0.9691	T2E
21	rs71316645	39840704	0.9127	0.1778	0.6442	1.293	0.6075	T2E
21	rs2836426	39841399	0.854	0.1385	0.651	1.12	0.2545	T2E
21	rs7277642	39841973	0.9585	0.2028	0.6441	1.426	0.8344	T2E
21	rs74865278	39842249	1.466	0.2479	0.902	2.384	0.1226	T2E
21	rs2836427	39843083	1.008	0.2102	0.6677	1.522	0.9691	T2E
21	rs9977083	39843392	1.263	0.1788	0.8899	1.794	0.1911	T2E
21	rs2836428	39844788	0.9308	0.2012	0.6274	1.381	0.7215	T2E
21	rs2836429	39845240	1.061	0.1898	0.7313	1.539	0.7554	T2E
21	rs17285189	39845940	1.027	0.2099	0.6806	1.55	0.8991	T2E
21	rs34825969	39846142	1.008	0.2102	0.6677	1.522	0.9691	T2E
21	rs9978004	39846695	1.367	0.219	0.8903	2.1	0.1529	T2E
21	rs2070351	39847562	1.346	0.165	0.9743	1.861	0.07149	T2E
21	rs11701454	39847563	0.8202	0.197	0.5575	1.207	0.3144	T2E
21	rs2226742	39848630	1.036	0.2089	0.6881	1.56	0.8648	T2E
21	rs13052107	39848961	0.9904	0.1768	0.7003	1.401	0.9565	T2E
21	rs9984495	39848966	1.318	0.2194	0.8572	2.026	0.2086	T2E
21	21:39849553G,T	39849553	1.019	0.2065	0.6799	1.528	0.9266	T2E
21	rs2836431	39849917	1.966	0.3272	1.035	3.733	0.03878	T2E
21	rs2836432	39850709	1.073	0.2106	0.7104	1.622	0.7366	T2E
21	rs62219570	39852079	1.704	0.3055	0.9366	3.102	0.0809	T2E
21	rs1041795	39852396	1.058	0.1848	0.7361	1.519	0.7622	T2E
21	rs1041796	39852472	1.062	0.2051	0.7108	1.588	0.7677	T2E
21	rs2836433	39853336	1.947	0.3181	1.044	3.631	0.03622	T2E
21	rs2836434	39853688	1.045	0.2074	0.6959	1.569	0.832	T2E
21	rs62219571	39854260	1.045	0.2074	0.6959	1.569	0.832	T2E
21	rs62219572	39854510	1.045	0.2074	0.6959	1.569	0.832	T2E
21	rs2211872	39854793	1.035	0.2135	0.6814	1.573	0.8708	T2E
21	rs2226376	39854997	1.045	0.2074	0.6959	1.569	0.832	T2E
21	rs2410033	39855659	2.007	0.3173	1.078	3.738	0.02813	T2E
21	rs35693265	39855752	1.072	0.2084	0.7124	1.612	0.7393	T2E
21	rs1013766	39856415	1.102	0.2116	0.7278	1.668	0.6464	T2E
21	rs1013767	39856554	1.077	0.2084	0.7156	1.62	0.7228	T2E
21	rs34213498	39857100	1.045	0.2074	0.6959	1.569	0.832	T2E
21	rs35273667	39857543	1.072	0.2084	0.7124	1.612	0.7393	T2E
21	rs13052418	39857628	1.031	0.2078	0.6862	1.549	0.8828	T2E
21	rs11700443	39858210	0.9412	0.1699	0.6746	1.313	0.7214	T2E
21	rs2212930	39858902	1.224	0.1477	0.9161	1.635	0.1718	T2E
21	rs2212931	39859190	0.8682	0.1397	0.6602	1.142	0.312	T2E
21	rs35568883	39860256	0.9412	0.1699	0.6746	1.313	0.7214	T2E
21	rs2836435	39860688	1.058	0.1848	0.7361	1.519	0.7622	T2E
21	rs2836436	39861730	1.245	0.1689	0.8944	1.734	0.194	T2E
21	rs9981032	39861803	1.245	0.1689	0.8944	1.734	0.194	T2E
21	rs1999326	39861829	1.102	0.2116	0.7278	1.668	0.6464	T2E
21	rs2898353	39863285	1.266	0.169	0.9089	1.763	0.1631	T2E
21	rs960819	39864014	1.266	0.169	0.9089	1.763	0.1631	T2E
21	rs2836437	39864584	1.094	0.1816	0.7667	1.562	0.6195	T2E
21	rs2836438	39864727	1.073	0.2106	0.7104	1.622	0.7366	T2E
21	21:39865150C,T	39865150	0.9297	0.17	0.6663	1.297	0.6682	T2E
21	rs2836440	39865339	0.9297	0.17	0.6663	1.297	0.6682	T2E
21	21:39865855C,T	39865855	1.021	0.1576	0.7499	1.391	0.8943	T2E
21	rs11910637	39868781	0.907	0.1386	0.6913	1.19	0.481	T2E
21	rs2226683	39868927	1.082	0.2005	0.7304	1.603	0.6944	T2E
21	rs2836441	39870310	1.084	0.2024	0.7287	1.611	0.6916	T2E
21	rs2836442	39871042	0.946	0.1392	0.7201	1.243	0.69	T2E
21	rs2836443	39871276	0.9605	0.1433	0.7253	1.272	0.7784	T2E
21	rs2836444	39871435	0.8975	0.1601	0.6557	1.228	0.4993	T2E
21	rs76003026	39871699	0.9163	0.1995	0.6197	1.355	0.6614	T2E
21	rs2836445	39872696	0.922	0.1402	0.7005	1.214	0.5623	T2E
21	rs2836446	39872956	1.153	0.2027	0.7748	1.715	0.4834	T2E
21	rs3787907	39873084	1.009	0.177	0.713	1.427	0.9613	T2E
21	rs2836447	39873981	0.9905	0.1767	0.7006	1.4	0.957	T2E
21	rs2836448	39874086	1.134	0.2028	0.7617	1.687	0.5366	T2E
21	rs73906313	39875531	0.8334	0.2055	0.5571	1.247	0.3754	T2E
21	rs2836450	39877431	1.131	0.2009	0.7628	1.676	0.5406	T2E
21	rs73906314	39878586	0.9728	0.1764	0.6884	1.375	0.8759	T2E
21	rs1015022	39878982	0.9076	0.1435	0.6851	1.202	0.4994	T2E
21	rs2836452	39879350	0.9772	0.1781	0.6892	1.386	0.897	T2E
21	rs11911137	39879851	1.104	0.2001	0.7461	1.634	0.6201	T2E
21	rs7277942	39880854	1.028	0.1815	0.7206	1.468	0.8771	T2E
21	rs9305650	39881848	0.7786	0.142	0.5895	1.028	0.07796	T2E
21	rs7282902	39881860	1.011	0.1953	0.6893	1.482	0.9558	T2E
21	rs2836454	39883138	1.538	0.3206	0.8207	2.884	0.1791	T2E
21	rs9305651	39883562	1.538	0.3206	0.8207	2.884	0.1791	T2E
21	rs2836455	39883631	1.281	0.1847	0.8919	1.84	0.1801	T2E
21	rs9976047	39884872	0.9881	0.1956	0.6734	1.45	0.9512	T2E
21	rs11088432	39885023	0.7594	0.1412	0.5758	1.002	0.0513	T2E
21	rs116173244	39887749	1.78	0.33	0.9322	3.398	0.08061	T2E
21	rs67297531	39887793	1.227	0.1809	0.8611	1.75	0.2571	T2E
21	rs8134689	39890830	1.162	0.181	0.815	1.657	0.4068	T2E
21	rs2155718	39891105	1.011	0.1953	0.6893	1.482	0.9558	T2E
21	rs11701364	39891572	1.227	0.1933	0.8403	1.793	0.2891	T2E
21	rs11701866	39891956	1.248	0.1943	0.8528	1.826	0.2543	T2E
21	rs13047775	39892115	1.011	0.1953	0.6893	1.482	0.9558	T2E
21	rs73906316	39892356	0.8067	0.2062	0.5385	1.208	0.2976	T2E
21	rs2836456	39892520	2.051	0.3614	1.01	4.165	0.04686	T2E
21	rs2836458	39893041	0.7866	0.1423	0.5951	1.04	0.09166	T2E
21	rs59887250	39895082	0.7992	0.2043	0.5355	1.193	0.2727	T2E
21	rs2836459	39895270	1.364	0.1669	0.9833	1.891	0.06306	T2E
21	rs17230638	39895471	0.7816	0.2164	0.5115	1.195	0.2549	T2E
21	rs2836463	39896191	1.261	0.1809	0.8842	1.797	0.2007	T2E
21	rs17230645	39896374	0.788	0.2057	0.5265	1.179	0.2467	T2E
21	rs2836464	39896592	1.027	0.1934	0.7028	1.5	0.8918	T2E
21	rs2836466	39896856	0.8083	0.1423	0.6115	1.068	0.1347	T2E
21	rs3827204	39897186	0.8103	0.1425	0.6128	1.071	0.1399	T2E
21	rs2836468	39897264	0.7675	0.2014	0.5172	1.139	0.1888	T2E
21	rs3787911	39897371	0.7675	0.2014	0.5172	1.139	0.1888	T2E
21	rs2836469	39897553	0.8146	0.1425	0.6161	1.077	0.1502	T2E
21	rs2836470	39897807	0.7675	0.2014	0.5172	1.139	0.1888	T2E
21	rs2212598	39897884	1.253	0.1804	0.8796	1.784	0.2116	T2E
21	rs2212599	39897899	1.048	0.1923	0.7193	1.528	0.8056	T2E
21	rs7283796	39898010	0.7915	0.2067	0.5279	1.187	0.258	T2E
21	rs2836471	39898289	1.538	0.3206	0.8207	2.884	0.1791	T2E
21	rs2836472	39898389	0.8269	0.1424	0.6255	1.093	0.182	T2E
21	rs1573331	39898707	0.9097	0.1496	0.6784	1.22	0.527	T2E
21	rs2836473	39899477	0.8065	0.143	0.6094	1.068	0.1328	T2E
21	21:39899504A,G	39899504	1.09	0.1427	0.8239	1.442	0.5465	T2E
21	rs1888470	39899535	1.201	0.1714	0.8583	1.681	0.2852	T2E
21	rs74692506	39899863	1.471	0.3115	0.7987	2.708	0.2156	T2E
21	rs8127366	39900026	1.101	0.1432	0.8316	1.458	0.5014	T2E
21	rs8128428	39900027	1.101	0.1432	0.8316	1.458	0.5014	T2E
21	rs28663998	39900141	1.379	0.1776	0.9739	1.954	0.07009	T2E
21	rs2032322	39901501	1.297	0.1463	0.9735	1.728	0.07568	T2E
21	rs67417358	39901599	1.28	0.1959	0.8718	1.879	0.2079	T2E
21	rs79006136	39901616	1.471	0.3115	0.7987	2.708	0.2156	T2E
21	rs112862850	39901793	0.7584	0.2067	0.5058	1.137	0.181	T2E
21	rs2410035	39901838	1.309	0.1466	0.9824	1.745	0.06598	T2E
21	rs1573332	39902441	1.297	0.1463	0.9735	1.728	0.07568	T2E
21	rs2836474	39902512	0.8065	0.143	0.6094	1.068	0.1328	T2E
21	rs2836475	39902876	1.296	0.1843	0.9027	1.859	0.1601	T2E
21	rs3787914	39903359	1.069	0.1922	0.7333	1.558	0.7292	T2E
21	rs1888471	39903923	1.222	0.1524	0.9062	1.647	0.1889	T2E
21	rs1888472	39903980	1.151	0.1589	0.8432	1.572	0.375	T2E
21	rs1888473	39904064	1.222	0.1524	0.9062	1.647	0.1889	T2E
21	rs1888474	39904188	1.2	0.1528	0.8893	1.619	0.2333	T2E
21	rs2836476	39905038	0.9032	0.1421	0.6837	1.193	0.4737	T2E
21	rs3787916	39905226	0.9032	0.1421	0.6837	1.193	0.4737	T2E
21	rs62219612	39906305	0.9137	0.1425	0.691	1.208	0.5263	T2E
21	rs2836478	39906374	0.8732	0.1817	0.6115	1.247	0.4556	T2E
21	rs2836479	39906435	0.9114	0.1417	0.6904	1.203	0.5124	T2E
21	rs11701227	39906783	0.9032	0.1421	0.6837	1.193	0.4737	T2E
21	rs11701247	39906852	0.9114	0.1417	0.6904	1.203	0.5124	T2E
21	rs1475877	39907196	1.164	0.1591	0.8521	1.59	0.3402	T2E
21	rs7276042	39907363	0.9032	0.1421	0.6837	1.193	0.4737	T2E
21	rs2836480	39907437	0.9032	0.1421	0.6837	1.193	0.4737	T2E
21	rs2836481	39907780	0.9032	0.1421	0.6837	1.193	0.4737	T2E
21	rs2836482	39907857	1.234	0.1526	0.915	1.664	0.1682	T2E
21	rs62219614	39908003	0.9032	0.1421	0.6837	1.193	0.4737	T2E
21	rs2836483	39908141	0.9032	0.1421	0.6837	1.193	0.4737	T2E
21	rs7280823	39908163	1.234	0.1526	0.915	1.664	0.1682	T2E
21	rs2836484	39908195	0.9142	0.1417	0.6925	1.207	0.5268	T2E
21	rs2836485	39908413	1.056	0.1821	0.739	1.509	0.7652	T2E
21	rs2836487	39908510	1.104	0.1454	0.8305	1.468	0.4949	T2E
21	rs1893199	39908521	1.104	0.1454	0.8305	1.468	0.4949	T2E
21	rs2836488	39908540	1.095	0.1473	0.8202	1.461	0.5387	T2E
21	rs1893200	39908763	1.341	0.1851	0.9327	1.927	0.1133	T2E
21	rs1893201	39908770	1.359	0.1851	0.9455	1.953	0.09749	T2E
21	rs9984958	39908935	0.8771	0.1438	0.6617	1.163	0.3617	T2E
21	rs10854385	39909266	1.31	0.1864	0.909	1.887	0.1477	T2E
21	rs2836489	39910680	0.9779	0.1477	0.7321	1.306	0.8795	T2E
21	rs1888475	39912467	1.31	0.1864	0.909	1.887	0.1477	T2E
21	rs9980455	39912958	1.2	0.2174	0.7837	1.838	0.4014	T2E
21	rs9981003	39912961	1.2	0.2174	0.7837	1.838	0.4014	T2E
21	rs2836491	39913016	1.223	0.2172	0.7989	1.872	0.3544	T2E
21	rs2836492	39913129	1.208	0.1643	0.8757	1.667	0.2494	T2E
21	rs2836493	39913147	1.235	0.2188	0.8045	1.896	0.3344	T2E
21	rs62219616	39913206	1.279	0.1495	0.9544	1.715	0.09939	T2E
21	rs16996424	39913341	0.9456	0.2943	0.5312	1.684	0.8493	T2E
21	rs16996425	39913386	0.9456	0.2943	0.5312	1.684	0.8493	T2E
21	rs2836494	39913625	1.186	0.1654	0.8578	1.64	0.3018	T2E
21	rs2836495	39913669	1.191	0.2047	0.7974	1.779	0.3932	T2E
21	rs2898354	39913834	1.17	0.1662	0.8446	1.62	0.3452	T2E
21	rs79212643	39913995	1.102	0.2423	0.6853	1.772	0.6889	T2E
21	rs9984425	39914308	1.142	0.1674	0.8229	1.586	0.4264	T2E
21	21:39914513A,C	39914513	1.273	0.2129	0.8385	1.932	0.2573	T2E
21	rs12329687	39915255	1.273	0.2129	0.8385	1.932	0.2573	T2E
21	rs2836497	39916247	1.142	0.1674	0.8229	1.586	0.4264	T2E
21	rs2836498	39916756	1.254	0.1497	0.9353	1.682	0.1303	T2E
21	rs2836499	39916790	1.254	0.1497	0.9353	1.682	0.1303	T2E
21	rs2836500	39916849	1.254	0.1497	0.9353	1.682	0.1303	T2E
21	rs8132394	39916867	1.254	0.1497	0.9353	1.682	0.1303	T2E
21	rs28562445	39916890	1.254	0.1497	0.9353	1.682	0.1303	T2E
21	rs8132408	39916898	1.254	0.1497	0.9353	1.682	0.1303	T2E
21	rs8133498	39916910	1.254	0.1497	0.9353	1.682	0.1303	T2E
21	rs2836501	39917163	1.254	0.1497	0.9353	1.682	0.1303	T2E
21	21:39917180C,T	39917180	1.254	0.1497	0.9353	1.682	0.1303	T2E
21	rs2836503	39917284	1.254	0.1497	0.9353	1.682	0.1303	T2E
21	rs28536009	39917735	1.254	0.1497	0.9353	1.682	0.1303	T2E
21	rs2836504	39917948	1.254	0.1497	0.9353	1.682	0.1303	T2E
21	rs3787917	39918509	1.254	0.1497	0.9353	1.682	0.1303	T2E
21	21:39918553A,G	39918553	1.283	0.2114	0.8477	1.941	0.2387	T2E
21	rs2836506	39919576	1.254	0.1497	0.9353	1.682	0.1303	T2E
21	rs2836507	39919716	1.254	0.1497	0.9353	1.682	0.1303	T2E
21	rs2836508	39920008	1.254	0.1497	0.9353	1.682	0.1303	T2E
21	rs2836509	39920321	1.264	0.1491	0.9433	1.692	0.1168	T2E
21	rs113336545	39920398	1.219	0.1464	0.915	1.624	0.176	T2E
21	rs111331212	39920757	1.087	0.2368	0.6837	1.73	0.7232	T2E
21	rs113956148	39920763	1.273	0.1486	0.9512	1.703	0.1046	T2E
21	rs113867359	39920805	1.273	0.1486	0.9512	1.703	0.1046	T2E
21	rs112725930	39920849	1.3	0.1471	0.9746	1.735	0.07421	T2E
21	rs111832338	39920894	1.289	0.2107	0.8528	1.948	0.2286	T2E
21	rs9977835	39921313	1.254	0.1497	0.9353	1.682	0.1303	T2E
21	rs9977841	39921319	1.254	0.1497	0.9353	1.682	0.1303	T2E
21	rs2836510	39921336	1.254	0.1497	0.9353	1.682	0.1303	T2E
21	rs9978706	39921472	1.254	0.1497	0.9353	1.682	0.1303	T2E
21	rs9978197	39921482	1.254	0.1497	0.9353	1.682	0.1303	T2E
21	rs9978050	39921583	1.273	0.1486	0.9512	1.703	0.1046	T2E
21	rs9980821	39921759	1.254	0.1497	0.9353	1.682	0.1303	T2E
21	rs16996463	39921795	1.254	0.1497	0.9353	1.682	0.1303	T2E
21	rs62219617	39921866	0.9104	0.2961	0.5096	1.627	0.7514	T2E
21	rs2836511	39921970	1.254	0.1497	0.9353	1.682	0.1303	T2E
21	rs12482998	39922209	1.148	0.1675	0.8264	1.594	0.411	T2E
21	rs2212601	39922598	1.254	0.1497	0.9353	1.682	0.1303	T2E
21	rs2212602	39922720	1.254	0.1497	0.9353	1.682	0.1303	T2E
21	rs2226682	39922967	1.254	0.1497	0.9353	1.682	0.1303	T2E
21	rs8129056	39923375	1.254	0.1497	0.9353	1.682	0.1303	T2E
21	rs8128002	39923401	1.254	0.1497	0.9353	1.682	0.1303	T2E
21	rs56080396	39923726	1.254	0.1497	0.9353	1.682	0.1303	T2E
21	rs12482179	39923835	1.273	0.1505	0.948	1.71	0.1085	T2E
21	rs12482035	39923852	1.254	0.1497	0.9353	1.682	0.1303	T2E
21	rs12482036	39923856	1.254	0.1497	0.9353	1.682	0.1303	T2E
21	rs4816598	39923923	1.273	0.2129	0.8385	1.932	0.2573	T2E
21	rs4817949	39924071	1.15	0.2075	0.7658	1.727	0.5001	T2E
21	rs12482226	39924114	1.382	0.147	1.036	1.843	0.02785	T2E
21	rs12482155	39924276	1.201	0.1471	0.9004	1.603	0.2123	T2E
21	rs11701672	39925225	1.254	0.1497	0.9353	1.682	0.1303	T2E
21	rs11088435	39925381	1.254	0.1497	0.9353	1.682	0.1303	T2E
21	rs11088436	39925422	1.254	0.1497	0.9353	1.682	0.1303	T2E
21	rs12483227	39925723	1.267	0.1499	0.9441	1.699	0.1149	T2E
21	rs12483195	39925724	1.267	0.1499	0.9441	1.699	0.1149	T2E
21	rs12483176	39925771	1.273	0.1505	0.948	1.71	0.1085	T2E
21	rs62219639	39926262	1.245	0.1502	0.9272	1.671	0.1451	T2E
21	rs8129400	39926854	1.26	0.1502	0.939	1.692	0.1233	T2E
21	rs8130048	39927022	1.244	0.1499	0.9271	1.668	0.1457	T2E
21	rs8130830	39927048	1.248	0.1488	0.932	1.67	0.1371	T2E
21	rs9980236	39928688	1.16	0.2088	0.7704	1.746	0.4775	T2E
21	rs9978269	39929985	1.164	0.1613	0.8483	1.596	0.3472	T2E
21	rs2836513	39930299	1.129	0.1673	0.8135	1.567	0.4679	T2E
21	rs4817950	39930483	1.123	0.1685	0.807	1.562	0.4916	T2E
21	rs1999328	39930706	1.16	0.2088	0.7704	1.746	0.4775	T2E
21	rs2212603	39931009	1.14	0.209	0.7566	1.716	0.5318	T2E
21	rs2836514	39931474	1.232	0.15	0.9185	1.653	0.1635	T2E
21	rs8128006	39931636	1.242	0.1494	0.9266	1.664	0.1472	T2E
21	rs8127766	39931661	1.111	0.2079	0.7389	1.669	0.6139	T2E
21	rs28479390	39931757	1.296	0.2128	0.8537	1.966	0.2237	T2E
21	rs2836515	39932379	1.17	0.1471	0.8766	1.561	0.2868	T2E
21	rs1023153	39933280	1.16	0.2088	0.7704	1.746	0.4775	T2E
21	rs9979462	39933685	1.273	0.2129	0.8385	1.932	0.2573	T2E
21	rs1023372	39933864	1.08	0.254	0.6561	1.776	0.7632	T2E
21	rs2212604	39935300	1.216	0.1576	0.893	1.656	0.2142	T2E
21	rs2226684	39936384	1.14	0.209	0.7566	1.716	0.5318	T2E
21	rs2212605	39936511	1.076	0.2429	0.6682	1.732	0.7638	T2E
21	rs9978340	39936723	1.261	0.2115	0.8327	1.908	0.2738	T2E
21	rs2836516	39937005	1.162	0.1529	0.8608	1.568	0.3273	T2E
21	rs2836517	39937085	1.19	0.1469	0.8924	1.587	0.2362	T2E
21	rs2187307	39937443	1.061	0.1921	0.7278	1.546	0.7595	T2E
21	rs28477632	39937882	1.25	0.2131	0.8234	1.898	0.2945	T2E
21	rs10483047	39938097	1.273	0.2129	0.8385	1.932	0.2573	T2E
21	rs6517470	39938125	1.239	0.1486	0.9259	1.658	0.1494	T2E
21	21:39938412A,C	39938412	1.061	0.1921	0.7278	1.546	0.7595	T2E
21	rs2836519	39939152	1.16	0.1463	0.8707	1.545	0.3108	T2E
21	rs9808818	39939359	1.25	0.2131	0.8234	1.898	0.2945	T2E
21	rs62217460	39940619	0.9104	0.2961	0.5096	1.627	0.7514	T2E
21	rs3827207	39940890	1.189	0.1532	0.8807	1.606	0.2582	T2E
21	rs2836521	39941561	1.038	0.1915	0.7132	1.511	0.8454	T2E
21	rs73215997	39941627	0.9554	0.3064	0.524	1.742	0.8816	T2E
21	rs62217461	39941772	1.05	0.2436	0.6513	1.692	0.8417	T2E
21	rs62217462	39942087	1.05	0.2436	0.6513	1.692	0.8417	T2E
21	rs9984023	39942213	1.061	0.1921	0.7278	1.546	0.7595	T2E
21	rs2836522	39943085	1.286	0.2144	0.8445	1.957	0.2414	T2E
21	rs9975915	39943270	1.286	0.2144	0.8445	1.957	0.2414	T2E
21	rs57780472	39945134	1.112	0.2997	0.6183	2.002	0.7221	T2E
21	rs4817952	39945579	1.093	0.2214	0.708	1.686	0.6893	T2E
21	rs9974388	39945634	1.13	0.1985	0.7656	1.667	0.539	T2E
21	21:39945829A,G	39945829	1.484	0.2751	0.8658	2.545	0.151	T2E
21	rs2836525	39945849	1.028	0.2226	0.6645	1.59	0.9018	T2E
21	rs62217464	39946229	1.159	0.2067	0.7731	1.738	0.4746	T2E
21	rs35004194	39946268	1.243	0.2412	0.7745	1.994	0.3679	T2E
21	rs9975132	39946480	1.304	0.1431	0.9847	1.726	0.06397	T2E
21	rs6517471	39946988	1.232	0.164	0.8935	1.699	0.2029	T2E
21	rs8129955	39947697	1.138	0.2358	0.7168	1.806	0.584	T2E
21	rs2836526	39947711	1.223	0.2055	0.8175	1.83	0.3273	T2E
21	rs2836527	39947747	0.9652	0.2329	0.6114	1.524	0.879	T2E
21	rs2836528	39948102	1.223	0.2055	0.8175	1.83	0.3273	T2E
21	rs8130680	39948136	1.308	0.1426	0.989	1.73	0.05974	T2E
21	rs3761364	39948154	1.223	0.2055	0.8175	1.83	0.3273	T2E
21	rs2836529	39948379	1.223	0.2055	0.8175	1.83	0.3273	T2E
21	21:39948922A,G	39948922	1.271	0.2409	0.7926	2.037	0.3198	T2E
21	21:39948990A,G	39948990	1.299	0.143	0.9814	1.719	0.06742	T2E
21	21:39949044A,T	39949044	1.315	0.1454	0.9887	1.748	0.05983	T2E
21	rs2836533	39949193	1.247	0.142	0.9443	1.647	0.1197	T2E
21	rs11702580	39949456	1.271	0.2409	0.7926	2.037	0.3198	T2E
21	rs2836534	39949551	0.9876	0.2323	0.6264	1.557	0.957	T2E
21	rs2836535	39950290	1.233	0.2702	0.7262	2.095	0.4376	T2E
21	rs2836536	39950302	1.233	0.2702	0.7262	2.095	0.4376	T2E
21	rs62217465	39950577	1.184	0.232	0.7515	1.866	0.4665	T2E
21	rs3827208	39950587	1.398	0.1455	1.051	1.859	0.02123	T2E
21	rs715860	39950966	1.049	0.207	0.6995	1.575	0.8156	T2E
21	21:39951162A,C	39951162	1.428	0.166	1.031	1.977	0.03192	T2E
21	21:39951548A,C	39951548	1.422	0.1455	1.069	1.892	0.0155	T2E
21	rs9975948	39951647	1.439	0.1524	1.067	1.939	0.01706	T2E
21	rs7281966	39951966	1.005	0.2364	0.6322	1.597	0.984	T2E
21	rs17230728	39952654	1.118	0.2938	0.6285	1.988	0.7045	T2E
21	rs7278432	39952699	1.049	0.207	0.6995	1.575	0.8156	T2E
21	rs9979650	39953088	1.359	0.2433	0.8436	2.189	0.2074	T2E
21	rs9979582	39953232	1.359	0.2433	0.8436	2.189	0.2074	T2E
21	rs56265081	39953408	1.233	0.2702	0.7262	2.095	0.4376	T2E
21	rs35994703	39953477	1.445	0.2756	0.8418	2.48	0.1818	T2E
21	rs6517472	39953486	1.14	0.2209	0.7392	1.757	0.5536	T2E
21	rs61506512	39953734	1.233	0.2702	0.7262	2.095	0.4376	T2E
21	rs58714944	39954127	1.233	0.2702	0.7262	2.095	0.4376	T2E
21	rs12483349	39954162	1.432	0.1452	1.077	1.903	0.01342	T2E
21	rs12483329	39954268	1.432	0.1452	1.077	1.903	0.01342	T2E
21	rs2836541	39954413	1.359	0.2433	0.8436	2.189	0.2074	T2E
21	rs914151	39954870	1.384	0.1432	1.046	1.833	0.02312	T2E
21	rs9305653	39955226	0.7342	0.1468	0.5506	0.9791	0.03538	T2E
21	rs9305654	39955253	1.229	0.1457	0.9236	1.635	0.1573	T2E
21	21:39955438A,C	39955438	1.24	0.1459	0.9319	1.651	0.1398	T2E
21	rs2836543	39955464	1.232	0.1448	0.9279	1.637	0.149	T2E
21	rs881837	39955954	0.8959	0.1457	0.6733	1.192	0.4504	T2E
21	rs73217906	39958865	0.8236	0.2386	0.516	1.315	0.4159	T2E
21	rs61428957	39959157	0.9139	0.2192	0.5947	1.404	0.6813	T2E
21	rs76186517	39959161	0.9139	0.2192	0.5947	1.404	0.6813	T2E
21	rs11700937	39959314	1.026	0.1726	0.7313	1.438	0.8837	T2E
21	21:39960164A,C	39960164	1.159	0.1557	0.8544	1.573	0.3424	T2E
21	rs11702876	39960483	0.9404	0.169	0.6752	1.31	0.7161	T2E
21	rs8134349	39961310	0.9371	0.157	0.6889	1.275	0.6789	T2E
21	rs2073427	39961387	1.053	0.2589	0.634	1.749	0.842	T2E
21	rs9789875	39962001	1.007	0.1334	0.7751	1.307	0.9605	T2E
21	rs9789883	39962278	0.9657	0.1339	0.7428	1.256	0.7945	T2E
21	rs28705162	39962303	1.19	0.1827	0.8315	1.702	0.3419	T2E
21	rs2255750	39962813	1.108	0.1596	0.8104	1.515	0.5202	T2E
21	rs2836544	39963124	0.9395	0.1537	0.6952	1.27	0.6849	T2E
21	rs975846	39963301	0.9012	0.1463	0.6765	1.2	0.4769	T2E
21	rs9983661	39963331	0.9168	0.2498	0.5619	1.496	0.728	T2E
21	rs973105	39964199	1.174	0.1827	0.8203	1.679	0.3811	T2E
21	rs9976134	39964375	0.9657	0.1339	0.7428	1.256	0.7945	T2E
21	rs13052090	39964865	0.9583	0.1342	0.7366	1.247	0.7508	T2E
21	rs13051259	39964867	0.9583	0.1342	0.7366	1.247	0.7508	T2E
21	rs73217913	39965498	0.5319	0.2664	0.3156	0.8965	0.01778	T2E
21	rs2244890	39965544	0.9583	0.1342	0.7366	1.247	0.7508	T2E
21	rs2836546	39966133	0.9012	0.1463	0.6765	1.2	0.4769	T2E
21	21:39967076C,T	39967076	1.19	0.1827	0.8315	1.702	0.3419	T2E
21	rs13052641	39967221	0.9013	0.1454	0.6778	1.198	0.4747	T2E
21	rs13052546	39967223	0.9963	0.1336	0.7667	1.295	0.9778	T2E
21	rs2836549	39968139	0.8899	0.1464	0.668	1.186	0.4257	T2E
21	rs2836550	39968482	1.174	0.1827	0.8203	1.679	0.3811	T2E
21	21:39968534A,C	39968534	0.9991	0.1337	0.7689	1.298	0.9947	T2E
21	rs17194207	39968600	1.174	0.1827	0.8203	1.679	0.3811	T2E
21	rs9977611	39970181	0.9674	0.1342	0.7437	1.258	0.8049	T2E
21	rs2070526	39971344	0.9284	0.1355	0.7118	1.211	0.5834	T2E
21	21:39972377C,T	39972377	0.9028	0.1362	0.6913	1.179	0.4527	T2E
21	rs9636639	39972727	1.12	0.1404	0.8502	1.474	0.4212	T2E
21	rs2836554	39973669	1.131	0.1395	0.86	1.486	0.3792	T2E
21	rs2836555	39973752	0.9974	0.1525	0.7398	1.345	0.9865	T2E
21	rs8128621	39974107	1.25	0.1752	0.887	1.763	0.202	T2E
21	rs386076	39974159	0.8862	0.1363	0.6785	1.157	0.3752	T2E
21	rs11702164	39975134	0.9877	0.1524	0.7327	1.331	0.9354	T2E
21	rs11702226	39975283	0.9877	0.1524	0.7327	1.331	0.9354	T2E
21	rs28637034	39975476	0.9501	0.2516	0.5802	1.556	0.8388	T2E
21	rs9974074	39975924	1.197	0.1833	0.8357	1.715	0.3264	T2E
21	rs79117839	39975938	0.9877	0.1524	0.7327	1.331	0.9354	T2E
21	rs9974176	39976072	1.21	0.1826	0.8459	1.731	0.2967	T2E
21	rs11700441	39976153	1.001	0.1524	0.7426	1.35	0.9943	T2E
21	rs464729	39976539	0.8991	0.1363	0.6884	1.174	0.4354	T2E
21	21:39976701A,G	39976701	0.9696	0.1528	0.7187	1.308	0.8401	T2E
21	21:39976729C,T	39976729	1.187	0.1813	0.8316	1.693	0.3456	T2E
21	rs11701228	39977562	0.9696	0.1528	0.7187	1.308	0.8401	T2E
21	rs73217979	39978443	0.967	0.1535	0.7157	1.306	0.8268	T2E
21	rs73217981	39979776	0.995	0.1522	0.7383	1.341	0.9739	T2E
21	rs60914381	39980456	1.214	0.1834	0.8472	1.738	0.2911	T2E
21	rs73217983	39982340	0.9766	0.1536	0.7227	1.32	0.8775	T2E
21	rs73217985	39983251	0.9474	0.1543	0.7001	1.282	0.7263	T2E
21	rs2212597	39983404	1.172	0.1802	0.8235	1.669	0.3774	T2E
21	rs60393496	39984959	1.221	0.184	0.8516	1.752	0.2771	T2E
21	rs56871124	39985054	1.221	0.184	0.8516	1.752	0.2771	T2E
21	rs73217986	39985171	0.5146	0.2654	0.3059	0.8657	0.0123	T2E
21	21:39986245C,T	39986245	0.8815	0.1381	0.6724	1.156	0.3612	T2E
21	rs118331	39990055	0.9055	0.3406	0.4645	1.765	0.7706	T2E
21	rs9976303	39990628	1.314	0.1764	0.9297	1.856	0.122	T2E
21	21:39990690A,G	39990690	0.9588	0.2545	0.5823	1.579	0.8687	T2E
21	rs62217496	39991624	1.195	0.1808	0.8386	1.704	0.3239	T2E
21	rs1055853628	39992159	1.293	0.2654	0.7685	2.175	0.3332	T2E
21	rs58009060	39995179	1.206	0.1883	0.8341	1.745	0.319	T2E
21	rs117394940	39995840	0.659	0.2901	0.3732	1.164	0.1506	T2E
21	21:39996082A,G	39996082	1.026	0.1869	0.7117	1.481	0.8887	T2E
21	rs55651068	39996577	1.254	0.1868	0.8699	1.809	0.225	T2E
21	rs2212932	39998066	1.255	0.1853	0.8725	1.804	0.2209	T2E
21	rs460049	39999216	0.9794	0.3057	0.5379	1.783	0.9458	T2E
21	rs467138	39999862	0.8755	0.3187	0.4688	1.635	0.6767	T2E
21	rs460439	39999894	0.9794	0.3057	0.5379	1.783	0.9458	T2E
21	rs56159937	40000184	1.254	0.1868	0.8699	1.809	0.225	T2E
21	21:40000787C,T	40000787	1.255	0.1853	0.8725	1.804	0.2209	T2E
21	rs462006	40000876	0.9794	0.3057	0.5379	1.783	0.9458	T2E
21	rs28465589	40001074	1.225	0.1832	0.8557	1.755	0.2673	T2E
21	rs463226	40001546	1.131	0.2647	0.6731	1.9	0.6423	T2E
21	rs59304931	40002077	1.225	0.1832	0.8557	1.755	0.2673	T2E
21	rs462179	40002199	1.18	0.2673	0.6988	1.993	0.5355	T2E
21	rs462317	40002535	1.18	0.2673	0.6988	1.993	0.5355	T2E
21	rs464484	40003117	1.18	0.2673	0.6988	1.993	0.5355	T2E
21	rs2836578	40003331	1.225	0.1846	0.8529	1.758	0.2723	T2E
21	21:40006081C,T	40006081	1.229	0.157	0.9038	1.672	0.1884	T2E
21	rs9977881	40007222	1.225	0.1832	0.8557	1.755	0.2673	T2E
21	rs78445426	40007518	0.6164	0.2905	0.3488	1.089	0.09581	T2E
21	rs459094	40007704	1.22	0.1578	0.8952	1.662	0.2083	T2E
21	rs11910589	40007969	1.209	0.1832	0.8442	1.731	0.3006	T2E
21	rs9980524	40008321	1.225	0.1832	0.8557	1.755	0.2673	T2E
21	rs460695	40008325	0.8901	0.1371	0.6804	1.165	0.396	T2E
21	rs462507	40008668	1.229	0.157	0.9038	1.672	0.1884	T2E
21	rs11702424	40008675	0.9524	0.1447	0.7172	1.265	0.7359	T2E
21	rs462588	40009590	1.244	0.1574	0.9141	1.694	0.1648	T2E
21	rs17285455	40009613	1.254	0.1868	0.8699	1.809	0.225	T2E
21	21:40010784C,G	40010784	1.241	0.1883	0.8582	1.795	0.2509	T2E
21	rs73217997	40010946	0.8657	0.1569	0.6365	1.177	0.3581	T2E
21	rs456457	40011916	1.25	0.1582	0.9171	1.705	0.1577	T2E
21	rs456658	40012656	0.976	0.1514	0.7254	1.313	0.8722	T2E
21	rs76622165	40012667	1.106	0.1705	0.7917	1.544	0.5554	T2E
21	rs461679	40012670	1.014	0.1403	0.7699	1.334	0.9231	T2E
21	rs460843	40013059	1.025	0.166	0.7404	1.419	0.8816	T2E
21	rs458783	40013225	1.037	0.166	0.7489	1.436	0.8269	T2E
21	rs62217511	40013566	1.036	0.1611	0.7557	1.421	0.8253	T2E
21	rs57427707	40013873	0.9557	0.1613	0.6967	1.311	0.7788	T2E
21	rs73902704	40013878	0.9673	0.1623	0.7038	1.33	0.8378	T2E
21	21:40014437C,T	40014437	1.042	0.1673	0.7508	1.446	0.8052	T2E
21	rs61189207	40015171	0.9946	0.1627	0.723	1.368	0.9733	T2E
21	rs460947	40015278	1.025	0.166	0.7404	1.419	0.8816	T2E
21	21:40015308C,T	40015308	0.9835	0.1627	0.715	1.353	0.9188	T2E
21	21:40015791A,T	40015791	1.046	0.1412	0.7934	1.38	0.7486	T2E
21	rs463501	40016285	1.025	0.166	0.7404	1.419	0.8816	T2E
21	rs456170	40016860	1.055	0.1414	0.7993	1.391	0.7071	T2E
21	21:40017446G,T	40017446	1.036	0.1611	0.7557	1.421	0.8253	T2E
21	rs112960020	40018107	0.9375	0.1613	0.6834	1.286	0.689	T2E
21	21:40018471A,G	40018471	1.036	0.1649	0.7502	1.432	0.828	T2E
21	rs9976018	40019129	1.053	0.1623	0.7658	1.447	0.752	T2E
21	rs461592	40019336	1.025	0.166	0.7404	1.419	0.8816	T2E
21	rs9976458	40019473	1.072	0.1628	0.7794	1.476	0.6675	T2E
21	rs11911827	40019733	0.9173	0.1612	0.6688	1.258	0.5921	T2E
21	rs2836593	40021090	0.9173	0.1612	0.6688	1.258	0.5921	T2E
21	rs465004	40021851	1.025	0.166	0.7404	1.419	0.8816	T2E
21	rs9979888	40022099	1.042	0.154	0.7704	1.409	0.7897	T2E
21	rs6517474	40023133	1.042	0.154	0.7704	1.409	0.7897	T2E
21	rs463530	40023430	1.009	0.1658	0.7289	1.396	0.9578	T2E
21	rs4817954	40023857	1.052	0.1541	0.778	1.424	0.7403	T2E
21	rs79748455	40024153	0.9143	0.2218	0.5919	1.412	0.6865	T2E
21	rs464519	40024182	1.044	0.1524	0.7741	1.407	0.7797	T2E
21	rs62217513	40024416	0.954	0.1395	0.7258	1.254	0.7357	T2E
21	rs2836597	40024424	1.064	0.1399	0.8087	1.399	0.6589	T2E
21	rs458465	40024644	1.036	0.1524	0.7684	1.397	0.8168	T2E
21	rs2836598	40024758	0.954	0.1395	0.7258	1.254	0.7357	T2E
21	rs459813	40024830	1.004	0.1636	0.7289	1.384	0.979	T2E
21	rs460112	40025225	1.025	0.166	0.7404	1.419	0.8816	T2E
21	rs461488	40025249	1.004	0.1636	0.7289	1.384	0.979	T2E
21	rs8132920	40027943	0.9957	0.1667	0.7182	1.38	0.9792	T2E
21	rs62217514	40028109	0.9502	0.1642	0.6887	1.311	0.7555	T2E
21	rs9976546	40028193	1.033	0.1523	0.7667	1.393	0.8293	T2E
21	rs8134664	40028421	0.9899	0.167	0.7136	1.373	0.9515	T2E
21	rs73220113	40028816	0.9757	0.1607	0.7121	1.337	0.8782	T2E
21	rs1540015	40028899	0.9899	0.167	0.7136	1.373	0.9515	T2E
21	rs11701577	40028906	0.981	0.1385	0.7478	1.287	0.8899	T2E
21	rs1540016	40029090	0.9899	0.167	0.7136	1.373	0.9515	T2E
21	rs1015070	40029361	0.9899	0.167	0.7136	1.373	0.9515	T2E
21	rs28446127	40029568	1.048	0.1532	0.776	1.415	0.7601	T2E
21	rs1015069	40029574	1.002	0.167	0.722	1.389	0.9924	T2E
21	rs4143428	40030582	0.981	0.1385	0.7478	1.287	0.8899	T2E
21	rs9647180	40031924	0.9741	0.1668	0.7024	1.351	0.8748	T2E
21	rs61085980	40032140	1.006	0.1378	0.7679	1.318	0.9652	T2E
21	rs28718905	40032244	1.064	0.1536	0.7877	1.438	0.6847	T2E
21	rs8132069	40032611	1.03	0.1402	0.7828	1.356	0.8308	T2E
21	rs9975531	40033035	0.9328	0.1635	0.677	1.285	0.6705	T2E
21	rs62217517	40033177	0.981	0.1385	0.7477	1.287	0.8898	T2E
21	rs62217518	40033189	0.981	0.1385	0.7478	1.287	0.8899	T2E
21	rs764482	40033661	1.067	0.1392	0.8121	1.402	0.6416	T2E
21	rs62217519	40034390	0.9481	0.1395	0.7213	1.246	0.7027	T2E
21	rs11702165	40035313	0.9653	0.1385	0.7358	1.266	0.7987	T2E
21	rs8130434	40036243	0.9685	0.1378	0.7392	1.269	0.8165	T2E
21	rs55955614	40037330	0.9653	0.1385	0.7358	1.266	0.7987	T2E
21	rs58120977	40037346	0.9653	0.1385	0.7358	1.266	0.7987	T2E
21	rs994003	40037550	0.9854	0.168	0.7089	1.37	0.93	T2E
21	rs55819392	40038207	1.061	0.1551	0.783	1.438	0.7023	T2E
21	rs2836602	40039169	0.9653	0.1385	0.7358	1.266	0.7987	T2E
21	rs2836604	40041295	1.046	0.154	0.7733	1.414	0.7711	T2E
21	rs4514962	40041753	0.9653	0.1385	0.7358	1.266	0.7987	T2E
21	rs991816	40042150	1.022	0.1378	0.7802	1.339	0.8732	T2E
21	rs1041780	40044145	1.056	0.1541	0.7809	1.429	0.7221	T2E
21	rs2836610	40044502	0.9496	0.1402	0.7214	1.25	0.7125	T2E
21	rs2212606	40044940	1.044	0.1412	0.7916	1.377	0.7607	T2E
21	rs2836611	40045400	0.9663	0.1618	0.7037	1.327	0.832	T2E
21	21:40047176A,G	40047176	0.9758	0.1654	0.7056	1.35	0.8824	T2E
21	rs2836615	40048039	0.9392	0.1399	0.7139	1.235	0.6537	T2E
21	rs2836616	40048066	1.082	0.1571	0.7953	1.472	0.6157	T2E
21	rs2836618	40048295	1.082	0.1571	0.7953	1.472	0.6157	T2E
21	rs62217557	40048885	0.9612	0.1635	0.6977	1.324	0.8089	T2E
21	rs2836619	40051447	1.003	0.1656	0.725	1.387	0.9859	T2E
21	rs2836620	40053079	1.006	0.1634	0.7301	1.385	0.9726	T2E
21	rs11088437	40053372	0.9259	0.1407	0.7028	1.22	0.5844	T2E
21	rs6517476	40053458	1.006	0.1634	0.7301	1.385	0.9726	T2E
21	rs2836621	40054149	1.083	0.1412	0.8211	1.428	0.5725	T2E
21	21:40056259C,T	40056259	0.9702	0.1619	0.7064	1.333	0.8519	T2E
21	21:40056423A,C	40056423	1.045	0.138	0.7975	1.37	0.7489	T2E
21	rs62217558	40056687	0.991	0.1383	0.7558	1.3	0.9481	T2E
21	rs11701855	40057249	0.9702	0.1619	0.7064	1.333	0.8519	T2E
21	rs2836622	40057488	1.091	0.1553	0.8047	1.479	0.5748	T2E
21	rs28379071	40057541	1.091	0.1553	0.8047	1.479	0.5748	T2E
21	rs2836624	40057558	1.057	0.1383	0.806	1.386	0.6884	T2E
21	rs2836625	40057567	1.091	0.1553	0.8047	1.479	0.5748	T2E
21	rs8130575	40057597	1.057	0.1383	0.806	1.386	0.6884	T2E
21	rs8134419	40057860	1.057	0.1383	0.806	1.386	0.6884	T2E
21	rs8134675	40057891	1.102	0.1554	0.8127	1.495	0.5313	T2E
21	rs8126579	40058192	1.069	0.1387	0.8146	1.403	0.6296	T2E
21	21:40058438G,T	40058438	0.9066	0.1653	0.6556	1.254	0.5531	T2E
21	rs2836627	40059292	1.118	0.1556	0.8239	1.516	0.4744	T2E
21	rs9983626	40059734	1.129	0.1557	0.8322	1.532	0.4352	T2E
21	rs2836628	40060020	0.9066	0.1653	0.6556	1.254	0.5531	T2E
21	rs2246005	40060271	1.01	0.1645	0.7317	1.394	0.9516	T2E
21	rs1893202	40060766	1.01	0.1645	0.7317	1.394	0.9516	T2E
21	rs8128137	40061688	0.9596	0.1619	0.6987	1.318	0.7987	T2E
21	rs9979396	40062425	1.134	0.1558	0.8353	1.538	0.421	T2E
21	rs73222057	40062563	0.9013	0.1634	0.6544	1.241	0.5248	T2E
21	rs9979424	40062564	1.132	0.1549	0.8356	1.533	0.4237	T2E
21	rs9982483	40063104	1.105	0.1546	0.8163	1.496	0.5178	T2E
21	rs11700673	40064571	0.8887	0.1411	0.674	1.172	0.4027	T2E
21	rs62217559	40064624	0.9211	0.1653	0.6661	1.274	0.619	T2E
21	rs62219260	40065045	0.8994	0.1637	0.6526	1.24	0.5171	T2E
21	rs2836630	40065303	0.9181	0.1643	0.6653	1.267	0.603	T2E
21	21:40065906G,T	40065906	0.8957	0.1414	0.6789	1.182	0.4357	T2E
21	rs2836632	40066155	0.9181	0.1643	0.6653	1.267	0.603	T2E
21	rs1475878	40066241	1.01	0.1645	0.7317	1.394	0.9516	T2E
21	rs8126719	40066885	1.128	0.1548	0.8325	1.527	0.4378	T2E
21	rs8126858	40066967	1.112	0.1547	0.8213	1.506	0.4921	T2E
21	rs2836633	40067445	0.9065	0.141	0.6877	1.195	0.4863	T2E
21	rs2070527	40067495	1.013	0.1645	0.7337	1.398	0.938	T2E
21	rs9975776	40068021	1.156	0.1684	0.831	1.608	0.3895	T2E
21	rs2836634	40068230	0.9065	0.141	0.6877	1.195	0.4863	T2E
21	rs9647181	40068571	0.949	0.1619	0.691	1.303	0.7464	T2E
21	rs743447	40068710	1.112	0.1547	0.8213	1.506	0.4921	T2E
21	rs2009690	40069250	1.013	0.1645	0.7337	1.398	0.938	T2E
21	rs2226685	40069825	1.01	0.1645	0.7317	1.394	0.9516	T2E
21	rs2836635	40069850	1.099	0.1399	0.8356	1.446	0.4987	T2E
21	rs2836636	40070129	1.112	0.1547	0.8213	1.506	0.4921	T2E
21	rs55742466	40070489	1.112	0.1547	0.8213	1.506	0.4921	T2E
21	rs2836637	40070520	0.945	0.1581	0.6931	1.288	0.7203	T2E
21	rs56154327	40070558	1.112	0.1547	0.8213	1.506	0.4921	T2E
21	rs62219262	40070573	0.9326	0.1643	0.6758	1.287	0.671	T2E
21	rs62219263	40070738	0.9326	0.1643	0.6758	1.287	0.671	T2E
21	rs62219264	40070847	0.9394	0.1645	0.6805	1.297	0.7041	T2E
21	rs2836638	40070986	0.9986	0.1644	0.7235	1.378	0.9932	T2E
21	rs62219265	40071144	0.9326	0.1643	0.6758	1.287	0.671	T2E
21	rs998528	40071724	0.9696	0.1379	0.74	1.27	0.8228	T2E
21	rs62219266	40072328	0.9326	0.1643	0.6758	1.287	0.671	T2E
21	rs6517477	40072376	1.014	0.1645	0.7348	1.4	0.9309	T2E
21	rs1003763	40073020	1.006	0.1645	0.7286	1.388	0.9724	T2E
21	rs62219267	40073043	0.9612	0.1666	0.6935	1.332	0.8124	T2E
21	rs762384	40074396	1.047	0.1648	0.7578	1.446	0.7816	T2E
21	rs733540	40074687	1.166	0.157	0.8575	1.587	0.3267	T2E
21	rs733541	40074700	0.9258	0.16	0.6767	1.267	0.63	T2E
21	rs4817956	40074888	0.8531	0.1574	0.6266	1.161	0.3127	T2E
21	rs2006111	40075054	0.9374	0.1564	0.6899	1.274	0.6796	T2E
21	rs9808747	40075212	1.298	0.1625	0.944	1.785	0.1084	T2E
21	rs9981654	40075492	1.043	0.1407	0.7915	1.374	0.7659	T2E
21	rs13052427	40075873	1.088	0.1761	0.7708	1.537	0.6302	T2E
21	rs58224788	40075992	0.7376	0.1851	0.5131	1.06	0.1001	T2E
21	rs75230349	40076731	1.136	0.2547	0.6895	1.871	0.6171	T2E
21	rs9979700	40078431	0.8842	0.1678	0.6364	1.228	0.4631	T2E
21	rs7278174	40078437	0.8842	0.1678	0.6364	1.228	0.4631	T2E
21	rs7279412	40078438	0.8842	0.1678	0.6364	1.228	0.4631	T2E
21	rs8133156	40078706	1.054	0.2812	0.6075	1.829	0.8512	T2E
21	rs6517478	40080197	0.8736	0.1678	0.6288	1.214	0.4208	T2E
21	rs4817959	40080202	0.8736	0.1678	0.6288	1.214	0.4208	T2E
21	rs6517479	40080260	0.8736	0.1678	0.6288	1.214	0.4208	T2E
21	rs76775190	40080939	1.054	0.2812	0.6075	1.829	0.8512	T2E
21	rs9974911	40081760	0.8333	0.1368	0.6373	1.09	0.1828	T2E
21	rs73440726	40084749	1.105	0.2841	0.6333	1.929	0.7246	T2E
21	rs76939477	40084934	1.105	0.2841	0.6333	1.929	0.7246	T2E
21	rs2410048	40084987	1.365	0.1565	1.004	1.855	0.04698	T2E
21	rs8129184	40085220	1.261	0.1461	0.9471	1.679	0.1123	T2E
21	rs76880071	40087047	1.105	0.2841	0.6333	1.929	0.7246	T2E
21	rs16996752	40087153	1.105	0.2841	0.6333	1.929	0.7246	T2E
21	rs2836639	40087169	1.105	0.2841	0.6333	1.929	0.7246	T2E
21	rs13051719	40090207	1.284	0.1446	0.9671	1.705	0.08382	T2E
21	rs2836640	40090623	1.284	0.1446	0.9671	1.705	0.08382	T2E
21	rs11910178	40091932	1.157	0.2925	0.6521	2.052	0.6186	T2E
21	rs2836642	40092424	1.157	0.2925	0.6521	2.052	0.6186	T2E
21	rs17285511	40093084	1.157	0.2925	0.6521	2.052	0.6186	T2E
21	rs11911174	40093127	1.157	0.2925	0.6521	2.052	0.6186	T2E
21	rs11911341	40093506	1.157	0.2925	0.6521	2.052	0.6186	T2E
21	rs2836643	40093658	1.157	0.2925	0.6521	2.052	0.6186	T2E
21	rs2836644	40096378	1.236	0.29	0.6999	2.181	0.4658	T2E
21	rs12483100	40096512	2.105	0.2799	1.216	3.644	0.007825	T2E
21	rs13051015	40096888	1.251	0.1496	0.9329	1.677	0.1348	T2E
21	rs730952	40097397	1.343	0.1422	1.016	1.775	0.03804	T2E
21	rs10483049	40097836	0.8328	0.1575	0.6116	1.134	0.2452	T2E
21	rs61585212	40098436	1.236	0.29	0.6999	2.181	0.4658	T2E
21	rs79208379	40099581	1.174	0.2864	0.6699	2.059	0.5748	T2E
21	rs77193681	40099754	1.174	0.2864	0.6699	2.059	0.5748	T2E
21	rs2836645	40099847	1.236	0.29	0.6999	2.181	0.4658	T2E
21	rs2105658	40099972	1.301	0.1442	0.9808	1.726	0.06788	T2E
21	rs2096851	40100357	1.3	0.1427	0.9826	1.719	0.06627	T2E
21	rs2410050	40100430	1.019	0.3109	0.5542	1.875	0.9508	T2E
21	rs2017076	40100949	1.08	0.315	0.5824	2.002	0.8075	T2E
21	rs2836647	40101452	1.259	0.1461	0.9453	1.676	0.1152	T2E
21	rs2836648	40101580	1.08	0.315	0.5824	2.002	0.8075	T2E
21	rs2836649	40101789	1.08	0.315	0.5824	2.002	0.8075	T2E
21	rs1543656	40101965	1.08	0.315	0.5824	2.002	0.8075	T2E
21	rs9974967	40102779	1.131	0.1415	0.8571	1.492	0.3841	T2E
21	rs735249	40102976	1.08	0.315	0.5824	2.002	0.8075	T2E
21	rs2836650	40103219	1.131	0.1415	0.8571	1.492	0.3841	T2E
21	rs2836651	40103951	1.109	0.1413	0.8404	1.463	0.4656	T2E
21	rs2836652	40104446	1.11	0.142	0.8401	1.466	0.4634	T2E
21	rs10470183	40105169	1.116	0.1402	0.8478	1.469	0.434	T2E
21	rs4817960	40105704	0.9058	0.1702	0.6489	1.264	0.5612	T2E
21	rs717804	40106694	1.108	0.141	0.8405	1.461	0.4669	T2E
21	rs9976432	40107299	1.059	0.1418	0.8022	1.399	0.6849	T2E
21	rs9976385	40107476	1.059	0.1418	0.8022	1.399	0.6849	T2E
21	rs9979518	40108376	0.8371	0.2441	0.5189	1.351	0.4664	T2E
21	rs11910585	40110369	1.038	0.1411	0.7871	1.368	0.7927	T2E
21	rs62219301	40111205	0.9576	0.1551	0.7066	1.298	0.78	T2E
21	rs2836654	40112319	1.017	0.1424	0.769	1.344	0.9081	T2E
21	rs879850448	40114955	2.509	0.3472	1.27	4.955	0.008074	T2E
21	rs10048862	40115323	1.02	0.1427	0.7711	1.349	0.89	T2E
21	rs111994185	40115483	0.8474	0.2897	0.4803	1.495	0.5675	T2E
21	rs2836655	40116044	1.085	0.1442	0.8177	1.439	0.573	T2E
21	rs8134461	40118163	0.9941	0.1412	0.7537	1.311	0.9664	T2E
21	rs73205542	40118186	1.021	0.1548	0.7541	1.383	0.8912	T2E
21	rs2836656	40119033	0.9372	0.1381	0.715	1.228	0.6384	T2E
21	rs2836657	40119768	1.182	0.152	0.8775	1.592	0.2713	T2E
21	rs2836658	40119930	0.8842	0.1583	0.6483	1.206	0.437	T2E
21	rs74810942	40120152	1.258	0.3157	0.6775	2.335	0.4675	T2E
21	rs59956947	40120532	1.264	0.1648	0.9154	1.747	0.1546	T2E
21	rs1999327	40121109	0.805	0.1447	0.6062	1.069	0.1341	T2E
21	rs2836659	40122021	1.189	0.1594	0.8701	1.625	0.2771	T2E
21	rs9982437	40123424	1.011	0.1496	0.7543	1.356	0.9394	T2E
21	rs11702843	40123740	1.421	0.1716	1.015	1.989	0.04071	T2E
21	rs2836660	40123972	1.004	0.147	0.7528	1.339	0.9775	T2E
21	rs2836661	40124063	0.8446	0.1402	0.6417	1.112	0.2284	T2E
21	rs11908743	40124248	0.8761	0.1415	0.6639	1.156	0.3498	T2E
21	rs2836662	40124341	0.9237	0.1556	0.681	1.253	0.6101	T2E
21	rs2836664	40124625	0.8831	0.1417	0.6689	1.166	0.3805	T2E
21	rs73205549	40124746	2.218	0.2648	1.32	3.727	0.002633	T2E
21	rs2836665	40124752	0.8345	0.1405	0.6335	1.099	0.1979	T2E
21	rs2836666	40125083	0.8446	0.1402	0.6417	1.112	0.2284	T2E
21	rs2252185	40125776	0.8757	0.1412	0.6641	1.155	0.3472	T2E
21	rs2898361	40126150	0.7305	0.2004	0.4932	1.082	0.117	T2E
21	rs80216967	40126459	0.5662	0.2926	0.3191	1.005	0.05191	T2E
21	rs2836667	40126511	0.8757	0.1412	0.6641	1.155	0.3472	T2E
21	rs2410052	40126896	0.8757	0.1412	0.6641	1.155	0.3472	T2E
21	rs13052279	40128721	0.7851	0.1452	0.5906	1.043	0.09557	T2E
21	rs34092958	40129100	0.8176	0.1475	0.6124	1.092	0.1721	T2E
21	rs9636946	40129483	0.8107	0.1473	0.6074	1.082	0.1542	T2E
21	rs9636947	40129813	0.8233	0.1445	0.6203	1.093	0.1784	T2E
21	rs2836668	40130773	0.8218	0.1481	0.6147	1.099	0.1851	T2E
21	rs2836669	40130917	0.804	0.1452	0.6048	1.069	0.133	T2E
21	rs1013913	40131387	0.84	0.148	0.6285	1.123	0.2388	T2E
21	rs1013914	40131392	0.8246	0.1477	0.6174	1.101	0.1916	T2E
21	rs1013915	40132084	0.8246	0.1477	0.6174	1.101	0.1916	T2E
21	rs2836671	40132318	0.8246	0.1477	0.6174	1.101	0.1916	T2E
21	rs74960232	40132792	0.9686	0.3125	0.525	1.787	0.9186	T2E
21	rs2836672	40133027	0.8246	0.1477	0.6174	1.101	0.1916	T2E
21	rs9636948	40133278	0.8246	0.1477	0.6174	1.101	0.1916	T2E
21	rs9636949	40133417	0.8246	0.1477	0.6174	1.101	0.1916	T2E
21	rs2836673	40133710	0.84	0.148	0.6285	1.123	0.2388	T2E
21	rs9981039	40135124	1.107	0.2162	0.7244	1.691	0.6391	T2E
21	rs8127960	40135684	1.003	0.1502	0.7474	1.347	0.983	T2E
21	rs2256290	40136284	1.116	0.2123	0.7359	1.691	0.6064	T2E
21	rs2836676	40137663	0.8899	0.1833	0.6213	1.275	0.5246	T2E
21	rs11911124	40138881	0.8814	0.1813	0.6179	1.257	0.4862	T2E
21	rs8133579	40139124	1.138	0.2174	0.7433	1.743	0.5519	T2E
21	rs73205554	40139144	2.01	0.2602	1.207	3.347	0.007313	T2E
21	rs2836677	40139707	0.8813	0.1839	0.6146	1.264	0.4921	T2E
21	rs7280798	40140220	1.107	0.2162	0.7244	1.691	0.6391	T2E
21	rs2836679	40141700	1.128	0.2159	0.7387	1.722	0.577	T2E
21	rs2257047	40141866	1.086	0.2166	0.7102	1.66	0.7041	T2E
21	rs2836680	40142550	1.086	0.2166	0.7102	1.66	0.7041	T2E
21	rs2156422	40142854	1.086	0.2166	0.7102	1.66	0.7041	T2E
21	rs2156423	40142924	1.086	0.2166	0.7102	1.66	0.7041	T2E
21	rs9977542	40144567	1.086	0.2166	0.7102	1.66	0.7041	T2E
21	rs1041438	40146255	0.9588	0.1574	0.7043	1.305	0.7894	T2E
21	rs2836681	40146540	0.8813	0.1839	0.6146	1.264	0.4921	T2E
21	rs2000637	40149479	1.12	0.2263	0.7191	1.746	0.6151	T2E
21	rs2000638	40149480	0.9665	0.1571	0.7105	1.315	0.8285	T2E
21	21:40149642A,G	40149642	0.9593	0.1565	0.706	1.304	0.7907	T2E
21	rs1209913	40150485	0.9593	0.1565	0.706	1.304	0.7907	T2E
21	rs1209914	40152372	0.9488	0.1577	0.6965	1.292	0.7388	T2E
21	rs1209916	40153470	0.9797	0.1549	0.7232	1.327	0.8948	T2E
21	rs1209917	40153750	0.9797	0.1549	0.7232	1.327	0.8948	T2E
21	rs79761210	40154479	0.9422	0.1858	0.6545	1.356	0.7485	T2E
21	rs1209918	40155061	0.9734	0.1555	0.7177	1.32	0.8622	T2E
21	21:40155620A,T	40155620	0.9797	0.1549	0.7232	1.327	0.8948	T2E
21	rs1209920	40155899	0.9797	0.1549	0.7232	1.327	0.8948	T2E
21	21:40156275C,G	40156275	0.9797	0.1549	0.7232	1.327	0.8948	T2E
21	rs1209922	40156567	0.9797	0.1549	0.7232	1.327	0.8948	T2E
21	rs1209923	40156590	0.9662	0.1549	0.7131	1.309	0.8242	T2E
21	rs1209924	40156731	1.052	0.1561	0.775	1.429	0.744	T2E
21	rs1209925	40156990	0.9734	0.1555	0.7177	1.32	0.8622	T2E
21	21:40157124C,T	40157124	0.9734	0.1555	0.7177	1.32	0.8622	T2E
21	21:40157281C,T	40157281	1.062	0.1553	0.7836	1.44	0.6965	T2E
21	rs1013777	40157745	0.9662	0.1549	0.7131	1.309	0.8242	T2E
21	rs1209928	40158491	0.9598	0.1555	0.7076	1.302	0.7919	T2E
21	rs1209929	40158941	0.9598	0.1555	0.7076	1.302	0.7919	T2E
21	rs1209930	40158982	1.206	0.2234	0.7785	1.869	0.4015	T2E
21	rs1309152	40159390	1.037	0.1551	0.7652	1.406	0.8141	T2E
21	rs1209931	40160827	0.9997	0.1543	0.7389	1.353	0.9985	T2E
21	rs1209932	40161072	0.9759	0.1551	0.7202	1.323	0.8753	T2E
21	rs1209933	40161976	1.063	0.1562	0.7828	1.444	0.6948	T2E
21	rs1209934	40162307	0.9759	0.1551	0.7202	1.323	0.8753	T2E
21	rs1209935	40163327	0.9759	0.1551	0.7202	1.323	0.8753	T2E
21	rs1209936	40163956	1.063	0.1562	0.7828	1.444	0.6948	T2E
21	rs1209937	40164892	0.9759	0.1551	0.7202	1.323	0.8753	T2E
21	rs7509960	40165612	1.091	0.1509	0.8113	1.466	0.5657	T2E
21	rs1209938	40166396	1.047	0.1568	0.7703	1.424	0.7681	T2E
21	rs1209939	40166786	1.047	0.1568	0.7703	1.424	0.7681	T2E
21	rs1209940	40167062	1.062	0.1568	0.7813	1.444	0.7	T2E
21	rs11088448	40168435	0.8348	0.1511	0.6208	1.123	0.2322	T2E
21	rs1209942	40168776	1.058	0.156	0.779	1.436	0.7197	T2E
21	rs1209943	40169139	1.062	0.1568	0.7813	1.444	0.7	T2E
21	rs1209944	40169706	1.062	0.1568	0.7813	1.444	0.7	T2E
21	rs1209945	40169721	1.062	0.1568	0.7813	1.444	0.7	T2E
21	rs1041781	40169773	1.062	0.1568	0.7813	1.444	0.7	T2E
21	rs1209946	40169832	1.062	0.1568	0.7813	1.444	0.7	T2E
21	rs1041782	40169878	1.062	0.1568	0.7813	1.444	0.7	T2E
21	rs13047789	40169945	0.8348	0.1511	0.6208	1.123	0.2322	T2E
21	rs1209947	40170065	1.062	0.1568	0.7813	1.444	0.7	T2E
21	rs1209948	40170078	1.137	0.1494	0.8481	1.523	0.3916	T2E
21	rs12626796	40171290	0.827	0.151	0.6151	1.112	0.2086	T2E
21	rs1209949	40171453	1.234	0.1826	0.8628	1.765	0.2493	T2E
21	rs60328145	40171871	0.8694	0.2057	0.581	1.301	0.4964	T2E
21	rs76529042	40171968	0.8694	0.2057	0.581	1.301	0.4964	T2E
21	rs8134019	40172336	0.8694	0.2057	0.581	1.301	0.4964	T2E
21	rs8133056	40172496	0.8694	0.2057	0.581	1.301	0.4964	T2E
21	rs8133164	40172566	0.8694	0.2057	0.581	1.301	0.4964	T2E
21	rs8128181	40172704	0.8694	0.2057	0.581	1.301	0.4964	T2E
21	rs1013841	40173345	1.137	0.1494	0.8481	1.523	0.3916	T2E
21	21:40173528C,T	40173528	1.137	0.1494	0.8481	1.523	0.3916	T2E
21	rs1209951	40173708	1.234	0.1826	0.8628	1.765	0.2493	T2E
21	rs8134441	40173895	0.8694	0.2057	0.581	1.301	0.4964	T2E
21	rs77682458	40174595	0.8694	0.2057	0.581	1.301	0.4964	T2E
21	rs11911369	40175634	0.8694	0.2057	0.581	1.301	0.4964	T2E
21	rs1209952	40175827	1.117	0.1862	0.7757	1.61	0.5511	T2E
21	rs62217763	40176107	0.9986	0.1791	0.703	1.419	0.9939	T2E
21	rs2283638	40176111	0.9033	0.1487	0.6749	1.209	0.4939	T2E
21	rs2283639	40176693	0.9033	0.1487	0.6749	1.209	0.4939	T2E
21	rs28420538	40177053	0.8491	0.2051	0.568	1.269	0.425	T2E
21	rs28375993	40177054	0.8491	0.2051	0.568	1.269	0.425	T2E
21	rs73450548	40177325	0.8755	0.21	0.5801	1.321	0.5266	T2E
21	rs185407591	40178042	0.9508	0.2178	0.6205	1.457	0.8169	T2E
21	rs190801053	40178043	0.9442	0.2179	0.616	1.447	0.7921	T2E
21	rs142089113	40178062	0.9411	0.2162	0.616	1.438	0.779	T2E
21	rs714781	40178381	0.9239	0.148	0.6913	1.235	0.5925	T2E
21	rs714780	40178517	0.9092	0.2071	0.6058	1.364	0.6457	T2E
21	rs1209953	40180383	1.097	0.148	0.8208	1.466	0.532	T2E
21	rs57740627	40180659	0.8648	0.2047	0.579	1.292	0.478	T2E
21	rs1734587	40180884	1.097	0.148	0.8208	1.466	0.532	T2E
21	rs1734588	40180889	1.097	0.148	0.8208	1.466	0.532	T2E
21	rs73450552	40181026	0.8491	0.2051	0.568	1.269	0.425	T2E
21	rs1209954	40181766	1.115	0.1877	0.772	1.611	0.561	T2E
21	rs3746882	40182177	0.8531	0.198	0.5787	1.258	0.4226	T2E
21	rs1209955	40184534	1.099	0.1878	0.7608	1.588	0.6143	T2E
21	rs11088449	40185397	0.9435	0.1481	0.7057	1.261	0.6944	T2E
21	rs2298560	40185975	0.8373	0.1783	0.5904	1.188	0.3193	T2E
21	rs10854389	40190620	0.9437	0.1448	0.7105	1.254	0.6892	T2E
21	rs79406319	40191389	0.8373	0.1783	0.5904	1.188	0.3193	T2E
21	21:40191431G,T	40191431	1.162	0.197	0.7897	1.709	0.4464	T2E
21	21:40191638A,G	40191638	1.162	0.197	0.7897	1.709	0.4464	T2E
21	rs459411	40191914	1.135	0.1961	0.7731	1.668	0.5172	T2E
21	rs460982	40192577	1.162	0.197	0.7897	1.709	0.4464	T2E
21	rs116878716	40192894	0.5998	0.3071	0.3286	1.095	0.09594	T2E
21	21:40193914C,T	40193914	1.134	0.156	0.8353	1.54	0.4201	T2E
21	21:40194028C,T	40194028	1.108	0.1973	0.7526	1.631	0.6035	T2E
21	21:40194109C,G	40194109	1.108	0.1973	0.7526	1.631	0.6035	T2E
21	21:40194216C,T	40194216	0.9786	0.1416	0.7413	1.292	0.8783	T2E
21	21:40194294A,C	40194294	1.032	0.2963	0.5773	1.844	0.916	T2E
21	21:40194308A,G	40194308	0.9786	0.1416	0.7413	1.292	0.8783	T2E
21	21:40194350A,G	40194350	0.9786	0.1416	0.7413	1.292	0.8783	T2E
21	21:40195059A,G	40195059	0.9846	0.132	0.7602	1.275	0.9064	T2E
21	21:40195277A,T	40195277	1	0.1324	0.7715	1.296	0.9995	T2E
21	rs1051420	40195464	0.9758	0.1406	0.7407	1.285	0.8617	T2E
21	21:40195485C,T	40195485	0.9853	0.133	0.7592	1.279	0.9114	T2E
21	21:40195828C,T	40195828	0.9758	0.1406	0.7407	1.285	0.8617	T2E
21	21:40195836C,G	40195836	0.9758	0.1406	0.7407	1.285	0.8617	T2E
21	21:40196388C,T	40196388	0.9869	0.1412	0.7484	1.301	0.9258	T2E
21	rs7282723	40196987	0.9869	0.1412	0.7484	1.301	0.9258	T2E
21	rs17815967	40197101	0.9788	0.141	0.7425	1.29	0.8789	T2E
21	rs2836683	40197438	0.9473	0.1427	0.7162	1.253	0.7046	T2E
21	rs2836684	40197707	0.9587	0.1426	0.7249	1.268	0.7671	T2E
21	rs2836685	40198000	0.9587	0.1426	0.7249	1.268	0.7671	T2E
21	rs2836686	40198059	0.9587	0.1426	0.7249	1.268	0.7671	T2E
21	rs2836687	40198143	0.9587	0.1426	0.7249	1.268	0.7671	T2E
21	rs13046853	40198274	0.9587	0.1426	0.7249	1.268	0.7671	T2E
21	rs2836688	40198290	0.9587	0.1426	0.7249	1.268	0.7671	T2E
21	rs13047133	40198306	0.9587	0.1426	0.7249	1.268	0.7671	T2E
21	rs2836689	40198562	0.9587	0.1426	0.7249	1.268	0.7671	T2E
21	rs2836690	40198707	0.9587	0.1426	0.7249	1.268	0.7671	T2E
21	rs11701191	40198878	0.9587	0.1426	0.7249	1.268	0.7671	T2E
21	rs11088450	40198970	0.9587	0.1426	0.7249	1.268	0.7671	T2E
21	rs11088451	40199123	0.9587	0.1426	0.7249	1.268	0.7671	T2E
21	rs2836691	40199208	0.9587	0.1426	0.7249	1.268	0.7671	T2E
21	rs2836692	40199281	0.9587	0.1426	0.7249	1.268	0.7671	T2E
21	rs12482470	40199328	0.9587	0.1426	0.7249	1.268	0.7671	T2E
21	rs2836693	40199408	0.9587	0.1426	0.7249	1.268	0.7671	T2E
21	rs13047489	40200095	1.101	0.1509	0.8192	1.48	0.5232	T2E
21	rs13047716	40200204	1.095	0.1494	0.8172	1.468	0.5426	T2E
21	rs13048664	40200212	1.095	0.1494	0.8172	1.468	0.5426	T2E
21	rs13048035	40200236	0.9628	0.142	0.7289	1.272	0.7892	T2E
21	rs13047745	40200273	0.9515	0.1412	0.7215	1.255	0.7246	T2E
21	rs71316117	40200437	0.9335	0.1423	0.7063	1.234	0.6289	T2E
21	rs184450771	40200465	0.9484	0.1398	0.7211	1.247	0.7048	T2E
21	rs76907254	40200484	0.9312	0.1411	0.7062	1.228	0.6138	T2E
21	rs58366969	40200659	1.133	0.1878	0.7839	1.637	0.5068	T2E
21	rs80285429	40200694	1.353	0.1588	0.9913	1.847	0.0568	T2E
21	rs13051754	40201182	1.032	0.1296	0.8009	1.331	0.8056	T2E
21	rs59876439	40201187	2.019	0.3118	1.096	3.721	0.02421	T2E
21	rs13052742	40201262	0.9002	0.1479	0.6737	1.203	0.4769	T2E
21	rs13051888	40201277	0.9584	0.1447	0.7217	1.273	0.7692	T2E
21	rs201589330	40201386	1.101	0.1927	0.7544	1.606	0.6189	T2E
21	rs13053015	40201484	1.083	0.1497	0.8076	1.452	0.5944	T2E
21	rs13048042	40201649	0.9264	0.1416	0.7018	1.223	0.5891	T2E
21	rs76023558	40201844	1.06	0.1451	0.7979	1.409	0.6866	T2E
21	rs75029667	40201850	1.052	0.1194	0.8321	1.329	0.6737	T2E
21	rs145420467	40202138	0.7973	0.1819	0.5583	1.139	0.213	T2E
21	rs62217783	40202202	0.984	0.1537	0.7281	1.33	0.9164	T2E
21	rs11911130	40202339	1.02	0.147	0.7643	1.36	0.8951	T2E
21	rs12627283	40202348	1.012	0.1411	0.7678	1.335	0.9305	T2E
21	rs12627278	40202505	0.9855	0.1444	0.7426	1.308	0.9196	T2E
21	rs2410054	40202610	0.9847	0.1427	0.7444	1.303	0.9137	T2E
21	rs998855	40202804	0.9587	0.1426	0.7249	1.268	0.7671	T2E
21	rs2015748	40202969	1.101	0.1509	0.8192	1.48	0.5232	T2E
21	rs1000844	40203458	0.9587	0.1426	0.7249	1.268	0.7671	T2E
21	rs2836694	40203826	0.9587	0.1426	0.7249	1.268	0.7671	T2E
21	rs762386	40204084	0.9587	0.1426	0.7249	1.268	0.7671	T2E
21	rs762387	40204149	0.9587	0.1426	0.7249	1.268	0.7671	T2E
21	rs1123350	40204624	0.9587	0.1426	0.7249	1.268	0.7671	T2E
21	rs1009121	40205176	0.9587	0.1426	0.7249	1.268	0.7671	T2E
21	rs1009122	40205196	1.083	0.151	0.8056	1.456	0.5969	T2E
21	rs13050340	40205813	0.9454	0.1426	0.7148	1.25	0.6937	T2E
21	rs11702403	40206074	0.9534	0.1428	0.7206	1.261	0.7383	T2E
21	rs11088452	40206402	0.9473	0.1427	0.7162	1.253	0.7046	T2E
21	rs7276587	40206530	0.9645	0.1505	0.7182	1.295	0.8101	T2E
21	rs11088453	40206610	0.9473	0.1427	0.7162	1.253	0.7046	T2E
21	rs7279430	40206838	1.002	0.1372	0.7657	1.311	0.9888	T2E
21	rs877370	40206859	0.9754	0.1327	0.752	1.265	0.851	T2E
21	rs877372	40206865	1.112	0.151	0.827	1.495	0.4826	T2E
21	rs2836696	40207187	0.9549	0.1511	0.7101	1.284	0.7603	T2E
21	rs2836697	40207194	1.118	0.1506	0.8321	1.501	0.4599	T2E
21	rs11700716	40207588	1.118	0.1506	0.8321	1.501	0.4599	T2E
21	rs909103	40207773	1.129	0.1508	0.8399	1.517	0.4223	T2E
21	rs1009123	40207796	1.118	0.1506	0.8321	1.501	0.4599	T2E
21	rs11701301	40208016	0.8012	0.1865	0.5559	1.155	0.2347	T2E
21	rs59427744	40208551	0.9235	0.1522	0.6854	1.244	0.601	T2E
21	rs57660260	40208672	1.283	0.1748	0.9111	1.808	0.1535	T2E
21	rs11702044	40208685	1.022	0.13	0.7917	1.318	0.8695	T2E
21	rs113627428	40208708	0.9988	0.1631	0.7255	1.375	0.9942	T2E
21	rs2836698	40208843	0.936	0.1521	0.6948	1.261	0.6639	T2E
21	rs2836699	40209171	0.9254	0.1537	0.6847	1.251	0.6143	T2E
21	rs2836700	40209263	1.149	0.1514	0.8538	1.546	0.3597	T2E
21	rs7281698	40209316	1.149	0.1514	0.8538	1.546	0.3597	T2E
21	rs2836701	40209798	0.9353	0.153	0.6931	1.262	0.6621	T2E
21	rs2836702	40210061	0.9353	0.153	0.6931	1.262	0.6621	T2E
21	rs2836703	40210162	1.154	0.1521	0.8568	1.555	0.3454	T2E
21	rs1534824	40210483	0.9353	0.153	0.6931	1.262	0.6621	T2E
21	rs1534825	40210516	0.9353	0.153	0.6931	1.262	0.6621	T2E
21	rs1534826	40210611	0.9353	0.153	0.6931	1.262	0.6621	T2E
21	rs1534827	40210618	1.132	0.1518	0.8406	1.524	0.4147	T2E
21	rs2836705	40211108	0.9164	0.1536	0.6781	1.238	0.5698	T2E
21	rs9941892	40211235	0.9413	0.1425	0.7118	1.245	0.6712	T2E
21	rs2836706	40211489	0.9467	0.1592	0.693	1.293	0.7305	T2E
21	rs12483746	40211887	0.9061	0.1407	0.6877	1.194	0.4832	T2E
21	rs12481740	40211903	0.9061	0.1407	0.6877	1.194	0.4832	T2E
21	rs11088454	40212225	0.9061	0.1407	0.6877	1.194	0.4832	T2E
21	rs1882734	40212344	1.164	0.1515	0.8649	1.566	0.3163	T2E
21	rs13047537	40212518	0.9133	0.1409	0.6929	1.204	0.5201	T2E
21	rs2836707	40213427	0.9442	0.159	0.6914	1.29	0.7183	T2E
21	rs2836708	40213685	0.9582	0.1591	0.7015	1.309	0.7883	T2E
21	rs2142035	40213903	0.9195	0.1406	0.698	1.211	0.5504	T2E
21	rs7279564	40214107	0.9442	0.159	0.6914	1.29	0.7183	T2E
21	rs7283959	40214670	0.962	0.1591	0.7044	1.314	0.8078	T2E
21	rs2836709	40214998	0.9442	0.159	0.6914	1.29	0.7183	T2E
21	rs76482889	40215351	0.8008	0.2191	0.5212	1.23	0.3106	T2E
[truncated: 47,800 more rows]

## Sheet: Spatial local dQTLs
CHR	SNP	BP	OR	SE	L95	U95	P	DRIVER
21	rs857970	39046837	1.219	0.1693	0.8744	1.698	0.2431	T2E
21	rs12233305	39046853	0.8407	0.1395	0.6395	1.105	0.2136	T2E
21	rs858004	39072554	1.135	0.1673	0.8179	1.576	0.4481	T2E
21	rs858003	39072984	1.122	0.1672	0.8084	1.557	0.4912	T2E
21	rs858002	39073087	1.11	0.1683	0.7984	1.544	0.5338	T2E
21	rs2835908	39084490	1.141	0.1583	0.8366	1.556	0.405	T2E
21	rs2835941	39130859	1.249	0.2961	0.6991	2.232	0.4524	T2E
21	rs2835942	39130908	0.9251	0.1486	0.6913	1.238	0.6001	T2E
21	rs858015	39131268	0.9719	0.1485	0.7265	1.3	0.8475	T2E
21	rs1628526	43429434	1.139	0.1464	0.8551	1.518	0.3733	T2E
21	rs399856	43429588	1.195	0.1484	0.8936	1.599	0.2295	T2E
21	rs399888	43429623	1.149	0.1427	0.8688	1.52	0.3301	T2E
21	rs399907	43429646	1.071	0.1514	0.7962	1.441	0.6494	T2E
21	rs118152395	43430837	1.139	0.2539	0.6926	1.874	0.6079	T2E
21	rs1788355	43430999	1.023	0.1592	0.749	1.398	0.8849	T2E
21	rs1054526	43431575	1.071	0.2619	0.6408	1.789	0.7946	T2E
21	rs9981640	43431830	0.9586	0.1567	0.705	1.303	0.7871	T2E
21	rs220254	43476375	0.9852	0.1376	0.7523	1.29	0.9138	T2E
21	rs220255	43476402	0.9774	0.1373	0.7467	1.279	0.8677	T2E
21	rs17114242	43478038	1.07	0.2801	0.6181	1.853	0.8087	T2E
21	rs220256	43478099	1.191	0.1407	0.9043	1.57	0.2131	T2E
21	21:43478135C,T	43478135	1.07	0.2801	0.6181	1.853	0.8087	T2E
21	rs1993364	43527134	1.074	0.1537	0.7946	1.452	0.6422	T2E
21	rs1993363	43527180	1.106	0.1557	0.8152	1.501	0.5173	T2E
21	rs1993362	43527215	1.106	0.1557	0.8152	1.501	0.5173	T2E
21	rs55725458	43527342	1.106	0.1557	0.8152	1.501	0.5173	T2E
21	rs1571735	43527483	1.004	0.1634	0.7285	1.382	0.9829	T2E
21	rs220117	43527531	0.9136	0.1554	0.6738	1.239	0.561	T2E
21	rs1571736	43527953	1.102	0.1559	0.812	1.496	0.5327	T2E
21	rs8134369	43528026	1.129	0.1561	0.8316	1.533	0.4362	T2E
21	rs9980065	43528072	0.967	0.1815	0.6775	1.38	0.8531	T2E
21	rs60147771	43528820	1.122	0.1558	0.8264	1.522	0.4616	T2E
21	rs57966423	43528822	1.122	0.1558	0.8264	1.522	0.4616	T2E
21	rs58524852	43528949	0.8841	0.2328	0.5602	1.395	0.5969	T2E
21	21:43536902C,G	43536902	1.138	0.1356	0.8726	1.485	0.3394	T2E
21	rs220141	43537002	0.7509	0.1538	0.5555	1.015	0.0625	T2E
21	rs220142	43537155	0.7509	0.1538	0.5555	1.015	0.0625	T2E
21	21:43537494A,G	43537494	1.155	0.1369	0.883	1.51	0.2932	T2E
21	rs220144	43537573	1.151	0.1378	0.8785	1.508	0.3078	T2E
21	21:43538093A,C	43538093	0.7906	0.1342	0.6077	1.029	0.08009	T2E
21	rs2381036	43538388	1.194	0.1981	0.8096	1.76	0.3716	T2E
21	rs57956723	43545849	0.7443	0.1566	0.5476	1.012	0.05942	T2E
21	rs111996953	43546509	1.093	0.2414	0.6811	1.755	0.712	T2E
21	21:43546705C,T	43546705	0.9887	0.2078	0.658	1.486	0.9565	T2E
21	rs234750	44394054	1.068	0.2204	0.6934	1.645	0.7655	T2E
21	rs183779445	44395007	1.098	0.2166	0.718	1.678	0.6667	T2E
21	rs968495	44395414	1.022	0.1391	0.7781	1.342	0.8756	T2E
21	rs79511505	44395482	0.8795	0.2846	0.5035	1.536	0.6519	T2E
21	rs117891262	44395489	1	0.2092	0.6636	1.507	1	T2E
21	rs78663429	44395523	0.8835	0.2847	0.5057	1.543	0.6634	T2E
21	rs1672115	44395730	1.067	0.2178	0.6966	1.636	0.7644	T2E
21	rs35968330	44395749	0.832	0.2867	0.4744	1.459	0.5211	T2E
21	rs9982232	44395796	0.943	0.1372	0.7207	1.234	0.6687	T2E
21	rs413621	44396136	1.038	0.2191	0.6758	1.595	0.8635	T2E
21	rs413624	44396144	0.9937	0.1788	0.6999	1.411	0.9719	T2E
21	rs4920017	44396275	1.068	0.2204	0.6934	1.645	0.7655	T2E
14	rs10141768	37022153	2.009	0.5353	0.7035	5.736	0.1926	SSM.FOXA1.UTR
14	rs17765709	37022572	0.2979	1.023	0.04009	2.214	0.2367	SSM.FOXA1.UTR
14	rs11625806	37022739	1.083	0.3179	0.5809	2.02	0.8014	SSM.FOXA1.UTR
14	rs7143269	37022816	1.033	0.4681	0.4128	2.586	0.9444	SSM.FOXA1.UTR
14	rs10145174	37023386	1.077	0.317	0.5788	2.005	0.8141	SSM.FOXA1.UTR
14	rs10483473	37023492	1.077	0.317	0.5788	2.005	0.8141	SSM.FOXA1.UTR
14	rs35770599	37023608	1.04	0.3153	0.5606	1.93	0.901	SSM.FOXA1.UTR
14	rs8012101	37023683	0.6862	0.7576	0.1554	3.029	0.6191	SSM.FOXA1.UTR
14	rs67155512	37116271	0.8606	0.3962	0.3959	1.871	0.7047	SSM.FOXA1.UTR
14	rs72679711	37116281	0.7243	0.4198	0.3181	1.649	0.4423	SSM.FOXA1.UTR
14	rs1569848	37116358	0.4874	0.738	0.1147	2.071	0.3302	SSM.FOXA1.UTR
14	rs1569849	37116439	0.52	0.7426	0.1213	2.229	0.3785	SSM.FOXA1.UTR
14	rs139539512	37116464	2.149	0.5143	0.7842	5.889	0.1369	SSM.FOXA1.UTR
14	rs882231	37117929	1.616	0.3396	0.8306	3.145	0.1575	SSM.FOXA1.UTR
14	rs882232	37118092	1.616	0.3396	0.8306	3.145	0.1575	SSM.FOXA1.UTR
14	rs8008452	39336152	1.685	0.3167	0.9058	3.135	0.09941	SSM.FOXA1.UTR
14	rs7152381	39337317	1.28	0.3242	0.6779	2.416	0.4466	SSM.FOXA1.UTR
14	rs12433439	39337684	1.218	0.4444	0.5099	2.911	0.6567	SSM.FOXA1.UTR
14	rs11628773	69444661	0.6412	0.5436	0.2209	1.861	0.4136	SSM.FOXA1.UTR
14	rs11620922	69445057	1.285	0.3351	0.6661	2.477	0.4548	SSM.FOXA1.UTR
14	rs1983700	69445118	1.244	0.3399	0.6389	2.421	0.5209	SSM.FOXA1.UTR
14	rs4902684	69445385	0.8221	0.3741	0.3949	1.711	0.6004	SSM.FOXA1.UTR
14	rs3809393	69446113	1.231	0.3455	0.6253	2.423	0.5478	SSM.FOXA1.UTR
14	14:69446960C,T	69446960	0.6261	0.3416	0.3205	1.223	0.1704	SSM.FOXA1.UTR
14	rs9333573	100704013	1.142	0.3636	0.5601	2.33	0.7146	SSM.FOXA1.UTR
14	rs61992900	100704017	0.9162	0.7439	0.2132	3.937	0.9063	SSM.FOXA1.UTR
14	rs61992901	100704209	0.9162	0.7439	0.2132	3.937	0.9063	SSM.FOXA1.UTR
14	rs113799953	100704890	1.347	0.3506	0.6775	2.678	0.3956	SSM.FOXA1.UTR
14	rs12890225	100707052	0.7246	0.3342	0.3764	1.395	0.3351	SSM.FOXA1.UTR
14	rs61992902	100707420	0.4459	1.026	0.05969	3.331	0.4312	SSM.FOXA1.UTR
14	rs61992903	100707431	0.4459	1.026	0.05969	3.331	0.4312	SSM.FOXA1.UTR
17	rs2957924	1953037	1.346	0.3851	0.6326	2.863	0.4408	SSM.SPOP.CDS
17	rs34537540	41392626	0.6094	0.6155	0.1824	2.036	0.4211	SSM.SPOP.CDS
17	rs74597067	41393247	0.5377	0.3999	0.2456	1.177	0.1208	SSM.SPOP.CDS
17	rs35312672	41393260	0.484	0.3741	0.2325	1.007	0.05236	SSM.SPOP.CDS
17	rs75467880	41393265	0.4885	0.3745	0.2344	1.018	0.05574	SSM.SPOP.CDS
17	rs2171462	41393275	0.4637	0.3747	0.2225	0.9665	0.04028	SSM.SPOP.CDS
17	rs17600502	41393295	0.4806	0.3755	0.2302	1.003	0.05107	SSM.SPOP.CDS
17	rs1386749	41393438	0.4757	0.3741	0.2285	0.9903	0.04703	SSM.SPOP.CDS
17	rs113613557	41393440	0.4846	0.375	0.2323	1.011	0.05337	SSM.SPOP.CDS
17	rs77940339	41394075	0.4762	0.3751	0.2283	0.9933	0.04793	SSM.SPOP.CDS
17	rs17600553	41394177	0.4806	0.3755	0.2302	1.003	0.05107	SSM.SPOP.CDS
17	rs146558490	41394543	NA	NA	NA	NA	NA	SSM.SPOP.CDS
17	rs201680207	41394546	NA	NA	NA	NA	NA	SSM.SPOP.CDS
17	rs72831898	46969801	0.873	0.5076	0.3228	2.361	0.789	SSM.SPOP.CDS
17	rs66985080	46970175	0.9328	0.4324	0.3997	2.177	0.8722	SSM.SPOP.CDS
17	17:46970259C,T	46970259	1.645	0.3036	0.9075	2.983	0.101	SSM.SPOP.CDS
17	rs55941919	46970317	0.9328	0.4324	0.3997	2.177	0.8722	SSM.SPOP.CDS
17	rs1800632	46970509	1.437	0.3238	0.7617	2.71	0.2631	SSM.SPOP.CDS
17	rs56236620	46984832	1.429	0.3021	0.7903	2.583	0.2376	SSM.SPOP.CDS
17	rs55819356	46984859	1.429	0.3021	0.7903	2.583	0.2376	SSM.SPOP.CDS
17	rs61576918	46985593	1.419	0.3014	0.7863	2.562	0.2452	SSM.SPOP.CDS
17	rs11657238	46985634	1.403	0.3031	0.7747	2.542	0.2637	SSM.SPOP.CDS
17	rs28528789	46986616	1.56	0.3165	0.8389	2.901	0.16	SSM.SPOP.CDS
17	rs62075824	46986679	1.57	0.3117	0.8522	2.891	0.148	SSM.SPOP.CDS
17	17:47005509G,T	47005509	1.424	0.3007	0.7898	2.568	0.2398	SSM.SPOP.CDS
17	rs1057902	47005588	1.396	0.3026	0.7716	2.527	0.2699	SSM.SPOP.CDS
17	rs12601672	47006493	1.433	0.3015	0.7939	2.588	0.2324	SSM.SPOP.CDS
17	rs56321731	47006948	0.9572	0.4772	0.3756	2.439	0.9269	SSM.SPOP.CDS
17	rs17635252	47006950	1.433	0.3015	0.7939	2.588	0.2324	SSM.SPOP.CDS
17	17:47007013A,G	47007013	0.9572	0.4772	0.3756	2.439	0.9269	SSM.SPOP.CDS
17	rs2270574	47022270	1.424	0.3007	0.7898	2.568	0.2398	SSM.SPOP.CDS
17	rs35584414	47022727	1.451	0.3255	0.7667	2.746	0.2527	SSM.SPOP.CDS
17	rs4794000	47022755	1.433	0.3015	0.7939	2.588	0.2324	SSM.SPOP.CDS
17	rs2898705	47022861	1.419	0.3014	0.7863	2.562	0.2452	SSM.SPOP.CDS
17	rs2411374	47022998	1.424	0.3007	0.7898	2.568	0.2398	SSM.SPOP.CDS
17	rs8079167	47108955	0.7971	0.3193	0.4263	1.49	0.4776	SSM.SPOP.CDS
17	rs8078806	47109029	0.3726	0.6106	0.1126	1.233	0.1059	SSM.SPOP.CDS
17	rs8079385	47109427	0.3726	0.6106	0.1126	1.233	0.1059	SSM.SPOP.CDS
17	rs118182877	47109655	2.477	0.4297	1.067	5.751	0.03473	SSM.SPOP.CDS
17	rs9916472	47109998	1.194	0.3248	0.6317	2.256	0.5854	SSM.SPOP.CDS
17	17:47114033C,T	47114033	0.9945	0.3205	0.5306	1.864	0.9862	SSM.SPOP.CDS
17	17:48275489A,G	48275489	0.9288	0.3388	0.4781	1.804	0.8273	SSM.SPOP.CDS
17	rs2586497	48276162	1.277	0.3642	0.6253	2.606	0.5025	SSM.SPOP.CDS
17	rs2586498	48276252	1.427	0.3641	0.699	2.913	0.3288	SSM.SPOP.CDS
17	17:48276971C,G	48276971	1.185	0.3383	0.6104	2.299	0.6166	SSM.SPOP.CDS
17	17:48277749A,C	48277749	1.238	0.3889	0.5779	2.654	0.5824	SSM.SPOP.CDS
17	17:48278507C,T	48278507	1.169	0.373	0.5627	2.428	0.6757	SSM.SPOP.CDS
17	rs34052864	48350425	0.8381	0.4801	0.3271	2.148	0.7131	SSM.SPOP.CDS
17	rs56347484	48350770	1.455	0.3353	0.7541	2.806	0.2635	SSM.SPOP.CDS
17	rs12952062	48350847	0.9719	0.5154	0.3539	2.669	0.9558	SSM.SPOP.CDS
17	rs12949964	48350850	0.9743	0.5153	0.3549	2.675	0.9597	SSM.SPOP.CDS
17	rs2250422	48351018	0.8145	0.7282	0.1955	3.394	0.7781	SSM.SPOP.CDS
17	rs7221964	48351042	0.8919	0.4115	0.3981	1.998	0.781	SSM.SPOP.CDS
17	rs11653397	48374533	0.9297	0.3129	0.5035	1.717	0.8159	SSM.SPOP.CDS
17	rs11657011	48374647	0.9204	0.3125	0.4988	1.698	0.7907	SSM.SPOP.CDS
17	rs55951820	48375110	0.8297	0.3616	0.4085	1.685	0.6056	SSM.SPOP.CDS
17	rs7213886	48375137	0.9247	0.3135	0.5002	1.709	0.8028	SSM.SPOP.CDS
17	rs74417327	48375376	0.6307	0.7545	0.1437	2.768	0.5413	SSM.SPOP.CDS
17	rs12938101	48375832	1.317	0.3182	0.7059	2.457	0.3869	SSM.SPOP.CDS
17	rs12945956	48375959	0.9196	0.314	0.497	1.702	0.7897	SSM.SPOP.CDS
17	rs3760406	48555790	0.7601	0.4112	0.3395	1.702	0.5048	SSM.SPOP.CDS
17	rs3760405	48555817	1.145	0.307	0.6272	2.089	0.6599	SSM.SPOP.CDS
17	rs4794152	48556629	1.061	0.3062	0.5822	1.933	0.8467	SSM.SPOP.CDS
17	rs74857031	48556757	1.005	0.302	0.5561	1.817	0.9864	SSM.SPOP.CDS
17	rs7210579	48559559	0.5128	0.4219	0.2243	1.172	0.1134	SSM.SPOP.CDS
17	rs76008726	48942586	0.6441	0.4357	0.2742	1.513	0.3126	SSM.SPOP.CDS
17	rs9898809	48943935	1.215	0.3202	0.6485	2.275	0.5436	SSM.SPOP.CDS
17	rs35220381	48944240	1.161	0.3131	0.6284	2.144	0.6341	SSM.SPOP.CDS
17	rs12949115	48944345	0.6637	0.367	0.3233	1.363	0.2641	SSM.SPOP.CDS
17	rs12601477	48945638	1.393	0.3011	0.7724	2.514	0.2704	SSM.SPOP.CDS
17	rs34700818	48945753	0.6298	0.3647	0.3082	1.287	0.2048	SSM.SPOP.CDS
17	rs10853016	57783934	0.8951	0.4206	0.3925	2.041	0.7921	SSM.SPOP.CDS
17	rs56328756	57784000	2.152	0.3725	1.037	4.465	0.03966	SSM.SPOP.CDS
17	rs3744381	57784486	0.8886	0.4178	0.3918	2.015	0.7775	SSM.SPOP.CDS
17	rs3744382	57784528	2.152	0.3725	1.037	4.465	0.03966	SSM.SPOP.CDS
17	rs9912403	79478870	0.8557	0.3718	0.4129	1.774	0.6752	SSM.SPOP.CDS
17	rs9912409	79478871	0.7766	0.3749	0.3725	1.619	0.5	SSM.SPOP.CDS
17	17:79478916G,T	79478916	0.7615	0.3155	0.4103	1.413	0.3879	SSM.SPOP.CDS
17	rs8064532	79479469	0.9657	0.3326	0.5032	1.853	0.9164	SSM.SPOP.CDS
17	rs71373079	79479609	1.031	0.5286	0.3658	2.905	0.9542	SSM.SPOP.CDS
17	rs28698582	79479625	0.9661	0.3577	0.4792	1.948	0.9231	SSM.SPOP.CDS
17	rs7503278	79479808	0.8853	0.4532	0.3642	2.152	0.7881	SSM.SPOP.CDS
17	rs7406609	79480296	0.7325	0.3311	0.3828	1.402	0.3471	SSM.SPOP.CDS
17	rs28365891	79480302	1.42	0.3252	0.7506	2.685	0.2812	SSM.SPOP.CDS
17	rs117552314	79480407	0.3788	1.036	0.04976	2.884	0.3486	SSM.SPOP.CDS
3	rs12496181	187036636	1.402	0.4037	0.6357	3.094	0.4021	Loss.TP63.Trunk
3	rs12496208	187036700	1.402	0.4037	0.6357	3.094	0.4021	Loss.TP63.Trunk
3	rs3852054	187036754	0.9719	0.32	0.5192	1.82	0.9291	Loss.TP63.Trunk
3	rs6762301	187036990	1.932	0.4468	0.8047	4.636	0.1406	Loss.TP63.Trunk
3	rs4686459	187038244	0.736	0.4507	0.3042	1.78	0.4964	Loss.TP63.Trunk
3	3:187456594A,C	187456594	1.002	0.3221	0.5331	1.884	0.9946	Loss.TP63.Trunk
3	3:187456709G,T	187456709	0.7479	0.7435	0.1742	3.211	0.6961	Loss.TP63.Trunk
3	rs3172468	187456755	1.736	0.4388	0.7345	4.103	0.2088	Loss.TP63.Trunk
3	rs3821817	187456904	0.7898	0.4183	0.3479	1.793	0.5727	Loss.TP63.Trunk
3	3:187458121C,G	187458121	1.05	0.3175	0.5634	1.956	0.8781	Loss.TP63.Trunk
3	rs3774302	187458770	1.685	0.4396	0.712	3.989	0.2351	Loss.TP63.Trunk
3	3:187459088G,T	187459088	1.086	0.3506	0.5462	2.159	0.8139	Loss.TP63.Trunk
3	3:187459497C,T	187459497	0.7971	0.3481	0.4029	1.577	0.5146	Loss.TP63.Trunk
3	rs3774300	187459779	1.235	0.3731	0.5946	2.567	0.571	Loss.TP63.Trunk
3	rs3774299	187459907	0.9529	0.3227	0.5063	1.794	0.8812	Loss.TP63.Trunk
3	rs3774298	187460099	0.9259	0.3437	0.4721	1.816	0.8228	Loss.TP63.Trunk
3	rs7642120	190142205	0.8839	0.3878	0.4134	1.89	0.7502	Loss.TP63.Trunk
3	rs7620234	190142438	1.164	0.3566	0.5788	2.342	0.6697	Loss.TP63.Trunk
3	rs4686549	190142765	0.5293	0.5983	0.1638	1.71	0.2877	Loss.TP63.Trunk
3	rs9828136	190142783	0.724	0.3331	0.3769	1.391	0.3323	Loss.TP63.Trunk
3	rs6776578	190142892	1.068	0.3072	0.5851	1.951	0.8296	Loss.TP63.Trunk
3	rs6776775	190143045	1.068	0.3072	0.5851	1.951	0.8296	Loss.TP63.Trunk
3	rs6801698	190143270	1.031	0.2948	0.5788	1.838	0.9166	Loss.TP63.Trunk
3	rs7428997	190160862	1.34	0.364	0.6563	2.734	0.4219	Loss.TP63.Trunk
3	rs6791090	190160944	0.8894	0.4114	0.3971	1.992	0.7756	Loss.TP63.Trunk
3	rs199798918	190160949	0.9257	0.5222	0.3326	2.576	0.8825	Loss.TP63.Trunk
3	rs796878770	190160954	0.7391	0.7564	0.1678	3.255	0.6894	Loss.TP63.Trunk
3	rs79838241	190161236	0.9912	0.4342	0.4233	2.321	0.9838	Loss.TP63.Trunk
3	rs6791513	190161365	0.91	0.4286	0.3928	2.108	0.8258	Loss.TP63.Trunk
3	rs13088427	190161550	1.314	0.3654	0.642	2.689	0.4549	Loss.TP63.Trunk
3	rs1820338	190161842	1.239	0.3072	0.6784	2.262	0.4858	Loss.TP63.Trunk
3	rs4687167	190414518	1.077	0.3313	0.5624	2.061	0.8236	Loss.TP63.Trunk
6	rs200956	27839746	1.019	0.2163	0.6667	1.557	0.9318	Loss.ZNF292.Trunk
6	rs76909894	27840715	1.274	0.3002	0.7071	2.294	0.4205	Loss.ZNF292.Trunk
6	rs45509595	27840926	1.072	0.2882	0.6093	1.886	0.8097	Loss.ZNF292.Trunk
6	rs74631405	27841533	1.274	0.3002	0.7071	2.294	0.4205	Loss.ZNF292.Trunk
6	rs4357163	58776289	0.9155	0.2272	0.5866	1.429	0.6977	Loss.ZNF292.Trunk
6	rs9986349	58776318	0.9054	0.2148	0.5944	1.379	0.6437	Loss.ZNF292.Trunk
6	rs4317432	58776352	0.8168	0.2086	0.5427	1.229	0.3319	Loss.ZNF292.Trunk
6	rs9638013	58776411	0.9496	0.3444	0.4835	1.865	0.8805	Loss.ZNF292.Trunk
6	rs4249834	58776416	1.114	0.2361	0.7011	1.769	0.6483	Loss.ZNF292.Trunk
6	rs4349845	58776487	1.335	0.2784	0.7737	2.304	0.2991	Loss.ZNF292.Trunk
6	rs9500442	58776517	1.047	0.2362	0.659	1.663	0.8458	Loss.ZNF292.Trunk
6	rs4395745	58776537	1.35	0.2834	0.7745	2.352	0.2899	Loss.ZNF292.Trunk
6	rs4928523	58776555	1.109	0.2503	0.6791	1.811	0.6793	Loss.ZNF292.Trunk
6	rs9377908	58776592	0.943	0.2346	0.5954	1.494	0.8026	Loss.ZNF292.Trunk
6	rs12192725	58776766	0.8819	0.2341	0.5574	1.395	0.5914	Loss.ZNF292.Trunk
6	rs4401693	58776802	0.8521	0.2303	0.5426	1.338	0.4871	Loss.ZNF292.Trunk
6	rs9638020	58776821	1.128	0.2741	0.6595	1.931	0.6592	Loss.ZNF292.Trunk
6	rs4292554	58776826	1.295	0.2732	0.7579	2.212	0.3444	Loss.ZNF292.Trunk
6	rs4355635	58776849	0.9669	0.2397	0.6044	1.547	0.8884	Loss.ZNF292.Trunk
6	rs4269396	58776930	0.7204	0.3326	0.3754	1.383	0.3242	Loss.ZNF292.Trunk
6	rs4562168	58776958	0.8193	0.2383	0.5136	1.307	0.403	Loss.ZNF292.Trunk
6	rs9632509	58776965	2.046	0.634	0.5907	7.089	0.2587	Loss.ZNF292.Trunk
6	rs9632510	58776982	1.054	0.2407	0.6577	1.69	0.8266	Loss.ZNF292.Trunk
6	rs4380773	58777020	1.323	0.232	0.8395	2.084	0.228	Loss.ZNF292.Trunk
6	rs9654654	58777056	0.8456	0.1951	0.5769	1.24	0.3901	Loss.ZNF292.Trunk
6	rs4388312	58777074	0.8521	0.2303	0.5426	1.338	0.4871	Loss.ZNF292.Trunk
6	rs4330557	58777098	1.251	0.4414	0.5266	2.971	0.6122	Loss.ZNF292.Trunk
6	rs4610595	58777106	0.8521	0.2303	0.5426	1.338	0.4871	Loss.ZNF292.Trunk
6	rs9647639	58777109	0.8797	0.193	0.6026	1.284	0.5066	Loss.ZNF292.Trunk
6	rs4577825	58777156	0.9978	0.2274	0.6389	1.558	0.9923	Loss.ZNF292.Trunk
6	rs9377975	58777159	0.8788	0.2371	0.5521	1.399	0.5857	Loss.ZNF292.Trunk
6	rs4513827	58777228	1.379	0.2267	0.8844	2.151	0.1561	Loss.ZNF292.Trunk
6	rs4336468	58777233	0.8559	0.2292	0.5461	1.341	0.4972	Loss.ZNF292.Trunk
6	rs4518527	58777237	0.8456	0.1951	0.5769	1.24	0.3901	Loss.ZNF292.Trunk
6	rs4446588	58777276	0.8456	0.1951	0.5769	1.24	0.3901	Loss.ZNF292.Trunk
6	rs9638023	58777295	1.85	0.2674	1.095	3.125	0.0214	Loss.ZNF292.Trunk
6	rs9632511	58777312	0.7251	0.3267	0.3823	1.375	0.3251	Loss.ZNF292.Trunk
6	rs9632513	58777366	1.747	0.2075	1.163	2.624	0.007158	Loss.ZNF292.Trunk
6	rs9632514	58777419	1.199	0.237	0.7533	1.908	0.4443	Loss.ZNF292.Trunk
6	rs4314523	58777500	1.295	0.2732	0.7579	2.212	0.3444	Loss.ZNF292.Trunk
6	rs9638025	58777502	1.143	0.2482	0.7025	1.859	0.5909	Loss.ZNF292.Trunk
6	rs4388318	58777508	0.9738	0.2306	0.6197	1.53	0.9083	Loss.ZNF292.Trunk
6	rs9632515	58777546	1.357	0.2556	0.8222	2.24	0.2324	Loss.ZNF292.Trunk
6	rs4374848	58777666	1.2	0.2532	0.7304	1.971	0.4719	Loss.ZNF292.Trunk
6	rs9689742	58777785	0.8788	0.2497	0.5387	1.434	0.6048	Loss.ZNF292.Trunk
6	rs4296911	58777789	0.8689	0.2254	0.5586	1.352	0.5329	Loss.ZNF292.Trunk
6	rs4928379	58777790	0.7944	0.2874	0.4523	1.395	0.4233	Loss.ZNF292.Trunk
6	rs4374849	58777827	0.8359	0.2777	0.485	1.441	0.5188	Loss.ZNF292.Trunk
6	rs9632517	58777836	0.9223	0.2482	0.5671	1.5	0.7446	Loss.ZNF292.Trunk
6	rs4546514	58777952	0.7684	0.2245	0.4949	1.193	0.2405	Loss.ZNF292.Trunk
6	rs4288226	58777995	1.115	0.3021	0.6167	2.015	0.7192	Loss.ZNF292.Trunk
6	rs4296909	58778003	1.21	0.3044	0.6664	2.198	0.5307	Loss.ZNF292.Trunk
6	rs9638027	58778019	0.89	0.2042	0.5965	1.328	0.5683	Loss.ZNF292.Trunk
6	rs9638028	58778025	0.8499	0.2353	0.5359	1.348	0.4896	Loss.ZNF292.Trunk
6	rs9404685	58778036	0.7951	0.2062	0.5307	1.191	0.2661	Loss.ZNF292.Trunk
6	rs9638014	58778039	1.272	0.2241	0.8199	1.974	0.2828	Loss.ZNF292.Trunk
6	rs4308591	58778108	1.093	0.2104	0.7236	1.651	0.6729	Loss.ZNF292.Trunk
6	rs9500568	58778145	0.8503	0.2406	0.5306	1.363	0.5004	Loss.ZNF292.Trunk
6	rs12213271	58778148	0.8846	0.254	0.5377	1.455	0.6294	Loss.ZNF292.Trunk
6	rs9767581	58778190	0.8858	0.2382	0.5554	1.413	0.6106	Loss.ZNF292.Trunk
6	rs6588729	58778207	1	0.2083	0.6648	1.504	1	Loss.ZNF292.Trunk
6	rs6588730	58778244	1.241	0.1919	0.8519	1.807	0.2607	Loss.ZNF292.Trunk
6	rs6588731	58778404	1.435	0.2091	0.9523	2.162	0.08431	Loss.ZNF292.Trunk
6	rs6588732	58778405	1.343	0.1986	0.9097	1.981	0.1379	Loss.ZNF292.Trunk
6	rs4374842	58778433	1.037	0.3428	0.5298	2.031	0.9148	Loss.ZNF292.Trunk
6	rs4928629	58778452	0.8326	0.3362	0.4308	1.609	0.5859	Loss.ZNF292.Trunk
6	rs4928633	58778519	0.8456	0.1951	0.5769	1.24	0.3901	Loss.ZNF292.Trunk
6	rs9647643	58778530	0.9157	0.2596	0.5506	1.523	0.7345	Loss.ZNF292.Trunk
6	rs9647644	58778531	0.8563	0.258	0.5164	1.42	0.5477	Loss.ZNF292.Trunk
6	rs6588735	58778577	1.415	0.4597	0.5748	3.484	0.45	Loss.ZNF292.Trunk
6	rs6588736	58778584	0.5489	0.3412	0.2812	1.071	0.07881	Loss.ZNF292.Trunk
6	rs6421500	58778649	1.089	0.2799	0.6293	1.885	0.7603	Loss.ZNF292.Trunk
6	rs7453620	58778716	0.8456	0.1951	0.5769	1.24	0.3901	Loss.ZNF292.Trunk
6	rs9638017	58778718	0.9765	0.2262	0.6268	1.521	0.9162	Loss.ZNF292.Trunk
6	rs12214947	58778747	0.6151	0.3405	0.3156	1.199	0.1535	Loss.ZNF292.Trunk
6	rs6651014	58778809	1.404	0.3977	0.6441	3.062	0.3931	Loss.ZNF292.Trunk
6	rs28885508	58778828	1.165	0.2847	0.6667	2.035	0.5922	Loss.ZNF292.Trunk
6	rs7452594	58778844	0.8525	0.2318	0.5413	1.343	0.4912	Loss.ZNF292.Trunk
6	rs9689873	58778902	1.693	0.2853	0.9681	2.962	0.06482	Loss.ZNF292.Trunk
6	rs6651011	58778922	1.097	0.2068	0.7314	1.645	0.6548	Loss.ZNF292.Trunk
6	rs6651012	58778967	0.7718	0.3061	0.4236	1.406	0.3975	Loss.ZNF292.Trunk
6	rs6937914	58779056	0.8147	0.2341	0.5149	1.289	0.3814	Loss.ZNF292.Trunk
6	rs9500231	58779097	0.7171	0.2173	0.4684	1.098	0.1258	Loss.ZNF292.Trunk
6	rs9500609	58779121	1.148	0.2381	0.7199	1.831	0.562	Loss.ZNF292.Trunk
6	rs6651018	58779308	0.9618	0.2037	0.6452	1.434	0.8485	Loss.ZNF292.Trunk
6	rs6651019	58779328	0.8224	0.3476	0.4161	1.625	0.5737	Loss.ZNF292.Trunk
6	rs4376372	58779346	0.9662	0.2416	0.6017	1.551	0.8867	Loss.ZNF292.Trunk
6	rs4250419	58779375	0.9733	0.226	0.625	1.516	0.9046	Loss.ZNF292.Trunk
6	rs6651020	58779376	0.9858	0.2079	0.6558	1.482	0.945	Loss.ZNF292.Trunk
6	rs4400241	58779409	0.7613	0.2289	0.4861	1.192	0.2334	Loss.ZNF292.Trunk
6	6:58779414A,G	58779414	0.7942	0.3156	0.4278	1.474	0.4654	Loss.ZNF292.Trunk
6	rs6651021	58779468	1.127	0.2342	0.7122	1.784	0.6094	Loss.ZNF292.Trunk
6	rs4928418	58779473	1.099	0.2363	0.6913	1.746	0.6909	Loss.ZNF292.Trunk
6	rs6651022	58779499	1.91	0.2236	1.232	2.96	0.0038	Loss.ZNF292.Trunk
6	rs12215427	58779540	1.61	0.2837	0.9231	2.807	0.09336	Loss.ZNF292.Trunk
6	rs10223832	58779544	0.8403	0.2829	0.4826	1.463	0.5387	Loss.ZNF292.Trunk
6	rs4437506	58779574	1.163	0.2343	0.7346	1.84	0.52	Loss.ZNF292.Trunk
6	rs4267973	58779586	0.5545	0.2354	0.3495	0.8796	0.01226	Loss.ZNF292.Trunk
6	rs60064968	58779597	0.5758	0.4302	0.2478	1.338	0.1994	Loss.ZNF292.Trunk
6	rs2231265	89790201	0.905	0.1947	0.6179	1.325	0.6081	Loss.ZNF292.Trunk
6	rs556214028	89791373	0.6447	0.4086	0.2894	1.436	0.2826	Loss.ZNF292.Trunk
8	rs12674496	22924910	0.9114	0.1584	0.6682	1.243	0.558	Loss.NKX3.1.Trunk
8	rs6997701	22924993	1.042	0.1842	0.7264	1.495	0.8226	Loss.NKX3.1.Trunk
8	rs11135693	22925154	1.011	0.1461	0.7594	1.346	0.9393	Loss.NKX3.1.Trunk
8	rs11135694	22925515	0.9576	0.1426	0.7242	1.266	0.7615	Loss.NKX3.1.Trunk
8	rs41308112	22926011	0.8576	0.1854	0.5963	1.233	0.4074	Loss.NKX3.1.Trunk
8	rs1129424	22926313	0.9417	0.1435	0.7107	1.248	0.6754	Loss.NKX3.1.Trunk
8	rs11135695	22926498	0.9276	0.1446	0.6987	1.231	0.6032	Loss.NKX3.1.Trunk
8	rs78905543	22927017	0.891	0.1464	0.6687	1.187	0.4305	Loss.NKX3.1.Trunk
8	rs6991440	22927083	0.8627	0.1434	0.6513	1.143	0.303	Loss.NKX3.1.Trunk
8	rs62501068	22941474	1.091	0.1421	0.8256	1.441	0.5406	Loss.NKX3.1.Trunk
8	rs7815953	22941773	1.116	0.2831	0.6404	1.943	0.6994	Loss.NKX3.1.Trunk
8	rs7815960	22941780	1.116	0.2831	0.6404	1.943	0.6994	Loss.NKX3.1.Trunk
8	rs7834950	22941818	0.989	0.1747	0.7023	1.393	0.9496	Loss.NKX3.1.Trunk
8	rs72607398	22941873	0.9755	0.1758	0.6912	1.377	0.888	Loss.NKX3.1.Trunk
8	rs77043947	22941887	0.9822	0.1759	0.6958	1.386	0.9185	Loss.NKX3.1.Trunk
8	rs11135696	22941923	0.9584	0.1761	0.6786	1.353	0.8092	Loss.NKX3.1.Trunk
8	rs72607399	22941949	0.9344	0.1748	0.6634	1.316	0.6978	Loss.NKX3.1.Trunk
8	rs74879952	22942105	0.8873	0.3139	0.4796	1.642	0.7033	Loss.NKX3.1.Trunk
8	rs72607400	22942117	0.9799	0.1754	0.6948	1.382	0.9081	Loss.NKX3.1.Trunk
8	rs72607401	22942240	0.9799	0.1754	0.6948	1.382	0.9081	Loss.NKX3.1.Trunk
8	rs72607402	22942708	1.007	0.1747	0.7149	1.418	0.9686	Loss.NKX3.1.Trunk
8	rs10102276	23019249	0.8834	0.2202	0.5737	1.36	0.5735	Loss.NKX3.1.Trunk
8	rs10089572	23019290	0.8834	0.2202	0.5737	1.36	0.5735	Loss.NKX3.1.Trunk
8	rs7463789	23019587	1.364	0.2085	0.9066	2.053	0.1363	Loss.NKX3.1.Trunk
8	rs7463799	23019654	0.8834	0.2202	0.5737	1.36	0.5735	Loss.NKX3.1.Trunk
8	rs4872062	23019688	0.8834	0.2202	0.5737	1.36	0.5735	Loss.NKX3.1.Trunk
8	rs4872063	23019694	0.8834	0.2202	0.5737	1.36	0.5735	Loss.NKX3.1.Trunk
8	rs4872064	23019702	0.8834	0.2202	0.5737	1.36	0.5735	Loss.NKX3.1.Trunk
8	rs4872065	23019720	0.8834	0.2202	0.5737	1.36	0.5735	Loss.NKX3.1.Trunk
8	rs4872066	23020047	0.8834	0.2202	0.5737	1.36	0.5735	Loss.NKX3.1.Trunk
8	rs4872067	23020087	0.8834	0.2202	0.5737	1.36	0.5735	Loss.NKX3.1.Trunk
8	rs73222565	23020210	1.364	0.2085	0.9066	2.053	0.1363	Loss.NKX3.1.Trunk
8	rs4872068	23020365	0.8834	0.2202	0.5737	1.36	0.5735	Loss.NKX3.1.Trunk
8	rs4871851	23020374	0.8834	0.2202	0.5737	1.36	0.5735	Loss.NKX3.1.Trunk
8	8:23020396A,T	23020396	0.8834	0.2202	0.5737	1.36	0.5735	Loss.NKX3.1.Trunk
8	rs4872069	23020661	0.8599	0.2251	0.5532	1.337	0.5023	Loss.NKX3.1.Trunk
8	rs12680145	23020762	0.8414	0.2211	0.5455	1.298	0.4348	Loss.NKX3.1.Trunk
8	rs9721208	23020805	1.226	0.1625	0.8918	1.687	0.2092	Loss.NKX3.1.Trunk
8	rs61760054	23021256	1.386	0.2092	0.9199	2.088	0.1186	Loss.NKX3.1.Trunk
8	rs11135703	23021346	0.8007	0.2258	0.5144	1.246	0.325	Loss.NKX3.1.Trunk
8	rs11787452	23021799	0.7439	0.2229	0.4806	1.152	0.1845	Loss.NKX3.1.Trunk
8	rs3943050	24277299	0.7955	0.145	0.5987	1.057	0.1146	Loss.NKX3.1.Trunk
8	rs1982864	24277349	0.9264	0.2195	0.6025	1.425	0.7277	Loss.NKX3.1.Trunk
10	rs34352889	88974706	0.7558	0.2189	0.4921	1.161	0.2009	Loss.PTEN.Trunk
10	rs200684717	88975171	0.626	0.2851	0.358	1.095	0.1004	Loss.PTEN.Trunk
10	rs34491907	88975192	0.7778	0.2405	0.4854	1.246	0.2961	Loss.PTEN.Trunk
10	rs1974053	90248236	1.309	0.191	0.9003	1.903	0.1586	Loss.PTEN.Trunk
10	rs2437875	90248945	0.8273	0.173	0.5894	1.161	0.2733	Loss.PTEN.Trunk
10	rs17343533	90249084	1.005	0.2992	0.5594	1.807	0.9854	Loss.PTEN.Trunk
10	rs2437874	90249907	1.284	0.1741	0.9129	1.806	0.1509	Loss.PTEN.Trunk
10	rs2576175	90249994	1.314	0.1909	0.9035	1.91	0.1532	Loss.PTEN.Trunk
10	10:90749943C,T	90749943	1.281	0.2654	0.7614	2.155	0.3509	Loss.PTEN.Trunk
10	10:90749963A,G	90749963	0.943	0.1739	0.6707	1.326	0.7358	Loss.PTEN.Trunk
10	10:90750909C,T	90750909	0.8953	0.179	0.6304	1.272	0.5369	Loss.PTEN.Trunk
10	rs7079111	90750982	1.414	0.2382	0.8865	2.255	0.1459	Loss.PTEN.Trunk
10	10:90751340A,G	90751340	0.9049	0.1782	0.6382	1.283	0.575	Loss.PTEN.Trunk
10	10:90751380C,G	90751380	0.7861	0.1764	0.5564	1.111	0.1724	Loss.PTEN.Trunk
10	10:90751516C,T	90751516	1.029	0.1687	0.7391	1.432	0.866	Loss.PTEN.Trunk
11	rs2463658	107419725	1.07	0.4307	0.4601	2.49	0.8747	Loss.ATM.Trunk
11	rs648717	107419737	1.388	0.3046	0.7639	2.521	0.282	Loss.ATM.Trunk
11	rs2463657	107419819	0.9279	0.4545	0.3807	2.261	0.8692	Loss.ATM.Trunk
11	rs638234	107420192	0.938	0.4541	0.3852	2.284	0.8879	Loss.ATM.Trunk
11	rs645056	107420530	1.037	0.4598	0.4211	2.553	0.9374	Loss.ATM.Trunk
11	rs631376	107434029	1.044	0.3061	0.5727	1.901	0.8892	Loss.ATM.Trunk
11	rs615750	107435192	1.061	0.309	0.579	1.944	0.8484	Loss.ATM.Trunk
11	rs669423	107447727	0.9681	0.3142	0.5229	1.792	0.9179	Loss.ATM.Trunk
11	rs1893015	107447779	1.278	0.3185	0.6843	2.385	0.4419	Loss.ATM.Trunk
11	rs597383	107469336	0.82	0.6163	0.245	2.744	0.7475	Loss.ATM.Trunk
11	rs73557714	107469369	0.8992	0.6144	0.2697	2.998	0.8626	Loss.ATM.Trunk
11	rs609471	107469758	0.82	0.6163	0.245	2.744	0.7475	Loss.ATM.Trunk
11	rs73557719	107470109	0.82	0.6163	0.245	2.744	0.7475	Loss.ATM.Trunk
11	rs112740355	107470301	0.8992	0.6144	0.2697	2.998	0.8626	Loss.ATM.Trunk
11	rs3132820	107470307	1.126	0.5457	0.3864	3.281	0.8277	Loss.ATM.Trunk
11	rs11212294	107470311	1.136	0.3167	0.6108	2.114	0.6866	Loss.ATM.Trunk
11	rs111585178	107470454	0.7352	0.7315	0.1753	3.083	0.6741	Loss.ATM.Trunk
11	rs7108605	107561060	0.9533	0.3511	0.479	1.897	0.8918	Loss.ATM.Trunk
11	rs7111619	107561309	0.9533	0.3511	0.479	1.897	0.8918	Loss.ATM.Trunk
11	rs2042678	108741318	0.3568	0.5288	0.1265	1.006	0.05128	Loss.ATM.Trunk
11	rs2042677	108742450	0.1479	1.016	0.0202	1.083	0.05985	Loss.ATM.Trunk
11	rs35430545	108742462	0.4709	0.5315	0.1661	1.334	0.1564	Loss.ATM.Trunk
11	rs12794597	108742547	0.4709	0.5315	0.1661	1.334	0.1564	Loss.ATM.Trunk
11	rs2553756	108742650	0.3568	0.5288	0.1265	1.006	0.05128	Loss.ATM.Trunk
11	rs2852118	109567156	0.8824	0.6148	0.2644	2.944	0.8387	Loss.ATM.Trunk
11	rs2087214	109567830	0.8824	0.6148	0.2644	2.944	0.8387	Loss.ATM.Trunk
11	rs1580501	109568469	2.039	0.3263	1.075	3.864	0.02904	Loss.ATM.Trunk
13	rs7996151	49761787	0.9532	0.1634	0.692	1.313	0.7693	Loss.RB1.Trunk
13	rs7333285	49762034	1.032	0.1623	0.7505	1.418	0.8483	Loss.RB1.Trunk
13	rs1535922	49762956	0.9532	0.1634	0.692	1.313	0.7693	Loss.RB1.Trunk
13	rs9526532	49821244	0.9826	0.1733	0.6997	1.38	0.9194	Loss.RB1.Trunk
13	rs7320595	49855276	0.6791	0.1709	0.4858	0.9493	0.02353	Loss.RB1.Trunk
13	rs12385878	49856198	0.6382	0.174	0.4537	0.8976	0.00986	Loss.RB1.Trunk
13	rs61959991	50018842	1.379	0.1572	1.014	1.877	0.04075	Loss.RB1.Trunk
13	13:50019376A,T	50019376	1.366	0.1572	1.004	1.859	0.04735	Loss.RB1.Trunk
21	rs1628526	43429434	0.7972	0.1694	0.5719	1.111	0.1811	Loss.TMPRSS2.Trunk
21	rs399856	43429588	0.8	0.1707	0.5725	1.118	0.1912	Loss.TMPRSS2.Trunk
21	rs399888	43429623	0.8205	0.1637	0.5953	1.131	0.2266	Loss.TMPRSS2.Trunk
21	rs399907	43429646	0.7655	0.1764	0.5417	1.082	0.1298	Loss.TMPRSS2.Trunk
21	rs118152395	43430837	0.8939	0.291	0.5054	1.581	0.7	Loss.TMPRSS2.Trunk
21	rs1788355	43430999	1.189	0.1766	0.8408	1.681	0.3278	Loss.TMPRSS2.Trunk
21	rs1054526	43431575	0.9718	0.2991	0.5408	1.747	0.9239	Loss.TMPRSS2.Trunk
21	rs9981640	43431830	0.877	0.1816	0.6143	1.252	0.4697	Loss.TMPRSS2.Trunk
21	rs220254	43476375	1.058	0.1572	0.7776	1.44	0.7195	Loss.TMPRSS2.Trunk
21	rs220255	43476402	1.039	0.1569	0.7637	1.412	0.8096	Loss.TMPRSS2.Trunk
21	rs17114242	43478038	1.019	0.3187	0.5456	1.903	0.9527	Loss.TMPRSS2.Trunk
21	rs220256	43478099	1.212	0.1588	0.8879	1.655	0.2257	Loss.TMPRSS2.Trunk
21	21:43478135C,T	43478135	1.019	0.3187	0.5456	1.903	0.9527	Loss.TMPRSS2.Trunk
21	rs1993364	43527134	0.8687	0.1783	0.6124	1.232	0.4298	Loss.TMPRSS2.Trunk
21	rs1993363	43527180	0.8801	0.1799	0.6186	1.252	0.4779	Loss.TMPRSS2.Trunk
21	rs1993362	43527215	0.8801	0.1799	0.6186	1.252	0.4779	Loss.TMPRSS2.Trunk
21	rs55725458	43527342	0.8801	0.1799	0.6186	1.252	0.4779	Loss.TMPRSS2.Trunk
21	rs1571735	43527483	1.353	0.1802	0.9502	1.926	0.09362	Loss.TMPRSS2.Trunk
21	rs220117	43527531	0.8858	0.1798	0.6227	1.26	0.5002	Loss.TMPRSS2.Trunk
21	rs1571736	43527953	0.8907	0.1796	0.6264	1.267	0.5194	Loss.TMPRSS2.Trunk
21	rs8134369	43528026	0.8907	0.1796	0.6264	1.267	0.5194	Loss.TMPRSS2.Trunk
21	rs9980065	43528072	0.8278	0.2134	0.5449	1.258	0.3757	Loss.TMPRSS2.Trunk
21	rs60147771	43528820	0.8873	0.1797	0.6239	1.262	0.5059	Loss.TMPRSS2.Trunk
21	rs57966423	43528822	0.8873	0.1797	0.6239	1.262	0.5059	Loss.TMPRSS2.Trunk
21	rs58524852	43528949	0.9877	0.2685	0.5835	1.672	0.9634	Loss.TMPRSS2.Trunk
21	21:43536902C,G	43536902	1.175	0.153	0.8708	1.587	0.2908	Loss.TMPRSS2.Trunk
21	rs220141	43537002	0.8209	0.179	0.578	1.166	0.2701	Loss.TMPRSS2.Trunk
21	rs220142	43537155	0.8209	0.179	0.578	1.166	0.2701	Loss.TMPRSS2.Trunk
21	21:43537494A,G	43537494	1.206	0.1532	0.8935	1.629	0.2207	Loss.TMPRSS2.Trunk
21	rs220144	43537573	1.202	0.1542	0.8886	1.626	0.2324	Loss.TMPRSS2.Trunk
21	21:43538093A,C	43538093	0.8151	0.155	0.6016	1.104	0.1871	Loss.TMPRSS2.Trunk
21	rs2381036	43538388	1.069	0.2194	0.6953	1.643	0.7613	Loss.TMPRSS2.Trunk
21	rs57956723	43545849	0.8634	0.1826	0.6036	1.235	0.4212	Loss.TMPRSS2.Trunk
21	rs111996953	43546509	0.8851	0.2815	0.5098	1.537	0.6647	Loss.TMPRSS2.Trunk
21	21:43546705C,T	43546705	1.319	0.2284	0.8432	2.064	0.225	Loss.TMPRSS2.Trunk
21	rs234750	44394054	0.8441	0.2604	0.5067	1.406	0.5151	Loss.TMPRSS2.Trunk
21	rs183779445	44395007	0.6574	0.2684	0.3885	1.113	0.1182	Loss.TMPRSS2.Trunk
21	rs968495	44395414	1.208	0.1572	0.8876	1.643	0.2297	Loss.TMPRSS2.Trunk
21	rs79511505	44395482	0.8115	0.3414	0.4156	1.584	0.5406	Loss.TMPRSS2.Trunk
21	rs117891262	44395489	0.6113	0.2671	0.3622	1.032	0.06544	Loss.TMPRSS2.Trunk
21	rs78663429	44395523	0.8198	0.3415	0.4198	1.601	0.5607	Loss.TMPRSS2.Trunk
21	rs1672115	44395730	0.8759	0.2536	0.5328	1.44	0.6012	Loss.TMPRSS2.Trunk
21	rs35968330	44395749	0.7309	0.3522	0.3665	1.458	0.3734	Loss.TMPRSS2.Trunk
21	rs9982232	44395796	1.003	0.1559	0.7387	1.361	0.9861	Loss.TMPRSS2.Trunk
21	rs413621	44396136	0.831	0.2604	0.4988	1.384	0.4771	Loss.TMPRSS2.Trunk
21	rs413624	44396144	0.826	0.2123	0.5449	1.252	0.3678	Loss.TMPRSS2.Trunk
21	rs4920017	44396275	0.8441	0.2604	0.5067	1.406	0.5151	Loss.TMPRSS2.Trunk
8	rs10089527	72722475	0.9753	0.3531	0.4881	1.949	0.9436	Gain.NCOA2.Trunk
8	rs13257039	72722483	0.9643	0.2831	0.5537	1.68	0.8979	Gain.NCOA2.Trunk
8	rs73686282	72722513	0.7239	0.4845	0.2801	1.871	0.5048	Gain.NCOA2.Trunk
8	rs13257081	72722534	0.9643	0.2831	0.5537	1.68	0.8979	Gain.NCOA2.Trunk
8	rs73686283	72722581	0.7239	0.4845	0.2801	1.871	0.5048	Gain.NCOA2.Trunk
8	rs73686284	72722684	0.7239	0.4845	0.2801	1.871	0.5048	Gain.NCOA2.Trunk
8	rs73686285	72722777	0.7239	0.4845	0.2801	1.871	0.5048	Gain.NCOA2.Trunk
8	rs7007911	72722892	0.7267	0.4088	0.3261	1.619	0.4347	Gain.NCOA2.Trunk
8	rs7008298	72722905	0.7267	0.4088	0.3261	1.619	0.4347	Gain.NCOA2.Trunk
8	rs11996496	72723278	0.7267	0.4088	0.3261	1.619	0.4347	Gain.NCOA2.Trunk
8	rs12549322	72723443	1.044	0.2263	0.6698	1.626	0.85	Gain.NCOA2.Trunk
8	rs7012746	72723521	1.062	0.2306	0.676	1.669	0.7934	Gain.NCOA2.Trunk
8	rs62518663	72723754	0.6634	0.284	0.3802	1.157	0.1484	Gain.NCOA2.Trunk
8	rs867335046	109260266	1.638	0.4466	0.6825	3.93	0.2693	Gain.NCOA2.Trunk
8	rs9969614	109260581	1.074	0.2311	0.6827	1.689	0.7579	Gain.NCOA2.Trunk
8	rs4735053	109260776	1.074	0.2311	0.6827	1.689	0.7579	Gain.NCOA2.Trunk
8	rs1457211	109261318	1.084	0.2301	0.6906	1.702	0.7252	Gain.NCOA2.Trunk
8	rs1457210	109261562	1.084	0.2301	0.6906	1.702	0.7252	Gain.NCOA2.Trunk
8	rs4735054	109261780	1.173	0.2334	0.7421	1.853	0.4953	Gain.NCOA2.Trunk
8	rs4871594	126442065	0.7133	0.2328	0.4519	1.126	0.1467	Gain.MYC.Trunk
8	8:126442726C,T	126442726	0.6466	0.2532	0.3937	1.062	0.08506	Gain.MYC.Trunk
8	rs2280826	126442934	1.221	0.2285	0.7803	1.911	0.3818	Gain.MYC.Trunk
8	rs2385113	126443348	0.5894	0.2597	0.3543	0.9806	0.04182	Gain.MYC.Trunk
8	rs3750182	126443534	0.7396	0.417	0.3266	1.675	0.4694	Gain.MYC.Trunk
8	rs55637010	126444268	0.8737	0.4803	0.3408	2.24	0.7787	Gain.MYC.Trunk
8	rs7003931	127836137	0.7078	0.4126	0.3153	1.589	0.4023	Gain.MYC.Trunk
8	rs7003948	127836164	0.7078	0.4126	0.3153	1.589	0.4023	Gain.MYC.Trunk
8	rs6983660	127836207	0.7078	0.4126	0.3153	1.589	0.4023	Gain.MYC.Trunk
8	rs6984346	127836337	0.7129	0.4167	0.315	1.613	0.4167	Gain.MYC.Trunk
8	rs6984351	127836348	0.7129	0.4167	0.315	1.613	0.4167	Gain.MYC.Trunk
8	rs10216375	127836765	0.7078	0.4126	0.3153	1.589	0.4023	Gain.MYC.Trunk
8	rs10103938	127837110	0.7129	0.4167	0.315	1.613	0.4167	Gain.MYC.Trunk
8	rs1873186	127837111	1.005	0.2511	0.6144	1.644	0.984	Gain.MYC.Trunk
8	rs1873187	127837139	0.8048	0.2228	0.52	1.246	0.3299	Gain.MYC.Trunk
8	rs60087888	127837337	0.7021	0.4168	0.3102	1.589	0.396	Gain.MYC.Trunk
8	rs59903817	127837343	0.7021	0.4168	0.3102	1.589	0.396	Gain.MYC.Trunk
8	rs6990128	127837667	0.7021	0.4168	0.3102	1.589	0.396	Gain.MYC.Trunk
8	rs6989873	127837687	0.7021	0.4168	0.3102	1.589	0.396	Gain.MYC.Trunk
8	rs938644	127888336	0.7653	0.2311	0.4866	1.204	0.2472	Gain.MYC.Trunk
8	rs28424144	127888923	0.847	0.3306	0.4431	1.619	0.6155	Gain.MYC.Trunk
8	rs13251554	127889084	0.7057	0.2335	0.4466	1.115	0.1355	Gain.MYC.Trunk
8	rs10105114	127889918	0.7575	0.2339	0.479	1.198	0.235	Gain.MYC.Trunk
8	rs785004	128030208	1.016	0.2358	0.6398	1.612	0.9478	Gain.MYC.Trunk
8	rs75485243	128031255	0.6242	0.5374	0.2177	1.79	0.3806	Gain.MYC.Trunk
8	rs72728027	128227188	0.3583	0.7343	0.08495	1.511	0.1622	Gain.MYC.Trunk
8	rs79125478	128228233	0.6929	0.4822	0.2693	1.783	0.4468	Gain.MYC.Trunk
8	rs10091704	129281205	1.639	0.3682	0.7966	3.374	0.1795	Gain.MYC.Trunk
8	rs3779927	134308483	1.282	0.2877	0.7295	2.254	0.3876	Gain.MYC.Trunk
8	rs4236901	134308600	0.8676	0.2287	0.5541	1.358	0.5346	Gain.MYC.Trunk
8	rs77890421	134309010	1.117	0.3425	0.5707	2.185	0.7475	Gain.MYC.Trunk
8	rs10108354	134309134	0.4601	0.5202	0.166	1.276	0.1357	Gain.MYC.Trunk
8	rs2272654	134309328	1.055	0.3547	0.5264	2.114	0.88	Gain.MYC.Trunk
5	rs17550808	96271440	0.9624	0.4224	0.4205	2.203	0.9278	Loss.CHD1.Branch
5	rs2617434	96271638	1.235	0.2368	0.7767	1.965	0.3721	Loss.CHD1.Branch
5	rs56009267	96272233	1.105	0.4668	0.4428	2.76	0.83	Loss.CHD1.Branch
5	rs2548224	96272420	1.205	0.2367	0.7578	1.916	0.4305	Loss.CHD1.Branch
5	rs10052020	96761015	0.7197	0.2547	0.4368	1.186	0.1966	Loss.CHD1.Branch
5	rs56222585	96761499	0.7041	0.2541	0.4279	1.159	0.1674	Loss.CHD1.Branch
5	rs2643542	96761773	0.6099	0.485	0.2357	1.578	0.3081	Loss.CHD1.Branch
6	rs200956	27839746	0.8347	0.3145	0.4506	1.546	0.5655	Loss.ZNF292.Branch
6	rs76909894	27840715	0.2661	0.7295	0.06369	1.112	0.06956	Loss.ZNF292.Branch
6	rs45509595	27840926	0.6966	0.4629	0.2812	1.726	0.4347	Loss.ZNF292.Branch
6	rs74631405	27841533	0.2661	0.7295	0.06369	1.112	0.06956	Loss.ZNF292.Branch
6	rs4357163	58776289	0.9781	0.3112	0.5315	1.8	0.9432	Loss.ZNF292.Branch
6	rs9986349	58776318	1.21	0.2983	0.6746	2.172	0.5219	Loss.ZNF292.Branch
6	rs4317432	58776352	1.026	0.2856	0.5862	1.796	0.9285	Loss.ZNF292.Branch
6	rs9638013	58776411	0.6777	0.5463	0.2323	1.977	0.4764	Loss.ZNF292.Branch
6	rs4249834	58776416	1	0.3253	0.5285	1.892	1	Loss.ZNF292.Branch
6	rs4349845	58776487	0.8783	0.4096	0.3935	1.96	0.7513	Loss.ZNF292.Branch
6	rs9500442	58776517	1.351	0.3355	0.7002	2.608	0.3693	Loss.ZNF292.Branch
6	rs4395745	58776537	1.486	0.3705	0.7191	3.073	0.2847	Loss.ZNF292.Branch
6	rs4928523	58776555	1.418	0.3282	0.7451	2.697	0.2877	Loss.ZNF292.Branch
6	rs9377908	58776592	0.7797	0.3294	0.4088	1.487	0.45	Loss.ZNF292.Branch
6	rs12192725	58776766	0.8191	0.3243	0.4338	1.547	0.5385	Loss.ZNF292.Branch
6	rs4401693	58776802	0.8494	0.3162	0.457	1.578	0.6056	Loss.ZNF292.Branch
6	rs9638020	58776821	1.283	0.3899	0.5977	2.756	0.5222	Loss.ZNF292.Branch
6	rs4292554	58776826	0.9615	0.3924	0.4456	2.075	0.9204	Loss.ZNF292.Branch
6	rs4355635	58776849	1.276	0.3182	0.6837	2.38	0.4442	Loss.ZNF292.Branch
6	rs4269396	58776930	1.55	0.3847	0.7291	3.294	0.2548	Loss.ZNF292.Branch
6	rs4562168	58776958	0.7145	0.3353	0.3703	1.379	0.3161	Loss.ZNF292.Branch
6	rs9632509	58776965	0.5268	0.5782	0.1696	1.636	0.2676	Loss.ZNF292.Branch
6	rs9632510	58776982	1.358	0.3186	0.7272	2.536	0.337	Loss.ZNF292.Branch
6	rs4380773	58777020	1.066	0.3134	0.5769	1.971	0.8376	Loss.ZNF292.Branch
6	rs9654654	58777056	0.9885	0.2604	0.5934	1.647	0.9645	Loss.ZNF292.Branch
6	rs4388312	58777074	0.8494	0.3162	0.457	1.578	0.6056	Loss.ZNF292.Branch
6	rs4330557	58777098	0.93	0.5569	0.3122	2.77	0.8964	Loss.ZNF292.Branch
6	rs4610595	58777106	0.8494	0.3162	0.457	1.578	0.6056	Loss.ZNF292.Branch
6	rs9647639	58777109	0.9641	0.2609	0.5782	1.608	0.8886	Loss.ZNF292.Branch
6	rs4577825	58777156	1.011	0.3111	0.5495	1.861	0.9716	Loss.ZNF292.Branch
6	rs9377975	58777159	0.8073	0.3296	0.4232	1.54	0.5161	Loss.ZNF292.Branch
6	rs4513827	58777228	0.6094	0.3347	0.3163	1.174	0.1389	Loss.ZNF292.Branch
6	rs4336468	58777233	0.8448	0.3117	0.4586	1.556	0.5885	Loss.ZNF292.Branch
6	rs4518527	58777237	0.9885	0.2604	0.5934	1.647	0.9645	Loss.ZNF292.Branch
6	rs4446588	58777276	0.9885	0.2604	0.5934	1.647	0.9645	Loss.ZNF292.Branch
6	rs9638023	58777295	0.4845	0.4904	0.1853	1.267	0.1395	Loss.ZNF292.Branch
6	rs9632511	58777312	1.796	0.449	0.7447	4.329	0.1924	Loss.ZNF292.Branch
6	rs9632513	58777366	1.331	0.2746	0.7769	2.28	0.298	Loss.ZNF292.Branch
6	rs9632514	58777419	1.093	0.323	0.5801	2.058	0.7841	Loss.ZNF292.Branch
6	rs4314523	58777500	0.8192	0.4087	0.3677	1.825	0.6255	Loss.ZNF292.Branch
6	rs9638025	58777502	0.787	0.3626	0.3867	1.602	0.5087	Loss.ZNF292.Branch
6	rs4388318	58777508	0.6983	0.3258	0.3688	1.322	0.2703	Loss.ZNF292.Branch
6	rs9632515	58777546	0.8565	0.329	0.4495	1.632	0.6379	Loss.ZNF292.Branch
6	rs4374848	58777666	0.9706	0.3563	0.4828	1.951	0.9332	Loss.ZNF292.Branch
6	rs9689742	58777785	1.238	0.3269	0.6525	2.35	0.5132	Loss.ZNF292.Branch
6	rs4296911	58777789	0.9103	0.3079	0.4979	1.665	0.7603	Loss.ZNF292.Branch
6	rs4928379	58777790	1.158	0.3667	0.5643	2.376	0.6893	Loss.ZNF292.Branch
6	rs4374849	58777827	0.8035	0.3902	0.374	1.726	0.5751	Loss.ZNF292.Branch
6	rs9632517	58777836	1.307	0.357	0.6494	2.632	0.4528	Loss.ZNF292.Branch
6	rs4546514	58777952	0.7933	0.3091	0.4328	1.454	0.4538	Loss.ZNF292.Branch
6	rs4288226	58777995	1.351	0.399	0.618	2.953	0.451	Loss.ZNF292.Branch
6	rs4296909	58778003	1.012	0.4358	0.4306	2.377	0.9788	Loss.ZNF292.Branch
6	rs9638027	58778019	0.8672	0.2824	0.4986	1.508	0.614	Loss.ZNF292.Branch
6	rs9638028	58778025	0.8188	0.319	0.4382	1.53	0.5307	Loss.ZNF292.Branch
6	rs9404685	58778036	0.9822	0.2766	0.5711	1.689	0.9481	Loss.ZNF292.Branch
6	rs9638014	58778039	0.9431	0.3041	0.5197	1.712	0.8472	Loss.ZNF292.Branch
6	rs4308591	58778108	1.004	0.2929	0.5653	1.782	0.9903	Loss.ZNF292.Branch
6	rs9500568	58778145	0.8358	0.333	0.4352	1.605	0.5901	Loss.ZNF292.Branch
6	rs12213271	58778148	0.8268	0.3549	0.4124	1.658	0.592	Loss.ZNF292.Branch
6	rs9767581	58778190	0.89	0.3299	0.4662	1.699	0.7239	Loss.ZNF292.Branch
6	rs6588729	58778207	1.037	0.2818	0.5969	1.801	0.8977	Loss.ZNF292.Branch
6	rs6588730	58778244	1.277	0.2521	0.7793	2.094	0.3317	Loss.ZNF292.Branch
6	rs6588731	58778404	1.094	0.2893	0.6207	1.929	0.7554	Loss.ZNF292.Branch
6	rs6588732	58778405	1.288	0.2669	0.7635	2.174	0.3427	Loss.ZNF292.Branch
6	rs4374842	58778433	0.6443	0.5455	0.2212	1.877	0.4202	Loss.ZNF292.Branch
6	rs4928629	58778452	1.521	0.4003	0.6941	3.334	0.2947	Loss.ZNF292.Branch
6	rs4928633	58778519	0.9885	0.2604	0.5934	1.647	0.9645	Loss.ZNF292.Branch
6	rs9647643	58778530	1.108	0.3597	0.5475	2.242	0.7756	Loss.ZNF292.Branch
6	rs9647644	58778531	1.096	0.3593	0.5418	2.215	0.7994	Loss.ZNF292.Branch
6	rs6588735	58778577	0.5731	0.5255	0.2046	1.605	0.2894	Loss.ZNF292.Branch
6	rs6588736	58778584	1.322	0.4543	0.5425	3.219	0.5393	Loss.ZNF292.Branch
6	rs6421500	58778649	1.29	0.4092	0.5783	2.875	0.5343	Loss.ZNF292.Branch
6	rs7453620	58778716	0.9885	0.2604	0.5934	1.647	0.9645	Loss.ZNF292.Branch
6	rs9638017	58778718	0.8919	0.308	0.4877	1.631	0.7104	Loss.ZNF292.Branch
6	rs12214947	58778747	1.061	0.4125	0.4727	2.381	0.8858	Loss.ZNF292.Branch
6	rs6651014	58778809	0.9846	0.5205	0.355	2.731	0.9762	Loss.ZNF292.Branch
6	rs28885508	58778828	1.22	0.3804	0.5788	2.572	0.6011	Loss.ZNF292.Branch
6	rs7452594	58778844	0.8742	0.3163	0.4703	1.625	0.6707	Loss.ZNF292.Branch
6	rs9689873	58778902	0.5928	0.4928	0.2257	1.557	0.2887	Loss.ZNF292.Branch
6	rs6651011	58778922	0.7937	0.2992	0.4415	1.427	0.4401	Loss.ZNF292.Branch
6	rs6651012	58778967	0.6953	0.4137	0.3091	1.564	0.3797	Loss.ZNF292.Branch
6	rs6937914	58779056	0.8821	0.3189	0.4721	1.648	0.6939	Loss.ZNF292.Branch
6	rs9500231	58779097	0.8972	0.2921	0.5061	1.591	0.7105	Loss.ZNF292.Branch
6	rs9500609	58779121	1.195	0.3218	0.6361	2.246	0.5795	Loss.ZNF292.Branch
6	rs6651018	58779308	0.7508	0.3034	0.4143	1.361	0.3449	Loss.ZNF292.Branch
6	rs6651019	58779328	1.181	0.4377	0.5006	2.784	0.7045	Loss.ZNF292.Branch
6	rs4376372	58779346	0.6167	0.3608	0.3041	1.251	0.1804	Loss.ZNF292.Branch
6	rs4250419	58779375	1.073	0.3079	0.5869	1.962	0.8186	Loss.ZNF292.Branch
6	rs6651020	58779376	1.608	0.2927	0.9059	2.854	0.1047	Loss.ZNF292.Branch
6	rs4400241	58779409	1.311	0.3071	0.7179	2.392	0.3784	Loss.ZNF292.Branch
6	6:58779414A,G	58779414	0.8537	0.432	0.3661	1.991	0.7142	Loss.ZNF292.Branch
6	rs6651021	58779468	0.9911	0.3238	0.5254	1.869	0.9779	Loss.ZNF292.Branch
6	rs4928418	58779473	0.9722	0.3252	0.514	1.839	0.931	Loss.ZNF292.Branch
6	rs6651022	58779499	0.8245	0.3136	0.4459	1.524	0.5382	Loss.ZNF292.Branch
6	rs12215427	58779540	0.5814	0.4926	0.2214	1.527	0.2709	Loss.ZNF292.Branch
6	rs10223832	58779544	0.9727	0.3774	0.4643	2.038	0.9415	Loss.ZNF292.Branch
6	rs4437506	58779574	1.029	0.3167	0.5532	1.914	0.9281	Loss.ZNF292.Branch
6	rs4267973	58779586	1.025	0.3062	0.5625	1.868	0.9352	Loss.ZNF292.Branch
6	rs60064968	58779597	1.376	0.4712	0.5462	3.464	0.4986	Loss.ZNF292.Branch
6	rs2231265	89790201	0.8672	0.2713	0.5096	1.476	0.5994	Loss.ZNF292.Branch
6	rs556214028	89791373	1.038	0.4671	0.4157	2.594	0.9356	Loss.ZNF292.Branch
12	rs11064358	6853766	0.5727	0.4383	0.2426	1.352	0.2035	Loss.CDKN1B.Branch
12	rs4492872	6854370	0.7717	0.2534	0.4697	1.268	0.3065	Loss.CDKN1B.Branch
12	rs7307912	6854695	0.9557	0.2831	0.5488	1.665	0.8729	Loss.CDKN1B.Branch
12	rs7296292	6854843	0.7717	0.2534	0.4697	1.268	0.3065	Loss.CDKN1B.Branch
12	rs35039612	6855235	0.9627	0.2846	0.5511	1.682	0.8937	Loss.CDKN1B.Branch
12	rs11064360	6855240	0.5806	0.438	0.2461	1.37	0.2145	Loss.CDKN1B.Branch
12	rs61747547	12185842	1.32	0.4577	0.5384	3.238	0.5437	Loss.CDKN1B.Branch
12	rs2277391	12185968	1.56	0.2576	0.9419	2.585	0.08408	Loss.CDKN1B.Branch
12	rs1797659	12186453	1.459	0.2346	0.9214	2.311	0.1071	Loss.CDKN1B.Branch
12	rs1797658	12187198	1.436	0.2597	0.8629	2.388	0.1639	Loss.CDKN1B.Branch
12	rs1797657	12188622	0.6313	0.2414	0.3933	1.013	0.05678	Loss.CDKN1B.Branch
12	rs1797656	12188972	1.14	0.3479	0.5763	2.254	0.7069	Loss.CDKN1B.Branch
12	rs1641725	12189684	1.513	0.2351	0.9545	2.399	0.07809	Loss.CDKN1B.Branch
12	rs73066096	12234254	0.9826	0.4817	0.3823	2.526	0.9709	Loss.CDKN1B.Branch
12	rs114019274	12234320	1.404	0.359	0.6948	2.838	0.3443	Loss.CDKN1B.Branch
12	rs111592371	12234579	0.9826	0.4817	0.3823	2.526	0.9709	Loss.CDKN1B.Branch
12	rs4763269	12234707	1.404	0.359	0.6948	2.838	0.3443	Loss.CDKN1B.Branch
12	rs4763778	12234709	1.404	0.359	0.6948	2.838	0.3443	Loss.CDKN1B.Branch
12	rs7975324	12234977	1.014	0.2379	0.6362	1.617	0.953	Loss.CDKN1B.Branch
12	rs12426923	12235206	0.8507	0.2837	0.4878	1.484	0.5688	Loss.CDKN1B.Branch
12	rs12823603	12235218	0.8507	0.2837	0.4878	1.484	0.5688	Loss.CDKN1B.Branch
12	rs10734859	13386342	0.6286	0.5327	0.2213	1.786	0.3835	Loss.CDKN1B.Branch
12	rs10744014	13386358	0.6041	0.5331	0.2125	1.718	0.3445	Loss.CDKN1B.Branch
12	rs7301213	13386887	1.267	0.2539	0.7701	2.084	0.3518	Loss.CDKN1B.Branch
12	rs1351227	13386985	0.6636	0.2844	0.3801	1.159	0.1493	Loss.CDKN1B.Branch
12	rs10845896	14319349	1.773	0.3853	0.8332	3.772	0.1372	Loss.CDKN1B.Branch
12	rs79109358	14319677	0.7727	0.4775	0.3031	1.97	0.5891	Loss.CDKN1B.Branch
12	rs17341318	14319900	1.876	0.413	0.8351	4.216	0.1276	Loss.CDKN1B.Branch
12	rs10772734	14320194	0.8	0.3459	0.4062	1.576	0.5188	Loss.CDKN1B.Branch
12	rs3809162	54674235	1.04	0.2439	0.6451	1.678	0.8709	Loss.CDKN1B.Branch
12	rs2071391	54675113	1.521	0.3131	0.8233	2.809	0.1806	Loss.CDKN1B.Branch
12	rs1071862	125398039	1.123	0.313	0.6082	2.075	0.7103	Loss.CDKN1B.Branch
12	rs112043091	125398911	0.7398	0.5878	0.2337	2.341	0.6081	Loss.CDKN1B.Branch
12	rs41276688	125399133	0.7398	0.5878	0.2337	2.341	0.6081	Loss.CDKN1B.Branch
12	rs8397	125399150	1.335	0.3397	0.6862	2.598	0.3947	Loss.CDKN1B.Branch
12	rs13624	125399167	1.094	0.3077	0.5985	1.999	0.7706	Loss.CDKN1B.Branch
12	rs74801788	125400044	0.7629	0.3667	0.3719	1.565	0.4606	Loss.CDKN1B.Branch
13	rs7996151	49761787	1.114	0.2047	0.746	1.664	0.5971	Loss.RB1.Branch
13	rs7333285	49762034	1.112	0.2049	0.7442	1.662	0.6044	Loss.RB1.Branch
13	rs1535922	49762956	1.114	0.2047	0.746	1.664	0.5971	Loss.RB1.Branch
13	rs9526532	49821244	1.181	0.2177	0.7709	1.81	0.4444	Loss.RB1.Branch
13	rs7320595	49855276	0.9548	0.2104	0.6322	1.442	0.8262	Loss.RB1.Branch
13	rs12385878	49856198	0.9801	0.2114	0.6476	1.483	0.9244	Loss.RB1.Branch
13	rs61959991	50018842	0.9102	0.2005	0.6144	1.349	0.6391	Loss.RB1.Branch
13	13:50019376A,T	50019376	0.9211	0.2007	0.6215	1.365	0.6821	Loss.RB1.Branch
8	rs10089527	72722475	0.5875	0.4088	0.2637	1.309	0.1932	Gain.NCOA2.Branch
8	rs13257039	72722483	1.053	0.2702	0.62	1.788	0.8485	Gain.NCOA2.Branch
8	rs73686282	72722513	0.6713	0.484	0.26	1.733	0.4102	Gain.NCOA2.Branch
8	rs13257081	72722534	1.053	0.2702	0.62	1.788	0.8485	Gain.NCOA2.Branch
8	rs73686283	72722581	0.6713	0.484	0.26	1.733	0.4102	Gain.NCOA2.Branch
8	rs73686284	72722684	0.6713	0.484	0.26	1.733	0.4102	Gain.NCOA2.Branch
8	rs73686285	72722777	0.6713	0.484	0.26	1.733	0.4102	Gain.NCOA2.Branch
8	rs7007911	72722892	1.451	0.321	0.7736	2.723	0.2459	Gain.NCOA2.Branch
8	rs7008298	72722905	1.451	0.321	0.7736	2.723	0.2459	Gain.NCOA2.Branch
8	rs11996496	72723278	1.451	0.321	0.7736	2.723	0.2459	Gain.NCOA2.Branch
8	rs12549322	72723443	0.9791	0.2233	0.632	1.517	0.9247	Gain.NCOA2.Branch
8	rs7012746	72723521	1.031	0.2262	0.6618	1.606	0.8929	Gain.NCOA2.Branch
8	rs62518663	72723754	1.377	0.2417	0.8571	2.211	0.1861	Gain.NCOA2.Branch
8	rs867335046	109260266	0.7316	0.5486	0.2496	2.144	0.5689	Gain.NCOA2.Branch
8	rs9969614	109260581	0.8323	0.2307	0.5295	1.308	0.4262	Gain.NCOA2.Branch
8	rs4735053	109260776	0.8323	0.2307	0.5295	1.308	0.4262	Gain.NCOA2.Branch
8	rs1457211	109261318	0.8424	0.2297	0.537	1.322	0.4554	Gain.NCOA2.Branch
8	rs1457210	109261562	0.8424	0.2297	0.537	1.322	0.4554	Gain.NCOA2.Branch
8	rs4735054	109261780	0.8147	0.2319	0.5171	1.284	0.377	Gain.NCOA2.Branch

## Sheet: Enhancer local dQTLs
CHR	SNP	BP	OR	SE	L95	U95	P	DRIVER
21	rs13049363	43380231	0.9924	0.1455	0.7461	1.32	0.9581	T2E
21	rs11701734	43380281	0.6545	0.2063	0.4369	0.9806	0.0399	T2E
21	rs9975353	43381157	0.8446	0.1491	0.6306	1.131	0.2575	T2E
21	rs4920048	43381390	1.711	0.294	0.9616	3.045	0.06773	T2E
21	rs9981075	43382201	1.001	0.145	0.7536	1.331	0.9924	T2E
21	rs7278505	43383200	0.936	0.15	0.6976	1.256	0.6595	T2E
21	rs915833	43383773	1.463	0.3221	0.7782	2.751	0.2374	T2E
21	rs9985013	43384282	1.004	0.1454	0.7552	1.335	0.9772	T2E
21	rs34366247	43384564	1.032	0.159	0.7557	1.409	0.8433	T2E
21	rs11910855	43385045	1.032	0.159	0.7557	1.409	0.8433	T2E
21	rs11909546	43385074	1.032	0.159	0.7557	1.409	0.8433	T2E
21	rs55669306	43385451	1.028	0.1589	0.753	1.404	0.8617	T2E
21	rs9977205	43385511	0.9009	0.1552	0.6645	1.221	0.5013	T2E
21	rs439978	43385990	0.686	0.1788	0.4833	0.9738	0.03501	T2E
21	rs446251	43386061	1.651	0.3226	0.8771	3.106	0.1203	T2E
21	rs7275451	43387056	1.023	0.1443	0.7708	1.357	0.8759	T2E
21	rs57630204	43387212	0.7109	0.181	0.4986	1.014	0.05936	T2E
21	rs9680413	43388337	0.7087	0.1781	0.4998	1.005	0.05318	T2E
21	rs568517	43388589	1.225	0.1385	0.9341	1.608	0.1422	T2E
21	rs1963768	43389149	0.8944	0.1479	0.6693	1.195	0.4505	T2E
21	rs2007652	43389168	1.105	0.1451	0.8312	1.468	0.4931	T2E
21	rs1041451	43389361	1.166	0.1432	0.8806	1.544	0.2837	T2E
21	rs390853	43406577	1.051	0.1461	0.7892	1.399	0.7342	T2E
21	rs397663	43406657	1.057	0.1457	0.7946	1.406	0.703	T2E
21	21:43407668A,G	43407668	1.122	0.2611	0.6726	1.872	0.6594	T2E
21	rs693386	43408035	1.046	0.149	0.7812	1.401	0.7623	T2E
21	rs2839430	43408618	1.052	0.1541	0.7779	1.423	0.7412	T2E
21	rs2839431	43409098	1.14	0.2504	0.6979	1.863	0.6003	T2E
21	rs116978718	43425520	1.042	0.2673	0.6169	1.759	0.8785	T2E
21	rs8130883	43426260	1.146	0.1479	0.8576	1.531	0.3569	T2E
21	rs143032437	43426393	1.087	0.27	0.6401	1.844	0.7583	T2E
21	rs4919969	43426579	1.146	0.1479	0.8576	1.531	0.3569	T2E
21	rs8132937	43427492	1.171	0.1481	0.8763	1.566	0.2854	T2E
21	rs7278166	43427540	0.7782	0.1556	0.5737	1.056	0.107	T2E
21	rs112048209	43427815	1.094	0.2663	0.6493	1.844	0.7352	T2E
21	rs987523	43427963	1.171	0.1481	0.8763	1.566	0.2854	T2E
21	rs7277270	43428025	1.048	0.1533	0.776	1.415	0.7596	T2E
21	rs7282789	43428270	1.171	0.1481	0.8763	1.566	0.2854	T2E
21	rs7281176	43428378	1.181	0.1476	0.8842	1.577	0.2601	T2E
21	rs28549116	43428672	0.7576	0.2015	0.5104	1.124	0.1682	T2E
21	rs376536715	43428685	0.8494	0.2333	0.5377	1.342	0.4842	T2E
21	rs879935415	43428690	0.9097	0.2886	0.5167	1.602	0.743	T2E
21	rs1628526	43429434	1.139	0.1464	0.8551	1.518	0.3733	T2E
21	rs399856	43429588	1.195	0.1484	0.8936	1.599	0.2295	T2E
21	rs399888	43429623	1.149	0.1427	0.8688	1.52	0.3301	T2E
21	rs399907	43429646	1.071	0.1514	0.7962	1.441	0.6494	T2E
21	rs118152395	43430837	1.139	0.2539	0.6926	1.874	0.6079	T2E
21	rs1788355	43430999	1.023	0.1592	0.749	1.398	0.8849	T2E
21	rs1054526	43431575	1.071	0.2619	0.6408	1.789	0.7946	T2E
21	rs9981640	43431830	0.9586	0.1567	0.705	1.303	0.7871	T2E
21	rs7278794	43432254	0.7999	0.1518	0.594	1.077	0.1412	T2E
21	rs7280167	43432297	0.7999	0.1518	0.594	1.077	0.1412	T2E
21	rs11701177	43432888	0.7694	0.1539	0.5691	1.04	0.08841	T2E
21	rs11701229	43433131	0.7999	0.1518	0.594	1.077	0.1412	T2E
21	rs9984999	43433157	1.26	0.143	0.952	1.667	0.1061	T2E
21	rs220195	43434177	1.819	0.2771	1.056	3.13	0.03091	T2E
21	rs9981167	43434243	0.986	0.1567	0.7253	1.34	0.9283	T2E
21	rs9974393	43434303	1.246	0.144	0.9397	1.653	0.1264	T2E
21	rs220196	43434362	1.062	0.1564	0.7815	1.443	0.7013	T2E
21	rs2839436	43434601	0.7968	0.1519	0.5916	1.073	0.135	T2E
21	rs462098	43475390	1.008	0.1587	0.7387	1.376	0.9585	T2E
21	rs220253	43475879	1.002	0.1511	0.7453	1.348	0.9881	T2E
21	rs220254	43476375	0.9852	0.1376	0.7523	1.29	0.9138	T2E
21	rs220255	43476402	0.9774	0.1373	0.7467	1.279	0.8677	T2E
21	rs17114242	43478038	1.07	0.2801	0.6181	1.853	0.8087	T2E
21	rs220256	43478099	1.191	0.1407	0.9043	1.57	0.2131	T2E
21	21:43478135C,T	43478135	1.07	0.2801	0.6181	1.853	0.8087	T2E
21	rs73371507	43479214	1.07	0.2801	0.6181	1.853	0.8087	T2E
21	rs220257	43479445	1.112	0.1395	0.8457	1.461	0.4477	T2E
21	rs220258	43479756	1.191	0.1407	0.9043	1.57	0.2131	T2E
21	rs220259	43479967	1.2	0.1403	0.9116	1.58	0.1936	T2E
21	rs55787571	43479992	0.8472	0.2384	0.5309	1.352	0.4867	T2E
21	21:43480111C,G	43480111	0.8135	0.1518	0.6041	1.095	0.174	T2E
21	rs58416994	43480462	1.07	0.2801	0.6181	1.853	0.8087	T2E
21	rs58180902	43480520	1.014	0.2872	0.5773	1.78	0.9625	T2E
21	rs412911	43480843	1.191	0.1407	0.9043	1.57	0.2131	T2E
21	rs403348	43480844	1.191	0.1407	0.9043	1.57	0.2131	T2E
21	rs73371515	43481026	0.9674	0.2842	0.5542	1.688	0.9071	T2E
21	rs60925070	43481132	0.9674	0.2842	0.5542	1.688	0.9071	T2E
21	rs220261	43481394	1.191	0.1407	0.9043	1.57	0.2131	T2E
21	rs69686	43481620	1.094	0.1321	0.8446	1.418	0.4957	T2E
21	rs73371516	43481900	0.8926	0.2831	0.5125	1.555	0.6882	T2E
21	rs73371518	43482008	0.9247	0.2815	0.5327	1.605	0.781	T2E
21	21:43482046A,T	43482046	1.163	0.1345	0.8931	1.513	0.2629	T2E
21	21:43482161A,G	43482161	1.002	0.1347	0.7696	1.305	0.9877	T2E
21	rs220264	43482415	1.005	0.1972	0.6829	1.479	0.9794	T2E
21	21:43482583G,T	43482583	0.9994	0.1945	0.6825	1.463	0.9975	T2E
21	21:43482926A,G	43482926	0.6869	0.1717	0.4906	0.9616	0.02868	T2E
21	rs75074593	43483031	0.9674	0.2842	0.5542	1.688	0.9071	T2E
21	rs57664184	43483356	0.7264	0.1882	0.5023	1.05	0.08945	T2E
21	rs220266	43483397	1.005	0.1972	0.6829	1.479	0.9794	T2E
21	rs114272312	43483441	0.4435	0.3132	0.2401	0.8194	0.009435	T2E
21	rs11700552	43483887	1.173	0.1591	0.8585	1.602	0.3168	T2E
21	rs220267	43483964	1.232	0.1427	0.9317	1.63	0.1431	T2E
21	rs220268	43484086	0.9759	0.1348	0.7493	1.271	0.8562	T2E
21	rs220269	43484196	1.235	0.1434	0.9324	1.636	0.1411	T2E
21	rs220270	43484486	0.8044	0.1679	0.5788	1.118	0.195	T2E
21	rs73371536	43485295	0.6427	0.2295	0.4099	1.008	0.05406	T2E
21	rs150801	43485678	1.044	0.136	0.7997	1.363	0.7517	T2E
21	21:43486079A,C	43486079	0.7075	0.2418	0.4405	1.136	0.1525	T2E
21	rs150802	43486168	0.9489	0.1884	0.656	1.373	0.7807	T2E
21	rs8132467	43486964	0.4682	0.331	0.2447	0.8959	0.0219	T2E
21	rs467997	43488016	1.096	0.1592	0.8023	1.498	0.5642	T2E
21	rs7349017	43488869	0.498	0.3261	0.2628	0.9436	0.03251	T2E
21	rs78049572	43489265	1.287	0.3245	0.6816	2.432	0.4362	T2E
21	21:43490253C,T	43490253	0.971	0.1716	0.6936	1.359	0.8636	T2E
21	rs220272	43490987	0.8977	0.1878	0.6213	1.297	0.5657	T2E
21	rs220273	43491002	0.9159	0.1881	0.6334	1.324	0.6404	T2E
21	rs220274	43491072	0.8977	0.1878	0.6213	1.297	0.5657	T2E
21	rs220275	43491986	0.8765	0.1778	0.6185	1.242	0.4585	T2E
21	21:43492329A,G	43492329	0.895	0.1657	0.6468	1.238	0.503	T2E
21	rs220277	43492585	1.066	0.1356	0.8169	1.39	0.6393	T2E
21	21:43492703A,G	43492703	0.9921	0.136	0.76	1.295	0.9538	T2E
21	21:43492868A,G	43492868	0.8977	0.1878	0.6213	1.297	0.5657	T2E
21	rs220280	43493102	0.9199	0.1658	0.6647	1.273	0.6144	T2E
21	21:43493586A,G	43493586	0.7348	0.1441	0.554	0.9746	0.03248	T2E
21	21:43493756A,G	43493756	0.841	0.1632	0.6107	1.158	0.2887	T2E
21	rs220283	43494604	1.282	0.1475	0.9602	1.712	0.092	T2E
21	rs7276814	43506057	0.836	0.2089	0.5551	1.259	0.3914	T2E
21	21:43506485A,G	43506485	0.9746	0.1466	0.7311	1.299	0.8607	T2E
21	rs58788126	43507189	0.7602	0.1762	0.5382	1.074	0.1197	T2E
21	21:43508801C,G	43508801	0.83	0.1512	0.6171	1.116	0.2179	T2E
21	rs220302	43508822	0.8341	0.1534	0.6175	1.127	0.237	T2E
21	rs220303	43509699	0.8907	0.1455	0.6697	1.185	0.4263	T2E
21	rs220304	43509969	0.8987	0.1456	0.6756	1.195	0.463	T2E
21	rs8133193	43515560	1.001	0.2884	0.569	1.762	0.9962	T2E
21	rs112464944;rs74605814	43515605	1.187	0.1718	0.8477	1.662	0.3182	T2E
21	rs55645900	43515728	1.068	0.1691	0.7664	1.487	0.699	T2E
21	21:43516589G,T	43516589	1.101	0.1407	0.8356	1.451	0.4939	T2E
21	rs12482477	43517233	1.081	0.1691	0.7757	1.505	0.6468	T2E
21	rs12481958	43517269	1.154	0.162	0.8404	1.586	0.3753	T2E
21	rs220309	43517440	1.056	0.1653	0.7638	1.46	0.7417	T2E
21	rs220310	43518323	0.8649	0.1532	0.6405	1.168	0.3434	T2E
21	rs220311	43518497	0.86	0.1546	0.6352	1.164	0.3291	T2E
21	rs220312	43519032	0.8514	0.1545	0.629	1.153	0.2978	T2E
21	rs220313	43519369	1.111	0.1331	0.856	1.443	0.4283	T2E
21	rs220314	43519442	1.111	0.1331	0.856	1.443	0.4283	T2E
21	rs55999015	43519470	1.029	0.1588	0.7538	1.405	0.857	T2E
21	rs220315	43519739	0.8547	0.1543	0.6317	1.157	0.309	T2E
21	rs220316	43519796	0.8463	0.1542	0.6255	1.145	0.2791	T2E
21	rs220112	43525094	1.647	0.2688	0.9726	2.79	0.06336	T2E
21	rs220113	43525120	1.057	0.1331	0.8141	1.371	0.6789	T2E
21	rs220114	43525633	0.8884	0.1556	0.655	1.205	0.4469	T2E
21	rs220115	43526121	1.018	0.1339	0.7831	1.324	0.8935	T2E
21	rs220116	43526411	1.034	0.1337	0.7953	1.343	0.8044	T2E
21	rs13433400	43526418	1.095	0.1556	0.8069	1.485	0.5609	T2E
21	rs11203184	43526430	1.095	0.1556	0.8069	1.485	0.5609	T2E
21	rs11702347	43526454	0.9208	0.1806	0.6464	1.312	0.6477	T2E
21	rs12627412	43526509	1.102	0.1558	0.8123	1.496	0.532	T2E
21	rs12627413	43526510	1.102	0.1558	0.8123	1.496	0.532	T2E
21	rs11203185	43526572	1.118	0.1559	0.8235	1.517	0.4754	T2E
21	21:43526578C,T	43526578	1.118	0.1559	0.8235	1.517	0.4754	T2E
21	rs1993364	43527134	1.074	0.1537	0.7946	1.452	0.6422	T2E
21	rs1993363	43527180	1.106	0.1557	0.8152	1.501	0.5173	T2E
21	rs1993362	43527215	1.106	0.1557	0.8152	1.501	0.5173	T2E
21	rs55725458	43527342	1.106	0.1557	0.8152	1.501	0.5173	T2E
21	rs1571735	43527483	1.004	0.1634	0.7285	1.382	0.9829	T2E
21	rs220117	43527531	0.9136	0.1554	0.6738	1.239	0.561	T2E
21	rs1571736	43527953	1.102	0.1559	0.812	1.496	0.5327	T2E
21	rs8134369	43528026	1.129	0.1561	0.8316	1.533	0.4362	T2E
21	rs9980065	43528072	0.967	0.1815	0.6775	1.38	0.8531	T2E
21	rs60147771	43528820	1.122	0.1558	0.8264	1.522	0.4616	T2E
21	rs57966423	43528822	1.122	0.1558	0.8264	1.522	0.4616	T2E
21	rs58524852	43528949	0.8841	0.2328	0.5602	1.395	0.5969	T2E
21	rs34450935	43529064	0.9224	0.1822	0.6453	1.318	0.6574	T2E
21	rs220118	43529162	1.008	0.1584	0.7388	1.375	0.961	T2E
21	rs34632081	43529185	1.012	0.164	0.7335	1.395	0.9442	T2E
21	rs220119	43529228	0.9915	0.1226	0.7798	1.261	0.9444	T2E
21	rs35520919	43529306	1.106	0.1557	0.8152	1.501	0.5173	T2E
21	rs34002958	43529399	0.9208	0.1806	0.6464	1.312	0.6477	T2E
21	rs59976808	43529428	0.9208	0.1806	0.6464	1.312	0.6477	T2E
21	21:43529515C,G	43529515	1.014	0.1336	0.7804	1.318	0.9168	T2E
21	rs8127300	43529642	1.025	0.1718	0.7323	1.436	0.8837	T2E
21	rs11203186	43529819	0.7591	0.1865	0.5267	1.094	0.1394	T2E
21	rs220121	43530126	0.9777	0.1515	0.7265	1.316	0.8815	T2E
21	rs28523337	43530131	1.025	0.1706	0.7338	1.432	0.8845	T2E
21	rs2168343	43530209	0.8855	0.1559	0.6523	1.202	0.4352	T2E
21	rs73223542	43530210	0.8855	0.1559	0.6523	1.202	0.4352	T2E
21	rs220122	43530327	0.8835	0.1333	0.6804	1.147	0.353	T2E
21	rs113203	43530399	0.9774	0.1329	0.7532	1.268	0.8633	T2E
21	rs220123	43530430	0.9002	0.1327	0.6941	1.168	0.4281	T2E
21	rs220124	43530575	0.9171	0.1552	0.6766	1.243	0.577	T2E
21	21:43530671C,T	43530671	0.9348	0.179	0.6582	1.328	0.7066	T2E
21	rs2051401	43530856	0.9348	0.179	0.6582	1.328	0.7066	T2E
21	rs220125	43530897	1.081	0.1437	0.8153	1.432	0.5899	T2E
21	rs220126	43531008	0.9658	0.1648	0.6992	1.334	0.8329	T2E
21	rs220127	43531403	0.9621	0.1612	0.7015	1.32	0.8108	T2E
21	rs220128	43531553	1.024	0.1425	0.7747	1.354	0.8664	T2E
21	rs220129	43531632	1.114	0.1732	0.7933	1.564	0.5335	T2E
21	rs220130	43531808	1.47	0.1818	1.029	2.099	0.0342	T2E
21	21:43531848C,T	43531848	1.086	0.1433	0.8202	1.438	0.5639	T2E
21	rs220132	43532238	1.099	0.143	0.8301	1.454	0.5108	T2E
21	rs73905555	43532434	1.279	0.2895	0.7253	2.256	0.3951	T2E
21	rs61137659	43532456	1.413	0.3289	0.7414	2.691	0.2936	T2E
21	rs220133	43532498	1.062	0.1437	0.8011	1.407	0.6769	T2E
21	rs220134	43532508	1.062	0.1437	0.8011	1.407	0.6769	T2E
21	rs220135	43532598	1.066	0.1446	0.8028	1.415	0.6597	T2E
21	rs60187112	43532799	1.413	0.3289	0.7414	2.691	0.2936	T2E
21	21:43532981A,C	43532981	1.066	0.1446	0.8028	1.415	0.6597	T2E
21	rs220137	43533094	1.024	0.1671	0.7381	1.421	0.8869	T2E
21	21:43533143A,G	43533143	1.079	0.1582	0.7914	1.471	0.6308	T2E
21	rs220138	43533382	1.085	0.1445	0.8172	1.44	0.5733	T2E
21	rs55981015	43534075	0.9324	0.1832	0.6511	1.335	0.7023	T2E
21	rs1031562	43534166	1.413	0.3289	0.7414	2.691	0.2936	T2E
21	rs12627341	43534251	1.413	0.3289	0.7414	2.691	0.2936	T2E
21	rs7282628	43534682	0.9364	0.2772	0.5439	1.612	0.8126	T2E
21	rs8129420	43534708	1.374	0.2768	0.7988	2.364	0.2509	T2E
21	rs8129439	43534738	1.113	0.1624	0.8096	1.53	0.5098	T2E
21	rs2187240	43534835	1.374	0.2768	0.7988	2.364	0.2509	T2E
21	rs220139	43535390	1.012	0.1419	0.766	1.336	0.9351	T2E
21	rs73223546	43536262	0.7476	0.2106	0.4948	1.13	0.1673	T2E
21	21:43536902C,G	43536902	1.138	0.1356	0.8726	1.485	0.3394	T2E
21	rs220141	43537002	0.7509	0.1538	0.5555	1.015	0.0625	T2E
21	rs220142	43537155	0.7509	0.1538	0.5555	1.015	0.0625	T2E
21	21:43537494A,G	43537494	1.155	0.1369	0.883	1.51	0.2932	T2E
21	rs220144	43537573	1.151	0.1378	0.8785	1.508	0.3078	T2E
21	21:43538093A,C	43538093	0.7906	0.1342	0.6077	1.029	0.08009	T2E
21	rs2381036	43538388	1.194	0.1981	0.8096	1.76	0.3716	T2E
21	21:43538802A,G	43538802	1.017	0.1566	0.7486	1.383	0.9122	T2E
21	rs220146	43539293	1.003	0.1564	0.7384	1.363	0.9836	T2E
21	rs220147	43539523	1.279	0.1321	0.9874	1.657	0.06236	T2E
21	21:43539923A,G	43539923	0.7519	0.137	0.5748	0.9836	0.03747	T2E
21	21:43540047A,C	43540047	1.179	0.1358	0.9033	1.539	0.2257	T2E
21	rs2839469	43540425	0.5898	0.1662	0.4258	0.8168	0.001486	T2E
21	21:43540460G,T	43540460	1.232	0.1331	0.949	1.599	0.1171	T2E
21	rs56255623	43540740	0.7815	0.2105	0.5173	1.181	0.2416	T2E
21	rs35048950	43540955	0.7389	0.1375	0.5643	0.9674	0.02772	T2E
21	rs113839795	43541010	1.203	0.1992	0.8139	1.777	0.3544	T2E
21	rs220150	43541342	1.185	0.1349	0.9094	1.543	0.2092	T2E
21	rs220151	43542379	1.21	0.1333	0.9315	1.571	0.1534	T2E
21	rs111432905	43542386	1.219	0.2544	0.7405	2.007	0.436	T2E
21	rs220152	43542753	0.9961	0.1543	0.7361	1.348	0.9798	T2E
21	rs1011912	43544184	1.181	0.2391	0.7394	1.888	0.4856	T2E
21	21:43544623A,G	43544623	1.049	0.1383	0.8002	1.376	0.7276	T2E
21	21:43544893C,T	43544893	1.169	0.1332	0.9004	1.518	0.2412	T2E
21	rs220185	43576683	0.8086	0.2378	0.5073	1.289	0.3716	T2E
21	rs220186	43576896	1.034	0.1489	0.7725	1.385	0.8206	T2E
21	rs113383935	43577178	1.316	0.2439	0.8159	2.122	0.2603	T2E
21	rs12483222	43577406	0.7862	0.2764	0.4574	1.351	0.3841	T2E
21	rs11701255	43577614	1.024	0.2009	0.6907	1.518	0.9057	T2E
21	rs220187	43577998	0.8566	0.2438	0.5312	1.381	0.5254	T2E
21	rs220188	43578010	1.032	0.1501	0.7689	1.385	0.8345	T2E
21	rs111238571	43578222	1.117	0.278	0.6476	1.926	0.6913	T2E
21	rs28655628	43578317	0.9427	0.2056	0.63	1.41	0.7739	T2E
21	rs73223572	43578382	0.7456	0.2317	0.4734	1.174	0.2052	T2E
21	rs55648450	43578725	0.9065	0.2479	0.5576	1.474	0.6921	T2E
21	rs220189	43578888	0.9899	0.1489	0.7393	1.325	0.9455	T2E
21	rs9975104	43579344	0.9649	0.2085	0.6412	1.452	0.864	T2E
21	rs220190	43579409	0.8902	0.1686	0.6397	1.239	0.4902	T2E
21	rs469114	43590243	1.041	0.1501	0.7754	1.397	0.7908	T2E
21	rs468410	43590251	1.109	0.1798	0.7794	1.577	0.5662	T2E
21	rs467986	43590282	1.109	0.1798	0.7794	1.577	0.5662	T2E
21	rs9984147	43590428	0.9276	0.2116	0.6127	1.404	0.7226	T2E
21	rs468678	43590490	0.8998	0.2361	0.5664	1.429	0.6546	T2E
21	21:43590550C,T	43590550	0.8998	0.2361	0.5664	1.429	0.6546	T2E
21	rs9325631	43590845	0.9276	0.2116	0.6127	1.404	0.7226	T2E
21	rs468640	43590891	0.8998	0.2361	0.5664	1.429	0.6546	T2E
21	rs113650677	43590935	1.34	0.2434	0.8316	2.159	0.2292	T2E
21	rs467846	43591115	0.8998	0.2361	0.5664	1.429	0.6546	T2E
21	rs9637307	43591868	1.099	0.1667	0.7929	1.524	0.5701	T2E
21	rs421840	43592265	0.903	0.2158	0.5916	1.378	0.6363	T2E
21	rs468793	43592407	0.8757	0.2317	0.5561	1.379	0.5667	T2E
21	rs456744	43592576	1.109	0.1798	0.7794	1.577	0.5662	T2E
21	rs467479	43592910	0.9027	0.1694	0.6477	1.258	0.5457	T2E
21	rs467917	43593352	1.033	0.1503	0.7692	1.386	0.8308	T2E
21	rs467935	43593486	1.109	0.1798	0.7794	1.577	0.5662	T2E
21	rs1993365	43593891	1.249	0.2582	0.753	2.072	0.3892	T2E
21	rs469118	43593963	0.8998	0.2361	0.5664	1.429	0.6546	T2E
21	rs113658455	43594556	1.292	0.2412	0.8055	2.074	0.2876	T2E
21	rs111685970	43594834	1.34	0.2434	0.8316	2.159	0.2292	T2E
21	rs469501	43594947	0.8998	0.2361	0.5664	1.429	0.6546	T2E
21	rs225382	43680420	1.048	0.2596	0.6304	1.744	0.8553	T2E
21	rs17114590	43681956	0.8567	0.1894	0.5911	1.242	0.4141	T2E
21	rs2839480	43682177	0.8398	0.189	0.5798	1.216	0.3555	T2E
21	rs225383	43682244	0.9822	0.1339	0.7555	1.277	0.8935	T2E
21	rs35478444	43682370	0.8398	0.189	0.5798	1.216	0.3555	T2E
21	rs225384	43682394	0.9822	0.1339	0.7555	1.277	0.8935	T2E
21	rs7278062	43682539	0.8567	0.1894	0.5911	1.242	0.4141	T2E
21	rs225385	43682686	0.9822	0.1339	0.7555	1.277	0.8935	T2E
21	rs225386	43682938	1.036	0.1363	0.7931	1.353	0.7955	T2E
21	rs225387	43683053	0.9822	0.1339	0.7555	1.277	0.8935	T2E
21	rs17767083	43684321	1.126	0.2202	0.7316	1.734	0.5887	T2E
21	21:43684456A,G	43684456	0.9822	0.1339	0.7555	1.277	0.8935	T2E
21	rs74757	43684549	0.9822	0.1339	0.7555	1.277	0.8935	T2E
21	21:43684585A,G	43684585	1.16	0.1441	0.8744	1.538	0.3036	T2E
21	rs225391	43684668	1.078	0.2587	0.6494	1.79	0.7711	T2E
21	rs225392	43684791	0.9822	0.1339	0.7555	1.277	0.8935	T2E
21	rs225426	43751125	0.9011	0.1437	0.6799	1.194	0.4686	T2E
21	rs55741630	43751229	1.147	0.2736	0.671	1.961	0.616	T2E
21	rs225427	43751909	0.9987	0.1421	0.7559	1.319	0.9926	T2E
21	rs102517	43752099	0.8955	0.1427	0.677	1.184	0.4392	T2E
21	21:43752486A,G	43752486	0.8955	0.1427	0.677	1.184	0.4392	T2E
21	rs17114696	43752949	1.338	0.2568	0.8089	2.214	0.2568	T2E
21	rs692534	43752973	0.8955	0.1427	0.677	1.184	0.4392	T2E
21	rs111571111	43753693	1.147	0.2736	0.671	1.961	0.616	T2E
21	rs7280489	43753830	1.395	0.2595	0.8388	2.32	0.1996	T2E
21	rs7281088	43754239	1.36	0.2601	0.8169	2.264	0.237	T2E
21	rs225356	43786068	0.8182	0.1394	0.6227	1.075	0.15	T2E
21	rs2839488	43786186	1.143	0.1467	0.8572	1.524	0.363	T2E
21	rs225357	43786313	0.8182	0.1394	0.6227	1.075	0.15	T2E
21	rs4920094	43786333	1.178	0.1465	0.8837	1.57	0.2642	T2E
21	21:43786371C,G	43786371	1.058	0.228	0.6765	1.653	0.8059	T2E
21	rs225358	43786512	1.146	0.1518	0.851	1.543	0.3696	T2E
21	21:43786606A,G	43786606	1.108	0.2002	0.7487	1.641	0.607	T2E
21	rs3761376	43787038	1.121	0.1595	0.8198	1.532	0.4751	T2E
21	21:43787436A,G	43787436	1.075	0.1532	0.7963	1.452	0.6359	T2E
21	21:43787501C,T	43787501	0.8478	0.1782	0.5979	1.202	0.3541	T2E
21	21:43787562A,G	43787562	0.9476	0.1531	0.7019	1.279	0.725	T2E
21	rs13052394	43788142	1.083	0.2209	0.7023	1.669	0.7188	T2E
21	rs8129470	43788609	0.948	0.1536	0.7016	1.281	0.7282	T2E
21	rs1788413	43788690	1.085	0.1817	0.7602	1.549	0.6523	T2E
21	rs4920095	43788987	0.9221	0.1496	0.6878	1.236	0.5875	T2E
21	rs8130419	43789091	1.012	0.1465	0.7594	1.349	0.9349	T2E
21	rs13052043	43789217	0.8552	0.1722	0.6103	1.198	0.3636	T2E
21	rs7279742	43789436	1.472	0.3135	0.7962	2.721	0.2176	T2E
21	rs9976977	43789474	0.9221	0.1496	0.6878	1.236	0.5875	T2E
21	rs464524	43789496	1.017	0.1825	0.7112	1.454	0.9262	T2E
21	rs2839489	43789526	0.9221	0.1496	0.6878	1.236	0.5875	T2E
21	rs424694	43789772	0.9636	0.1423	0.729	1.274	0.7944	T2E
21	rs2839490	43789854	1.031	0.147	0.7729	1.375	0.836	T2E
21	rs462149	43789899	1.017	0.1825	0.7112	1.454	0.9262	T2E
21	rs112764046	43865293	1.134	0.2532	0.6904	1.862	0.6196	T2E
21	rs2839517	43865297	1.177	0.141	0.8928	1.551	0.2479	T2E
21	21:43865313C,T	43865313	1.07	0.2801	0.6181	1.853	0.8087	T2E
21	rs3788015	43865590	1.565	0.1992	1.059	2.313	0.02446	T2E
21	rs3788016	43865675	0.7563	0.1367	0.5786	0.9888	0.0411	T2E
21	rs3827231	43866166	1.173	0.1395	0.8922	1.542	0.2533	T2E
21	rs11910842	43866168	0.7681	0.1382	0.5858	1.007	0.05622	T2E
21	rs11910104	43866169	0.7681	0.1382	0.5858	1.007	0.05622	T2E
21	rs884339	43866505	1.218	0.1364	0.932	1.591	0.1488	T2E
21	rs884340	43866538	1.166	0.1367	0.8924	1.525	0.2598	T2E
21	rs3827232	43867059	0.9252	0.1464	0.6945	1.233	0.5955	T2E
21	21:43867787C,G	43867787	1.141	0.1411	0.865	1.504	0.3511	T2E
21	21:43867844A,G	43867844	0.8984	0.1934	0.6149	1.313	0.5796	T2E
21	rs35735840	43867892	0.8942	0.1927	0.613	1.304	0.5617	T2E
21	rs34217522	43868647	1.111	0.1419	0.8415	1.467	0.4572	T2E
21	rs35166686	43869578	0.9295	0.1355	0.7127	1.212	0.5896	T2E
21	rs34367818	43869596	0.9293	0.2522	0.5669	1.524	0.7713	T2E
21	rs4920105	43869659	1.12	0.1414	0.8488	1.477	0.4233	T2E
21	21:43869663A,G	43869663	0.9295	0.1355	0.7127	1.212	0.5896	T2E
21	rs2839522	43869929	0.9746	0.1352	0.7478	1.27	0.8489	T2E
21	rs58969530	43885402	1.751	0.2379	1.098	2.791	0.01853	T2E
21	rs9974527	43885551	0.8379	0.1474	0.6276	1.119	0.2305	T2E
21	rs6586319	43885946	0.9634	0.3075	0.5273	1.76	0.9035	T2E
21	rs17114976	43885970	1.167	0.3121	0.6329	2.152	0.6208	T2E
21	rs11203204	43886294	0.9274	0.1619	0.6753	1.274	0.6416	T2E
21	rs11701169	43886393	1.717	0.2379	1.077	2.737	0.02313	T2E
21	rs56000893	43887092	1.167	0.3121	0.6329	2.152	0.6208	T2E
21	rs2839530	43887145	1.064	0.2267	0.6823	1.659	0.7841	T2E
21	rs4555448	43887160	0.8851	0.3121	0.4801	1.632	0.6958	T2E
21	rs111949270	43887254	0.9153	0.1621	0.6662	1.258	0.585	T2E
21	rs59313860	43887406	1.167	0.3121	0.6329	2.152	0.6208	T2E
21	rs55912114	43887469	1.167	0.3121	0.6329	2.152	0.6208	T2E
21	rs12151955	43888101	0.9274	0.1619	0.6753	1.274	0.6416	T2E
21	rs10084614	43888353	1.045	0.1403	0.7934	1.375	0.7563	T2E
21	rs2839538	43915541	0.9539	0.1419	0.7223	1.26	0.7394	T2E
21	rs1573413	43916339	1.143	0.1471	0.8564	1.524	0.3649	T2E
21	rs8130492	43916904	0.912	0.1787	0.6425	1.294	0.6062	T2E
21	rs61747218	43917057	1.092	0.1749	0.7753	1.539	0.6137	T2E
21	rs55909826	43918253	0.9868	0.167	0.7114	1.369	0.9367	T2E
21	rs7278201	43918541	0.8695	0.1782	0.6132	1.233	0.4325	T2E
21	rs56185717	43919673	1.072	0.1833	0.7486	1.536	0.704	T2E
21	rs117328260	43919702	0.7943	0.3191	0.425	1.485	0.4704	T2E
21	rs8129819	43919977	0.921	0.1425	0.6966	1.218	0.5638	T2E
21	rs7284052	43940004	0.8338	0.2641	0.4969	1.399	0.4914	T2E
21	rs7275184	43940047	0.8665	0.2659	0.5145	1.459	0.5899	T2E
21	rs6586323	43940134	0.8338	0.2641	0.4969	1.399	0.4914	T2E
21	rs117257649	43940264	0.7507	0.3098	0.4091	1.378	0.3547	T2E
21	rs7280116	43940305	0.8695	0.1782	0.6132	1.233	0.4325	T2E
21	rs7280137	43940372	0.8338	0.2641	0.4969	1.399	0.4914	T2E
21	rs62215908	43940640	0.8338	0.2641	0.4969	1.399	0.4914	T2E
21	rs67887143	43940689	0.8338	0.2641	0.4969	1.399	0.4914	T2E
21	rs13046480	43940976	0.8592	0.1657	0.621	1.189	0.3597	T2E
21	rs62215909	43941087	0.8338	0.2641	0.4969	1.399	0.4914	T2E
21	rs55731018	43941968	0.8338	0.2641	0.4969	1.399	0.4914	T2E
21	rs6586324	43942135	1.092	0.1427	0.8256	1.444	0.5374	T2E
21	rs6586325	43942249	0.8935	0.1425	0.6757	1.181	0.4293	T2E
21	rs6586326	43942307	0.8338	0.2641	0.4969	1.399	0.4914	T2E
21	rs6586327	43942340	0.8941	0.1649	0.6472	1.235	0.497	T2E
21	rs6586328	43942361	0.8823	0.166	0.6373	1.222	0.4507	T2E
21	rs116608104	43942696	0.7481	0.3042	0.4121	1.358	0.3401	T2E
21	rs8127895	43942802	0.9374	0.1455	0.7048	1.247	0.6568	T2E
21	rs8129779	43942851	0.9291	0.1454	0.6987	1.235	0.6128	T2E
21	rs116957039	43943120	0.8207	0.3046	0.4518	1.491	0.5166	T2E
21	rs8133879	43943229	1.012	0.182	0.7084	1.446	0.9477	T2E
21	rs8132885	43943286	0.8726	0.1724	0.6224	1.223	0.4293	T2E
21	rs8134499	43943658	1.012	0.182	0.7084	1.446	0.9477	T2E
21	rs8134356	43943685	0.9355	0.1692	0.6715	1.303	0.6933	T2E
21	rs117043106	43944210	0.7816	0.3017	0.4327	1.412	0.414	T2E
21	21:43944231A,G	43944231	1.207	0.1458	0.9069	1.606	0.1971	T2E
21	rs875061	43944573	0.893	0.1542	0.6601	1.208	0.4631	T2E
21	rs56358252	43944815	1.055	0.1803	0.7406	1.502	0.7682	T2E
14	rs409755	37325761	1.046	0.3519	0.5248	2.085	0.8983	SSM.FOXA1.UTR
14	rs419693	37326037	1.026	0.3454	0.5213	2.019	0.9411	SSM.FOXA1.UTR
14	rs8021615	37326374	1.571	0.4504	0.6496	3.797	0.3162	SSM.FOXA1.UTR
14	rs400314	37326830	1.051	0.3472	0.5322	2.076	0.8859	SSM.FOXA1.UTR
14	14:37327512A,C	37327512	1.16	0.6413	0.3301	4.078	0.8169	SSM.FOXA1.UTR
14	rs848048	37327783	0.3662	0.3571	0.1819	0.7374	0.00491	SSM.FOXA1.UTR
14	rs848047	37327850	0.3843	0.3532	0.1923	0.7678	0.006768	SSM.FOXA1.UTR
14	rs848046	37328060	2.003	0.3377	1.033	3.882	0.03976	SSM.FOXA1.UTR
14	rs848045	37328688	0.4113	0.3744	0.1975	0.8567	0.01764	SSM.FOXA1.UTR
14	rs848044	37328791	0.3862	0.3749	0.1852	0.8052	0.01115	SSM.FOXA1.UTR
14	rs712373	37329444	0.3862	0.3749	0.1852	0.8052	0.01115	SSM.FOXA1.UTR
14	rs6571777	37535087	1.879	0.33	0.9842	3.588	0.05592	SSM.FOXA1.UTR
14	rs12894067	37535676	1.838	0.312	0.997	3.387	0.05114	SSM.FOXA1.UTR
14	rs1956422	37536005	1.67	0.3079	0.9132	3.053	0.09589	SSM.FOXA1.UTR
14	rs10141752	37536761	0.4705	1.038	0.06147	3.602	0.4678	SSM.FOXA1.UTR
14	rs1950814	37537732	0.4705	1.038	0.06147	3.602	0.4678	SSM.FOXA1.UTR
14	rs6571778	37538594	1.721	0.313	0.9319	3.178	0.08278	SSM.FOXA1.UTR
14	rs17106209	37539028	0.4705	1.038	0.06147	3.602	0.4678	SSM.FOXA1.UTR
14	rs12897101	37539236	1.733	0.3274	0.9121	3.292	0.09316	SSM.FOXA1.UTR
14	rs17106216	37539922	0.4705	1.038	0.06147	3.602	0.4678	SSM.FOXA1.UTR
14	rs8016567	37540109	1.76	0.3286	0.9243	3.351	0.08536	SSM.FOXA1.UTR
14	rs8017060	37540245	1.838	0.312	0.997	3.387	0.05114	SSM.FOXA1.UTR
14	rs73260322	37541714	0.4705	1.038	0.06147	3.602	0.4678	SSM.FOXA1.UTR
14	rs73260386	37541913	0.4705	1.038	0.06147	3.602	0.4678	SSM.FOXA1.UTR
14	rs1956425	37542436	1.838	0.312	0.997	3.387	0.05114	SSM.FOXA1.UTR
14	rs8008912	37542858	1.503	0.3184	0.8054	2.805	0.2005	SSM.FOXA1.UTR
14	rs10220604	37543016	0.4451	1.038	0.05822	3.403	0.4355	SSM.FOXA1.UTR
14	rs10483486	37543519	1.76	0.3286	0.9243	3.351	0.08536	SSM.FOXA1.UTR
14	rs6571779	37543866	1.712	0.3113	0.9299	3.151	0.08428	SSM.FOXA1.UTR
14	rs8019489	37544293	0.4451	1.038	0.05822	3.403	0.4355	SSM.FOXA1.UTR
14	rs10139726	37544827	1.767	0.328	0.9292	3.361	0.08253	SSM.FOXA1.UTR
14	rs12879259	37544995	1.762	0.3281	0.9262	3.352	0.08427	SSM.FOXA1.UTR
14	rs6571782	37551936	1.551	0.4933	0.5896	4.077	0.374	SSM.FOXA1.UTR
14	rs12433348	37552820	1.625	0.3107	0.8841	2.988	0.1179	SSM.FOXA1.UTR
14	rs8020153	37553160	1.417	0.4964	0.5355	3.749	0.4828	SSM.FOXA1.UTR
14	rs72669528	37553608	1.4	0.3658	0.6837	2.868	0.3574	SSM.FOXA1.UTR
14	rs13353107	37554770	1.535	0.3344	0.797	2.957	0.2	SSM.FOXA1.UTR
14	rs10220616	38710498	0.3944	1.018	0.05363	2.901	0.3608	SSM.FOXA1.UTR
14	rs17599240	38711065	0.7597	0.3746	0.3645	1.583	0.4631	SSM.FOXA1.UTR
14	rs1028930	38711614	0.746	0.3616	0.3672	1.515	0.4177	SSM.FOXA1.UTR
14	rs77404504	38712626	3.957	0.4423	1.663	9.416	0.001873	SSM.FOXA1.UTR
14	rs1159998	38712705	0.5332	0.4501	0.2207	1.288	0.1623	SSM.FOXA1.UTR
14	rs10133707	38713383	0.9233	0.3879	0.4317	1.975	0.837	SSM.FOXA1.UTR
14	rs7148499	38713443	1.199	0.3831	0.5661	2.541	0.635	SSM.FOXA1.UTR
14	rs7148662	38713518	1.199	0.3831	0.5661	2.541	0.635	SSM.FOXA1.UTR
14	rs1958488	38714814	1.104	0.3332	0.5745	2.121	0.7668	SSM.FOXA1.UTR
14	rs8020570	38785153	1.105	0.3427	0.5648	2.164	0.7698	SSM.FOXA1.UTR
14	rs7142760	38786027	1.105	0.3427	0.5648	2.164	0.7698	SSM.FOXA1.UTR
14	rs1887986	38786346	0.7002	0.3111	0.3805	1.288	0.2519	SSM.FOXA1.UTR
14	rs1168445	38786620	1.544	0.2997	0.8581	2.778	0.1472	SSM.FOXA1.UTR
14	14:38787583A,G	38787583	0.3913	0.5266	0.1394	1.098	0.07479	SSM.FOXA1.UTR
14	rs1952567	38787607	0.3877	0.5271	0.138	1.089	0.07221	SSM.FOXA1.UTR
14	rs1952568	38787654	0.3877	0.5271	0.138	1.089	0.07221	SSM.FOXA1.UTR
14	rs1763177	38788529	1.555	0.3005	0.8628	2.802	0.1419	SSM.FOXA1.UTR
14	rs4898944	38788605	1.167	0.349	0.5889	2.313	0.658	SSM.FOXA1.UTR
14	rs13353118	38788897	0.3877	0.5271	0.138	1.089	0.07221	SSM.FOXA1.UTR
14	rs76070528	38789264	0.8459	0.604	0.259	2.763	0.7817	SSM.FOXA1.UTR
14	rs7142047	39170113	0.9775	0.3407	0.5013	1.906	0.9468	SSM.FOXA1.UTR
14	rs7141807	39170257	0.9775	0.3407	0.5013	1.906	0.9468	SSM.FOXA1.UTR
14	rs7141946	39170281	0.9775	0.3407	0.5013	1.906	0.9468	SSM.FOXA1.UTR
14	rs7142120	39170324	0.9775	0.3407	0.5013	1.906	0.9468	SSM.FOXA1.UTR
14	rs7142164	39170433	0.9775	0.3407	0.5013	1.906	0.9468	SSM.FOXA1.UTR
14	rs11848602	39170758	0.9775	0.3407	0.5013	1.906	0.9468	SSM.FOXA1.UTR
14	rs11844779	39170759	0.9775	0.3407	0.5013	1.906	0.9468	SSM.FOXA1.UTR
14	rs2167093	39170826	0.9753	0.3094	0.5318	1.788	0.9355	SSM.FOXA1.UTR
14	rs11849622	39171229	0.8151	0.4813	0.3173	2.094	0.6709	SSM.FOXA1.UTR
14	rs56758829	39171481	0.8151	0.4813	0.3173	2.094	0.6709	SSM.FOXA1.UTR
14	rs1449723	39171669	0.9831	0.3402	0.5047	1.915	0.9601	SSM.FOXA1.UTR
14	rs1839388	39171776	0.9719	0.3413	0.4979	1.897	0.9335	SSM.FOXA1.UTR
14	rs1839389	39171778	0.9719	0.3413	0.4979	1.897	0.9335	SSM.FOXA1.UTR
14	rs8007332	39174214	1.036	0.3428	0.5289	2.027	0.9188	SSM.FOXA1.UTR
14	rs11844961	39174420	1.036	0.3428	0.5289	2.027	0.9188	SSM.FOXA1.UTR
14	rs12586775	39174715	1.036	0.3428	0.5289	2.027	0.9188	SSM.FOXA1.UTR
14	rs1891254	39174904	1.124	0.3472	0.5691	2.22	0.7364	SSM.FOXA1.UTR
17	rs55934576	45725552	1.145	0.3384	0.59	2.223	0.6884	SSM.SPOP.CDS
17	rs4794016	45725931	1.255	0.3012	0.6954	2.265	0.4508	SSM.SPOP.CDS
17	rs78091539	45726150	1.259	0.6398	0.3594	4.413	0.7186	SSM.SPOP.CDS
17	rs79047800	45727045	1.388	0.6442	0.3926	4.904	0.6111	SSM.SPOP.CDS
17	rs62074046	45729463	1.249	0.4184	0.5501	2.836	0.595	SSM.SPOP.CDS
17	rs117699382	46795551	2.578	0.5329	0.9073	7.327	0.0755	SSM.SPOP.CDS
17	rs16943295	46795829	0.2641	0.7364	0.06237	1.118	0.07061	SSM.SPOP.CDS
17	rs75922060	46796278	1.022	0.534	0.3588	2.91	0.9677	SSM.SPOP.CDS
17	rs12103839	46796321	0.6261	0.3289	0.3286	1.193	0.1545	SSM.SPOP.CDS
17	rs8075822	46797439	0.6421	0.3201	0.3429	1.202	0.1663	SSM.SPOP.CDS
17	rs12103773	46798188	0.4171	0.4191	0.1834	0.9484	0.03695	SSM.SPOP.CDS
17	rs1879108	46798739	0.5611	0.3363	0.2903	1.084	0.08566	SSM.SPOP.CDS
17	rs78731865	46799475	0.7589	0.5362	0.2653	2.171	0.607	SSM.SPOP.CDS
17	rs1054072	46799812	0.6344	0.3191	0.3394	1.186	0.1539	SSM.SPOP.CDS
17	rs9899142	46805221	0.9198	0.4315	0.3948	2.143	0.8463	SSM.SPOP.CDS
17	17:46805443A,G	46805443	1.023	0.4747	0.4033	2.593	0.9624	SSM.SPOP.CDS
17	17:46805590A,G	46805590	0.9275	0.4346	0.3957	2.174	0.8625	SSM.SPOP.CDS
17	rs1320283	46807134	0.4847	0.3389	0.2495	0.9418	0.03261	SSM.SPOP.CDS
17	rs3809771	46807919	1.176	0.5247	0.4207	3.289	0.7569	SSM.SPOP.CDS
17	rs3107293	46821362	0.5975	0.3225	0.3176	1.124	0.1103	SSM.SPOP.CDS
17	rs3107294	46822400	1.596	0.5534	0.5394	4.721	0.3984	SSM.SPOP.CDS
17	rs62065367	46823572	NA	NA	NA	NA	NA	SSM.SPOP.CDS
17	rs3107295	46824558	0.5962	0.3218	0.3173	1.12	0.108	SSM.SPOP.CDS
17	rs79917357	46824674	0.0979	1.021	0.01325	0.7236	0.02279	SSM.SPOP.CDS
17	rs7208477	46825683	1.196	0.5239	0.4283	3.339	0.7327	SSM.SPOP.CDS
17	rs17706790	46826136	0.09679	1.021	0.01309	0.7156	0.02215	SSM.SPOP.CDS
17	rs3110603	46827277	0.5898	0.3571	0.2929	1.187	0.1392	SSM.SPOP.CDS
17	rs3110601	46827590	1.237	0.409	0.5551	2.758	0.6024	SSM.SPOP.CDS
17	rs3107296	46827743	1.225	0.4096	0.549	2.735	0.6198	SSM.SPOP.CDS
17	rs3107297	46828081	1.34	0.3404	0.6878	2.612	0.3895	SSM.SPOP.CDS
17	rs3110600	46828302	1.274	0.4271	0.5515	2.941	0.5712	SSM.SPOP.CDS
17	rs9899950	46828412	1.463	0.4785	0.5729	3.738	0.4261	SSM.SPOP.CDS
17	rs6504544	46830031	0.8093	0.3597	0.3999	1.638	0.5563	SSM.SPOP.CDS
17	rs2280351	46830299	0.9013	0.3327	0.4695	1.73	0.7547	SSM.SPOP.CDS
17	rs55947550	46830394	0.3292	0.6134	0.09892	1.095	0.07008	SSM.SPOP.CDS
17	rs4793981	46830927	1.111	0.3218	0.5913	2.087	0.7436	SSM.SPOP.CDS
17	rs2280352	46831026	1.384	0.3915	0.6426	2.981	0.4063	SSM.SPOP.CDS
17	rs9902682	46831496	0.7546	0.3336	0.3924	1.451	0.3986	SSM.SPOP.CDS
17	rs75947881	46831595	1.807	0.4684	0.7216	4.526	0.2065	SSM.SPOP.CDS
17	rs4496206	46831823	1.247	0.3492	0.6289	2.472	0.5275	SSM.SPOP.CDS
17	rs56363860	46832197	0.3321	0.6151	0.09949	1.109	0.07315	SSM.SPOP.CDS
17	rs9910239	46832334	0.9897	0.3318	0.5165	1.896	0.9752	SSM.SPOP.CDS
17	rs4328488	46832413	1.162	0.3553	0.579	2.332	0.6728	SSM.SPOP.CDS
17	rs28707279	46832463	1.238	0.3192	0.6625	2.315	0.5029	SSM.SPOP.CDS
17	rs4629011	46833298	1.445	0.6422	0.4104	5.086	0.5667	SSM.SPOP.CDS
17	rs35759426	46833433	0.648	0.3503	0.3262	1.287	0.2154	SSM.SPOP.CDS
17	rs10853103	46834255	1.561	0.5712	0.5097	4.783	0.4353	SSM.SPOP.CDS
17	rs11650421	46966295	0.9608	0.4312	0.4127	2.237	0.926	SSM.SPOP.CDS
17	rs602051	46966950	1.658	0.3137	0.8963	3.065	0.1072	SSM.SPOP.CDS
17	rs12941262	46967037	1.453	0.305	0.799	2.641	0.2208	SSM.SPOP.CDS
17	rs12941263	46967038	1.462	0.3037	0.8063	2.652	0.2109	SSM.SPOP.CDS
17	rs12950328	46967061	1.472	0.3024	0.8135	2.662	0.2014	SSM.SPOP.CDS
17	rs12948439	46967124	1.487	0.3046	0.8186	2.702	0.1927	SSM.SPOP.CDS
17	rs1985785	46967788	1.351	0.2958	0.7567	2.412	0.309	SSM.SPOP.CDS
17	rs1124829	46967797	1.335	0.2944	0.7499	2.378	0.3259	SSM.SPOP.CDS
17	rs1973404	46967892	1.585	0.3051	0.8717	2.882	0.1311	SSM.SPOP.CDS
17	rs1008834	46968008	1.492	0.304	0.8222	2.707	0.1882	SSM.SPOP.CDS
17	rs3760451	46969177	1.593	0.3069	0.8731	2.908	0.129	SSM.SPOP.CDS
17	rs524808	46969369	1.482	0.3032	0.8178	2.684	0.1947	SSM.SPOP.CDS
17	rs9904645	46969665	1.645	0.3129	0.8911	3.038	0.1115	SSM.SPOP.CDS
17	rs72831898	46969801	0.873	0.5076	0.3228	2.361	0.789	SSM.SPOP.CDS
17	rs61576918	46985593	1.419	0.3014	0.7863	2.562	0.2452	SSM.SPOP.CDS
17	rs11657238	46985634	1.403	0.3031	0.7747	2.542	0.2637	SSM.SPOP.CDS
17	rs28528789	46986616	1.56	0.3165	0.8389	2.901	0.16	SSM.SPOP.CDS
17	rs62075824	46986679	1.57	0.3117	0.8522	2.891	0.148	SSM.SPOP.CDS
17	rs999474	46987665	1.408	0.3025	0.7784	2.548	0.2577	SSM.SPOP.CDS
17	rs999475	46988044	1.475	0.3068	0.8083	2.691	0.2054	SSM.SPOP.CDS
17	rs46521	46988529	1.433	0.3015	0.7939	2.588	0.2324	SSM.SPOP.CDS
17	17:46988597C,T	46988597	1.433	0.3015	0.7939	2.588	0.2324	SSM.SPOP.CDS
17	rs9894220	46989154	1.408	0.3025	0.7784	2.548	0.2577	SSM.SPOP.CDS
17	rs318093	46989354	1.433	0.3015	0.7939	2.588	0.2324	SSM.SPOP.CDS
17	rs9898901	47135491	1.017	0.3185	0.5445	1.898	0.9589	SSM.SPOP.CDS
17	rs68085814	47135875	1.124	0.3364	0.5813	2.173	0.7284	SSM.SPOP.CDS
17	rs56015440	47136631	1.2	0.3242	0.6357	2.266	0.5735	SSM.SPOP.CDS
17	rs62078411	47138325	0.7349	0.4598	0.2984	1.81	0.5029	SSM.SPOP.CDS
17	rs892366841	47138581	1.67	0.4415	0.7031	3.968	0.2452	SSM.SPOP.CDS
17	17:48275489A,G	48275489	0.9288	0.3388	0.4781	1.804	0.8273	SSM.SPOP.CDS
17	rs2586497	48276162	1.277	0.3642	0.6253	2.606	0.5025	SSM.SPOP.CDS
17	rs2586498	48276252	1.427	0.3641	0.699	2.913	0.3288	SSM.SPOP.CDS
17	17:48276971C,G	48276971	1.185	0.3383	0.6104	2.299	0.6166	SSM.SPOP.CDS
17	17:48277749A,C	48277749	1.238	0.3889	0.5779	2.654	0.5824	SSM.SPOP.CDS
17	17:48278507C,T	48278507	1.169	0.373	0.5627	2.428	0.6757	SSM.SPOP.CDS
17	rs72830396	48345478	1.71	0.4599	0.6941	4.211	0.2436	SSM.SPOP.CDS
17	rs75953684	48345995	1.064	0.4847	0.4117	2.752	0.8975	SSM.SPOP.CDS
17	rs62060063	48346161	0.7027	0.5879	0.222	2.225	0.5485	SSM.SPOP.CDS
17	rs34840783	48347181	0.7027	0.5879	0.222	2.225	0.5485	SSM.SPOP.CDS
17	rs66670847	48347632	1.169	0.5449	0.4019	3.402	0.774	SSM.SPOP.CDS
17	rs4793645	48347817	0.7132	0.587	0.2257	2.254	0.5648	SSM.SPOP.CDS
17	rs62060065	48348049	0.5192	0.7083	0.1295	2.081	0.3547	SSM.SPOP.CDS
17	rs36003938	48348137	0.7454	0.5872	0.2358	2.356	0.6167	SSM.SPOP.CDS
17	rs59849390	48348276	0.741	0.7313	0.1767	3.107	0.6819	SSM.SPOP.CDS
17	rs72830398	48349115	1.055	0.547	0.3611	3.082	0.922	SSM.SPOP.CDS
17	rs57683264	48349166	0.925	0.3954	0.4262	2.008	0.8437	SSM.SPOP.CDS
17	rs56964028	48349392	1.169	0.5449	0.4019	3.402	0.774	SSM.SPOP.CDS
17	17:48349450A,G	48349450	0.9553	0.4135	0.4248	2.148	0.9119	SSM.SPOP.CDS
17	rs2253804	48355560	0.852	0.4883	0.3272	2.219	0.743	SSM.SPOP.CDS
17	rs55649994	48355968	0.1869	1.02	0.02532	1.38	0.1001	SSM.SPOP.CDS
17	rs62060068	48356768	1.321	0.4744	0.5214	3.348	0.5572	SSM.SPOP.CDS
17	rs62060069	48356895	0.552	0.731	0.1317	2.313	0.4163	SSM.SPOP.CDS
17	rs7221526	48356996	0.9423	0.3094	0.5138	1.728	0.8475	SSM.SPOP.CDS
17	rs1969513	48357300	1.118	0.4002	0.5103	2.45	0.7804	SSM.SPOP.CDS
17	rs1969512	48357416	1.004	0.4511	0.4148	2.431	0.9924	SSM.SPOP.CDS
17	rs2586461	48357941	0.9555	0.3046	0.5259	1.736	0.8811	SSM.SPOP.CDS
17	17:48358419A,G	48358419	0.9901	0.3339	0.5146	1.905	0.9763	SSM.SPOP.CDS
17	rs2272380	48358447	0.8498	0.7419	0.1985	3.638	0.8264	SSM.SPOP.CDS
17	rs728230	48359421	1.091	0.3262	0.5755	2.067	0.79	SSM.SPOP.CDS
17	rs2254318	48359928	1.091	0.3262	0.5755	2.067	0.79	SSM.SPOP.CDS
17	rs2586437	48360903	1.093	0.3301	0.5723	2.087	0.7877	SSM.SPOP.CDS
17	rs11652322	48360964	0.3392	1.026	0.04538	2.535	0.2921	SSM.SPOP.CDS
17	rs2696282	48360997	1.306	0.3056	0.7173	2.377	0.3828	SSM.SPOP.CDS
17	rs78345132	48361187	0.16	1.02	0.02168	1.181	0.0723	SSM.SPOP.CDS
17	rs77405995	48361373	NA	NA	NA	NA	NA	SSM.SPOP.CDS
17	rs55853924	48361438	NA	NA	NA	NA	NA	SSM.SPOP.CDS
17	rs2586436	48361524	0.8943	0.3065	0.4905	1.631	0.7154	SSM.SPOP.CDS
17	rs2586435	48362186	0.8947	0.3501	0.4505	1.777	0.7508	SSM.SPOP.CDS
17	rs56092163	48362196	0.9528	0.4684	0.3804	2.386	0.9177	SSM.SPOP.CDS
17	rs8071940	48362975	1.102	0.3233	0.5847	2.077	0.7641	SSM.SPOP.CDS
17	rs2255865	48363134	0.9567	0.3391	0.4922	1.859	0.8962	SSM.SPOP.CDS
17	rs2586434	48363743	0.7967	0.4042	0.3608	1.759	0.574	SSM.SPOP.CDS
17	rs6504646	48363767	0.779	0.3338	0.405	1.499	0.4543	SSM.SPOP.CDS
17	rs1918733	48364231	0.7159	0.3115	0.3888	1.318	0.2833	SSM.SPOP.CDS
17	rs2586433	48364858	0.5129	0.3788	0.2441	1.078	0.07798	SSM.SPOP.CDS
17	rs11656624	48364907	1.533	0.3194	0.8198	2.867	0.1809	SSM.SPOP.CDS
17	rs2696279	48364930	0.4441	0.4452	0.1856	1.063	0.06825	SSM.SPOP.CDS
17	rs2412302	48366704	0.6554	0.3481	0.3313	1.297	0.2248	SSM.SPOP.CDS
17	rs2018660	48367272	0.7523	0.3381	0.3878	1.46	0.4	SSM.SPOP.CDS
17	rs200845406;rs2696266;rs765100382	48368666	0.748	0.7595	0.1688	3.315	0.7023	SSM.SPOP.CDS
17	rs12600331	48368909	0.8432	0.7581	0.1908	3.726	0.822	SSM.SPOP.CDS
17	rs2586439	48369149	0.7181	0.7233	0.174	2.964	0.647	SSM.SPOP.CDS
17	rs2696268	48369306	0.6867	0.7232	0.1664	2.833	0.6032	SSM.SPOP.CDS
17	rs12450098	48370568	1.014	0.5998	0.3128	3.284	0.982	SSM.SPOP.CDS
17	rs11657867	48371651	0.9255	0.3125	0.5017	1.707	0.8043	SSM.SPOP.CDS
17	rs4793648	48372363	0.8135	0.3389	0.4187	1.58	0.5424	SSM.SPOP.CDS
17	rs4794128	48372465	0.8135	0.3389	0.4187	1.58	0.5424	SSM.SPOP.CDS
17	rs11653995	48372598	0.8799	0.3112	0.4782	1.619	0.6809	SSM.SPOP.CDS
17	rs11079907	48373008	0.8135	0.3389	0.4187	1.58	0.5424	SSM.SPOP.CDS
17	rs34474717	48373429	1.358	0.3192	0.7265	2.539	0.3376	SSM.SPOP.CDS
17	rs11655373	48373667	0.8201	0.3311	0.4286	1.569	0.5493	SSM.SPOP.CDS
17	rs62060102	48373760	0.8209	0.7578	0.1859	3.625	0.7945	SSM.SPOP.CDS
17	rs56238005	48373761	1.33	0.317	0.7143	2.475	0.3688	SSM.SPOP.CDS
17	rs12936244	48373953	0.8209	0.7578	0.1859	3.625	0.7945	SSM.SPOP.CDS
17	rs11653397	48374533	0.9297	0.3129	0.5035	1.717	0.8159	SSM.SPOP.CDS
17	rs11657011	48374647	0.9204	0.3125	0.4988	1.698	0.7907	SSM.SPOP.CDS
17	rs2526535	48395338	1.131	0.3118	0.6138	2.083	0.6934	SSM.SPOP.CDS
17	rs2214615	48395913	0.7062	0.6058	0.2154	2.315	0.5658	SSM.SPOP.CDS
17	rs2079270	48395982	0.9688	0.307	0.5308	1.768	0.9177	SSM.SPOP.CDS
17	rs62060113	48396110	0.8724	0.6058	0.2661	2.86	0.8217	SSM.SPOP.CDS
17	rs71379398	48396452	2.273	0.3892	1.06	4.873	0.03491	SSM.SPOP.CDS
17	rs2586448	48396979	1.192	0.3028	0.6582	2.157	0.5627	SSM.SPOP.CDS
17	rs2526534	48397738	0.9854	0.3021	0.5451	1.781	0.9611	SSM.SPOP.CDS
17	rs113636322	48397787	1.241	0.4817	0.4828	3.19	0.654	SSM.SPOP.CDS
17	rs2526533	48397826	0.6507	0.62	0.193	2.193	0.4883	SSM.SPOP.CDS
17	rs2526532	48398104	0.6507	0.62	0.193	2.193	0.4883	SSM.SPOP.CDS
17	rs2428682	48399252	0.7799	0.6173	0.2326	2.615	0.6872	SSM.SPOP.CDS
17	rs2526531	48399803	0.6716	0.6196	0.1994	2.262	0.5205	SSM.SPOP.CDS
17	rs9894151	48415632	0.7776	0.3786	0.3703	1.633	0.5065	SSM.SPOP.CDS
17	rs2586473	48416268	0.9774	0.3047	0.538	1.776	0.9403	SSM.SPOP.CDS
17	rs4794135	48417187	1.239	0.3497	0.6242	2.459	0.5404	SSM.SPOP.CDS
17	rs2526523	48417221	0.9774	0.3047	0.538	1.776	0.9403	SSM.SPOP.CDS
17	rs12950882	48418552	1.231	0.3502	0.6195	2.445	0.5533	SSM.SPOP.CDS
17	rs112840447	48418919	0.7466	0.3927	0.3458	1.612	0.4568	SSM.SPOP.CDS
17	rs2412305	48419529	0.7466	0.3927	0.3458	1.612	0.4568	SSM.SPOP.CDS
17	rs2107575	48419660	0.9774	0.3047	0.538	1.776	0.9403	SSM.SPOP.CDS
17	rs2412306	48419884	0.7466	0.3927	0.3458	1.612	0.4568	SSM.SPOP.CDS
17	rs2586438;rs60604051	48445699	1.035	0.3008	0.5739	1.866	0.9097	SSM.SPOP.CDS
17	rs17776853	48446130	0.8902	0.3585	0.4409	1.797	0.7455	SSM.SPOP.CDS
17	rs4793651	48447125	1.239	0.3497	0.6242	2.459	0.5404	SSM.SPOP.CDS
17	rs16948951	48448023	0.8422	0.3627	0.4137	1.715	0.6359	SSM.SPOP.CDS
17	rs12451617	48448447	1.251	0.3519	0.6276	2.493	0.5247	SSM.SPOP.CDS
17	rs9303556	48448698	0.688	0.5438	0.237	1.997	0.4916	SSM.SPOP.CDS
17	rs11870231	48448925	1.251	0.3519	0.6276	2.493	0.5247	SSM.SPOP.CDS
17	rs11868055	48449270	1.025	0.3007	0.5683	1.847	0.9354	SSM.SPOP.CDS
17	rs11871126	48450227	1.03	0.3014	0.5704	1.859	0.9224	SSM.SPOP.CDS
17	rs59921769	48451322	0.8363	0.3632	0.4104	1.704	0.6226	SSM.SPOP.CDS
17	rs75877386	48451561	0.8963	0.358	0.4443	1.808	0.7597	SSM.SPOP.CDS
17	rs9894175	48451725	1.124	0.3148	0.6066	2.083	0.71	SSM.SPOP.CDS
17	rs35119984	48451983	1.263	0.3541	0.6311	2.529	0.5091	SSM.SPOP.CDS
17	17:48452481C,T	48452481	0.9606	0.5264	0.3423	2.695	0.9391	SSM.SPOP.CDS
17	rs3760413	48452776	0.688	0.5438	0.237	1.997	0.4916	SSM.SPOP.CDS
17	rs917030	48454453	1.035	0.3008	0.5739	1.866	0.9097	SSM.SPOP.CDS
17	17:48620517A,G	48620517	0.78	0.4359	0.3319	1.833	0.5687	SSM.SPOP.CDS
17	17:48621365C,T	48621365	1.036	0.2968	0.5791	1.853	0.9053	SSM.SPOP.CDS
17	rs12603412	48622818	0.9335	0.3821	0.4415	1.974	0.8571	SSM.SPOP.CDS
17	rs80277878	48624045	1.035	0.474	0.4089	2.621	0.9417	SSM.SPOP.CDS
17	rs9890200	48624523	1.004	0.3261	0.5298	1.902	0.9907	SSM.SPOP.CDS
17	rs4626	48940422	1.536	0.3134	0.831	2.839	0.1708	SSM.SPOP.CDS
17	rs76008726	48942586	0.6441	0.4357	0.2742	1.513	0.3126	SSM.SPOP.CDS
17	rs9898809	48943935	1.215	0.3202	0.6485	2.275	0.5436	SSM.SPOP.CDS
17	rs35220381	48944240	1.161	0.3131	0.6284	2.144	0.6341	SSM.SPOP.CDS
17	rs12949115	48944345	0.6637	0.367	0.3233	1.363	0.2641	SSM.SPOP.CDS
3	rs8715	187455743	1.681	0.4397	0.7099	3.979	0.2377	Loss.TP63.Trunk
3	rs11924264	187455958	1.1	0.3173	0.5906	2.048	0.7641	Loss.TP63.Trunk
3	3:187456594A,C	187456594	1.002	0.3221	0.5331	1.884	0.9946	Loss.TP63.Trunk
3	3:187456709G,T	187456709	0.7479	0.7435	0.1742	3.211	0.6961	Loss.TP63.Trunk
3	rs3172468	187456755	1.736	0.4388	0.7345	4.103	0.2088	Loss.TP63.Trunk
3	rs3821817	187456904	0.7898	0.4183	0.3479	1.793	0.5727	Loss.TP63.Trunk
3	3:187458121C,G	187458121	1.05	0.3175	0.5634	1.956	0.8781	Loss.TP63.Trunk
3	rs3774302	187458770	1.685	0.4396	0.712	3.989	0.2351	Loss.TP63.Trunk
3	3:187459088G,T	187459088	1.086	0.3506	0.5462	2.159	0.8139	Loss.TP63.Trunk
3	3:187459497C,T	187459497	0.7971	0.3481	0.4029	1.577	0.5146	Loss.TP63.Trunk
3	rs3774300	187459779	1.235	0.3731	0.5946	2.567	0.571	Loss.TP63.Trunk
3	rs3774299	187459907	0.9529	0.3227	0.5063	1.794	0.8812	Loss.TP63.Trunk
3	rs3774298	187460099	0.9259	0.3437	0.4721	1.816	0.8228	Loss.TP63.Trunk
3	rs3774297	187461325	1.375	0.4937	0.5226	3.619	0.5186	Loss.TP63.Trunk
3	rs115118189	187462159	0.3021	1.009	0.04184	2.181	0.2354	Loss.TP63.Trunk
3	rs4686467	187462296	1.285	0.3015	0.7118	2.321	0.405	Loss.TP63.Trunk
3	3:187462722C,G	187462722	0.7323	0.5327	0.2578	2.08	0.5587	Loss.TP63.Trunk
3	rs1523469	187463686	NA	NA	NA	NA	NA	Loss.TP63.Trunk
3	3:187463972C,T	187463972	0.5718	0.3867	0.268	1.22	0.1484	Loss.TP63.Trunk
3	rs112858331	187464703	NA	NA	NA	NA	NA	Loss.TP63.Trunk
3	rs76333808	187925015	0.3709	1.035	0.04879	2.819	0.3378	Loss.TP63.Trunk
3	rs6808321	187927165	1.14	0.3473	0.5771	2.252	0.706	Loss.TP63.Trunk
6	rs12201350	88480325	0.9021	0.168	0.649	1.254	0.5396	Loss.ZNF292.Trunk
6	rs9351130	88481097	0.9162	0.161	0.6683	1.256	0.5867	Loss.ZNF292.Trunk
6	rs7738899	88481411	0.8605	0.1579	0.6315	1.172	0.3412	Loss.ZNF292.Trunk
6	rs2153019	88482630	0.8593	0.1586	0.6298	1.173	0.339	Loss.ZNF292.Trunk
6	rs2153020	88482765	0.8449	0.1608	0.6165	1.158	0.2947	Loss.ZNF292.Trunk
6	rs12198248	88482778	0.8608	0.1642	0.624	1.188	0.3612	Loss.ZNF292.Trunk
6	rs2787889	88505746	1.477	0.2001	0.9982	2.187	0.05107	Loss.ZNF292.Trunk
6	rs9353502	88506065	0.9047	0.1532	0.67	1.222	0.5133	Loss.ZNF292.Trunk
6	rs13206473	88506164	0.8291	0.1727	0.591	1.163	0.2778	Loss.ZNF292.Trunk
6	rs55655208	88507216	0.8956	0.3102	0.4876	1.645	0.7222	Loss.ZNF292.Trunk
6	rs2763282	88507425	0.9212	0.1525	0.6832	1.242	0.5904	Loss.ZNF292.Trunk
6	rs76051720	88507458	0.656	0.4008	0.2991	1.439	0.2929	Loss.ZNF292.Trunk
6	rs2763283	88507956	0.9212	0.1525	0.6832	1.242	0.5904	Loss.ZNF292.Trunk
6	rs78736143	88508178	0.656	0.4008	0.2991	1.439	0.2929	Loss.ZNF292.Trunk
6	rs9362450	88508974	0.9275	0.1511	0.6898	1.247	0.6187	Loss.ZNF292.Trunk
6	rs11962562	88510096	0.9648	0.1509	0.7177	1.297	0.8122	Loss.ZNF292.Trunk
6	rs6914106	88510409	0.9648	0.1509	0.7177	1.297	0.8122	Loss.ZNF292.Trunk
6	rs13204640	88510978	0.8351	0.1727	0.5953	1.171	0.2965	Loss.ZNF292.Trunk
6	rs7756812	88511204	0.9766	0.1496	0.7284	1.309	0.874	Loss.ZNF292.Trunk
6	rs9344730	88511799	0.9545	0.1507	0.7104	1.282	0.7572	Loss.ZNF292.Trunk
6	rs11963937	88512023	0.9648	0.1509	0.7177	1.297	0.8122	Loss.ZNF292.Trunk
6	rs2787890	88512429	1.303	0.251	0.7967	2.131	0.2916	Loss.ZNF292.Trunk
6	rs722903	88516052	0.9648	0.1509	0.7177	1.297	0.8122	Loss.ZNF292.Trunk
6	rs9444553	88516948	1.004	0.1541	0.7421	1.358	0.9804	Loss.ZNF292.Trunk
6	rs2787892	88517040	1.207	0.2529	0.7354	1.982	0.4565	Loss.ZNF292.Trunk
6	rs9359758	88518581	1.012	0.1875	0.7007	1.461	0.9498	Loss.ZNF292.Trunk
6	rs6454650	88518960	1.273	0.1805	0.8935	1.813	0.1816	Loss.ZNF292.Trunk
6	rs113943471	88519981	0.7967	0.3755	0.3817	1.663	0.545	Loss.ZNF292.Trunk
6	rs4383780	88580589	1.151	0.1574	0.8458	1.567	0.3704	Loss.ZNF292.Trunk
6	rs4506018	88580664	1.032	0.1679	0.7427	1.434	0.8503	Loss.ZNF292.Trunk
6	rs9294392	88582415	0.9973	0.1646	0.7223	1.377	0.9871	Loss.ZNF292.Trunk
6	rs9344738	88582598	0.8278	0.213	0.5453	1.257	0.3748	Loss.ZNF292.Trunk
6	rs4128930	88583388	1.153	0.1818	0.8077	1.647	0.4326	Loss.ZNF292.Trunk
6	rs4342394	88583389	1.153	0.1818	0.8077	1.647	0.4326	Loss.ZNF292.Trunk
6	rs4128931	88583398	1.142	0.1807	0.8013	1.627	0.4626	Loss.ZNF292.Trunk
8	rs73218763	22785047	0.9139	0.1762	0.647	1.291	0.6097	Loss.NKX3.1.Trunk
8	rs2175192	22785159	0.9096	0.1766	0.6435	1.286	0.5914	Loss.NKX3.1.Trunk
8	rs2466224	22785361	1.092	0.1466	0.8191	1.455	0.5491	Loss.NKX3.1.Trunk
8	rs2466225	22785386	1.101	0.1463	0.8268	1.467	0.5091	Loss.NKX3.1.Trunk
8	rs17685420	22785401	0.8569	0.1781	0.6044	1.215	0.3859	Loss.NKX3.1.Trunk
8	rs2466226	22785602	1.112	0.1468	0.8342	1.483	0.4685	Loss.NKX3.1.Trunk
8	rs2457425	22785603	1.112	0.1468	0.8342	1.483	0.4685	Loss.NKX3.1.Trunk
8	rs2466227	22785765	1.079	0.1463	0.8101	1.437	0.603	Loss.NKX3.1.Trunk
8	rs1533065	22785768	0.9993	0.1487	0.7466	1.337	0.9961	Loss.NKX3.1.Trunk
8	rs11782349	22785825	0.6752	0.2268	0.4329	1.053	0.08323	Loss.NKX3.1.Trunk
8	rs56066648	22785840	1.101	0.1455	0.8279	1.465	0.5075	Loss.NKX3.1.Trunk
8	rs7007406	22785864	1.133	0.147	0.8495	1.512	0.3948	Loss.NKX3.1.Trunk
8	rs2466228	22786021	1.125	0.1481	0.8414	1.504	0.4271	Loss.NKX3.1.Trunk
8	8:22786150A,C	22786150	1.114	0.1476	0.8338	1.487	0.4661	Loss.NKX3.1.Trunk
8	rs73218770	22786535	0.8761	0.1753	0.6213	1.235	0.4506	Loss.NKX3.1.Trunk
8	rs2466229	22786996	1.142	0.1477	0.8546	1.525	0.3702	Loss.NKX3.1.Trunk
8	rs13275018	22787050	0.99	0.1481	0.7405	1.323	0.9457	Loss.NKX3.1.Trunk
8	rs28478074	22787055	0.7842	0.2845	0.449	1.37	0.3928	Loss.NKX3.1.Trunk
8	rs2457428	22787425	1.142	0.1477	0.8546	1.525	0.3702	Loss.NKX3.1.Trunk
8	rs11135688	22787625	1.292	0.1885	0.8926	1.869	0.1746	Loss.NKX3.1.Trunk
8	rs2457429	22787886	1.128	0.1481	0.8439	1.508	0.4154	Loss.NKX3.1.Trunk
8	rs7846053	22788370	0.9774	0.1488	0.7301	1.308	0.8779	Loss.NKX3.1.Trunk
8	rs2313571	22789184	0.9807	0.1483	0.7333	1.312	0.8953	Loss.NKX3.1.Trunk
8	rs7005993	22789422	0.8614	0.1776	0.6082	1.22	0.4006	Loss.NKX3.1.Trunk
8	rs6557602	22789924	0.9807	0.1483	0.7333	1.312	0.8953	Loss.NKX3.1.Trunk
8	rs7820804	22789928	1.007	0.132	0.7775	1.305	0.957	Loss.NKX3.1.Trunk
8	rs11135693	22925154	1.011	0.1461	0.7594	1.346	0.9393	Loss.NKX3.1.Trunk
8	rs11135694	22925515	0.9576	0.1426	0.7242	1.266	0.7615	Loss.NKX3.1.Trunk
8	rs41308112	22926011	0.8576	0.1854	0.5963	1.233	0.4074	Loss.NKX3.1.Trunk
8	rs1129424	22926313	0.9417	0.1435	0.7107	1.248	0.6754	Loss.NKX3.1.Trunk
8	rs11135695	22926498	0.9276	0.1446	0.6987	1.231	0.6032	Loss.NKX3.1.Trunk
8	rs78905543	22927017	0.891	0.1464	0.6687	1.187	0.4305	Loss.NKX3.1.Trunk
8	rs6991440	22927083	0.8627	0.1434	0.6513	1.143	0.303	Loss.NKX3.1.Trunk
8	rs144853747	22927642	0.9496	0.2596	0.5709	1.58	0.8422	Loss.NKX3.1.Trunk
8	rs4871845	22927696	1.062	0.1761	0.7518	1.499	0.7341	Loss.NKX3.1.Trunk
8	rs4872048	22927824	0.9206	0.1447	0.6932	1.223	0.5676	Loss.NKX3.1.Trunk
8	rs11778166	22929350	0.9206	0.1447	0.6932	1.223	0.5676	Loss.NKX3.1.Trunk
8	rs55804226	22929671	0.9206	0.1447	0.6932	1.223	0.5676	Loss.NKX3.1.Trunk
8	rs11782934	23015440	0.9156	0.2263	0.5876	1.427	0.6967	Loss.NKX3.1.Trunk
8	rs73222560	23017235	1.392	0.2091	0.924	2.098	0.1136	Loss.NKX3.1.Trunk
8	rs10094521	23017325	1.19	0.1704	0.8521	1.662	0.3074	Loss.NKX3.1.Trunk
8	rs10087898	23017691	0.9312	0.223	0.6015	1.441	0.749	Loss.NKX3.1.Trunk
8	rs62501099	23018836	0.8269	0.2712	0.486	1.407	0.4835	Loss.NKX3.1.Trunk
8	rs73222561	23018849	1.392	0.2091	0.924	2.098	0.1136	Loss.NKX3.1.Trunk
8	rs72609905	23018906	0.8834	0.2202	0.5737	1.36	0.5735	Loss.NKX3.1.Trunk
8	rs66624774	23018967	0.8834	0.2202	0.5737	1.36	0.5735	Loss.NKX3.1.Trunk
8	rs72609906	23019011	0.8583	0.2214	0.5561	1.325	0.4902	Loss.NKX3.1.Trunk
8	rs72609907	23019025	0.9121	0.2225	0.5897	1.411	0.6793	Loss.NKX3.1.Trunk
8	rs73222564	23019120	1.392	0.2091	0.924	2.098	0.1136	Loss.NKX3.1.Trunk
8	rs10102977	23019155	0.8834	0.2202	0.5737	1.36	0.5735	Loss.NKX3.1.Trunk
8	rs10092352	23019182	0.8834	0.2202	0.5737	1.36	0.5735	Loss.NKX3.1.Trunk
8	rs10089445	23019204	0.8834	0.2202	0.5737	1.36	0.5735	Loss.NKX3.1.Trunk
8	rs10092462	23019214	0.8834	0.2202	0.5737	1.36	0.5735	Loss.NKX3.1.Trunk
8	rs10103096	23019218	0.8834	0.2202	0.5737	1.36	0.5735	Loss.NKX3.1.Trunk
8	rs10102276	23019249	0.8834	0.2202	0.5737	1.36	0.5735	Loss.NKX3.1.Trunk
8	rs10089572	23019290	0.8834	0.2202	0.5737	1.36	0.5735	Loss.NKX3.1.Trunk
8	rs7463789	23019587	1.364	0.2085	0.9066	2.053	0.1363	Loss.NKX3.1.Trunk
8	rs7463799	23019654	0.8834	0.2202	0.5737	1.36	0.5735	Loss.NKX3.1.Trunk
8	rs4872062	23019688	0.8834	0.2202	0.5737	1.36	0.5735	Loss.NKX3.1.Trunk
8	rs4872063	23019694	0.8834	0.2202	0.5737	1.36	0.5735	Loss.NKX3.1.Trunk
8	rs4872064	23019702	0.8834	0.2202	0.5737	1.36	0.5735	Loss.NKX3.1.Trunk
8	rs4872065	23019720	0.8834	0.2202	0.5737	1.36	0.5735	Loss.NKX3.1.Trunk
8	rs4872066	23020047	0.8834	0.2202	0.5737	1.36	0.5735	Loss.NKX3.1.Trunk
8	rs4872067	23020087	0.8834	0.2202	0.5737	1.36	0.5735	Loss.NKX3.1.Trunk
8	rs73222565	23020210	1.364	0.2085	0.9066	2.053	0.1363	Loss.NKX3.1.Trunk
8	rs4872068	23020365	0.8834	0.2202	0.5737	1.36	0.5735	Loss.NKX3.1.Trunk
8	rs4871851	23020374	0.8834	0.2202	0.5737	1.36	0.5735	Loss.NKX3.1.Trunk
8	8:23020396A,T	23020396	0.8834	0.2202	0.5737	1.36	0.5735	Loss.NKX3.1.Trunk
8	rs4872069	23020661	0.8599	0.2251	0.5532	1.337	0.5023	Loss.NKX3.1.Trunk
8	rs12680145	23020762	0.8414	0.2211	0.5455	1.298	0.4348	Loss.NKX3.1.Trunk
8	rs9721208	23020805	1.226	0.1625	0.8918	1.687	0.2092	Loss.NKX3.1.Trunk
8	rs61760054	23021256	1.386	0.2092	0.9199	2.088	0.1186	Loss.NKX3.1.Trunk
8	rs11135703	23021346	0.8007	0.2258	0.5144	1.246	0.325	Loss.NKX3.1.Trunk
8	rs11787452	23021799	0.7439	0.2229	0.4806	1.152	0.1845	Loss.NKX3.1.Trunk
8	rs6651393	23022586	0.8007	0.2258	0.5144	1.246	0.325	Loss.NKX3.1.Trunk
8	rs6651394	23022620	0.8007	0.2258	0.5144	1.246	0.325	Loss.NKX3.1.Trunk
8	rs13259585	23022920	0.7812	0.2273	0.5003	1.22	0.2773	Loss.NKX3.1.Trunk
8	rs11135705	23023309	0.8179	0.2148	0.5369	1.246	0.3493	Loss.NKX3.1.Trunk
8	rs7463975	23024046	0.7336	0.1557	0.5407	0.9954	0.04664	Loss.NKX3.1.Trunk
8	rs11135706	23024091	0.6931	0.1514	0.5151	0.9326	0.01548	Loss.NKX3.1.Trunk
8	rs534777734	23024579	1.133	0.1785	0.7988	1.608	0.4831	Loss.NKX3.1.Trunk
8	rs6557620	23024622	0.7751	0.152	0.5754	1.044	0.09383	Loss.NKX3.1.Trunk
8	rs10094603	23024637	0.7176	0.1533	0.5314	0.9691	0.0304	Loss.NKX3.1.Trunk
8	rs1858311	24075111	1.112	0.1375	0.8497	1.456	0.4383	Loss.NKX3.1.Trunk
8	rs13281113	24076391	0.8895	0.2691	0.525	1.507	0.6635	Loss.NKX3.1.Trunk
8	rs12156213	24079693	0.7234	0.1529	0.5361	0.9762	0.03423	Loss.NKX3.1.Trunk
10	rs7917100	90245306	1.076	0.2093	0.7138	1.622	0.7267	Loss.PTEN.Trunk
10	rs2576176	90245519	0.8136	0.1729	0.5797	1.142	0.2328	Loss.PTEN.Trunk
10	rs2148127	90246530	0.8136	0.1729	0.5797	1.142	0.2328	Loss.PTEN.Trunk
10	rs7081712	90247078	0.9108	0.2415	0.5674	1.462	0.6987	Loss.PTEN.Trunk
10	rs67679562	90247827	0.8903	0.2418	0.5542	1.43	0.6308	Loss.PTEN.Trunk
10	rs72820062	90247990	1.005	0.2992	0.5594	1.807	0.9854	Loss.PTEN.Trunk
10	rs9664569	90248112	0.9108	0.2415	0.5674	1.462	0.6987	Loss.PTEN.Trunk
10	rs1974053	90248236	1.309	0.191	0.9003	1.903	0.1586	Loss.PTEN.Trunk
10	rs2437875	90248945	0.8273	0.173	0.5894	1.161	0.2733	Loss.PTEN.Trunk
10	rs17343533	90249084	1.005	0.2992	0.5594	1.807	0.9854	Loss.PTEN.Trunk
10	rs2437874	90249907	1.284	0.1741	0.9129	1.806	0.1509	Loss.PTEN.Trunk
10	rs2576175	90249994	1.314	0.1909	0.9035	1.91	0.1532	Loss.PTEN.Trunk
10	rs2576157	90301861	1.118	0.3176	0.6001	2.084	0.7249	Loss.PTEN.Trunk
10	rs2765453	90302293	1.347	0.1925	0.9239	1.965	0.1214	Loss.PTEN.Trunk
10	rs12219242	90304201	0.8647	0.1769	0.6113	1.223	0.4114	Loss.PTEN.Trunk
10	rs2250398	91010157	1.081	0.1787	0.7614	1.534	0.6639	Loss.PTEN.Trunk
10	rs2243548	91010313	1.081	0.1787	0.7614	1.534	0.6639	Loss.PTEN.Trunk
10	rs2243547	91010479	0.8057	0.1907	0.5544	1.171	0.2572	Loss.PTEN.Trunk
10	rs12262734	91011159	1.157	0.3099	0.6305	2.125	0.637	Loss.PTEN.Trunk
10	rs1332328	91011458	0.8134	0.1892	0.5613	1.179	0.275	Loss.PTEN.Trunk
10	rs1332327	91011681	0.8323	0.19	0.5736	1.208	0.3339	Loss.PTEN.Trunk
10	rs1332326	91011692	1.067	0.1785	0.752	1.514	0.7164	Loss.PTEN.Trunk
10	rs11203051	91011760	1.157	0.3099	0.6305	2.125	0.637	Loss.PTEN.Trunk
10	rs10887935	91012336	1.19	0.2729	0.6969	2.032	0.5242	Loss.PTEN.Trunk
10	rs4536120	91013865	1.152	0.2729	0.6748	1.967	0.6041	Loss.PTEN.Trunk
10	rs2482627	91013915	0.8526	0.3929	0.3947	1.842	0.6849	Loss.PTEN.Trunk
10	rs11203053	91013981	1.171	0.2729	0.6857	1.999	0.5636	Loss.PTEN.Trunk
10	rs2266008	91014061	0.8754	0.1828	0.6118	1.253	0.4665	Loss.PTEN.Trunk
10	rs12258120	91014351	1.134	0.3096	0.6179	2.08	0.6854	Loss.PTEN.Trunk
13	rs1216978	47330007	1.111	0.1497	0.8286	1.49	0.4817	Loss.RB1.Trunk
13	rs9526227	47330015	0.9939	0.1471	0.7449	1.326	0.9667	Loss.RB1.Trunk
13	rs9526228	47330016	1	0.1469	0.7498	1.334	0.9997	Loss.RB1.Trunk
13	rs9526229	47330044	0.8957	0.1709	0.6408	1.252	0.519	Loss.RB1.Trunk
13	rs1216979	47330110	1.17	0.1532	0.8666	1.58	0.3055	Loss.RB1.Trunk
13	rs11148013	47331562	1.159	0.1525	0.8596	1.563	0.3332	Loss.RB1.Trunk
13	rs1216981	47332180	0.9441	0.1653	0.6829	1.305	0.7281	Loss.RB1.Trunk
13	rs9534481	47332384	0.9489	0.1614	0.6915	1.302	0.7451	Loss.RB1.Trunk
13	rs1216982	47332980	0.8962	0.1726	0.639	1.257	0.5257	Loss.RB1.Trunk
13	rs7332790	47334184	0.9163	0.1713	0.655	1.282	0.6098	Loss.RB1.Trunk
13	rs1216983	47334390	0.9163	0.1713	0.655	1.282	0.6098	Loss.RB1.Trunk
13	rs12583210	47334645	1.152	0.1527	0.8537	1.554	0.3552	Loss.RB1.Trunk
13	rs7319984	49575076	1.153	0.269	0.6803	1.953	0.5976	Loss.RB1.Trunk
13	rs1928107	49575507	0.6657	0.1633	0.4834	0.9169	0.01273	Loss.RB1.Trunk
13	rs4942795	49577327	1.02	0.1622	0.7423	1.402	0.9026	Loss.RB1.Trunk
13	rs2181538	49670820	1.051	0.1622	0.7648	1.445	0.7587	Loss.RB1.Trunk
13	rs118081390	49671053	0.6132	0.3249	0.3244	1.159	0.1322	Loss.RB1.Trunk
13	rs2181539	49671215	1.028	0.1628	0.7472	1.415	0.865	Loss.RB1.Trunk
13	rs78242232	49671508	0.5844	0.3456	0.2969	1.15	0.1201	Loss.RB1.Trunk
13	rs9568150	49672440	1.028	0.1628	0.7472	1.415	0.865	Loss.RB1.Trunk
13	rs9535149	49674247	0.9936	0.1616	0.7238	1.364	0.9682	Loss.RB1.Trunk
13	rs1937181	49674333	0.9631	0.164	0.6984	1.328	0.8184	Loss.RB1.Trunk
13	rs7996151	49761787	0.9532	0.1634	0.692	1.313	0.7693	Loss.RB1.Trunk
13	rs7333285	49762034	1.032	0.1623	0.7505	1.418	0.8483	Loss.RB1.Trunk
13	rs1535922	49762956	0.9532	0.1634	0.692	1.313	0.7693	Loss.RB1.Trunk
13	rs73184687	49763685	1.397	0.1787	0.9841	1.983	0.06142	Loss.RB1.Trunk
21	rs13049363	43380231	0.9622	0.1663	0.6946	1.333	0.817	Loss.TMPRSS2.Trunk
21	rs11701734	43380281	0.8994	0.242	0.5597	1.445	0.6612	Loss.TMPRSS2.Trunk
21	rs9975353	43381157	1.326	0.167	0.956	1.839	0.09097	Loss.TMPRSS2.Trunk
21	rs4920048	43381390	1.147	0.305	0.6307	2.085	0.6538	Loss.TMPRSS2.Trunk
21	rs9981075	43382201	0.9559	0.1658	0.6907	1.323	0.7855	Loss.TMPRSS2.Trunk
21	rs7278505	43383200	0.9063	0.1729	0.6458	1.272	0.5692	Loss.TMPRSS2.Trunk
21	rs915833	43383773	1.32	0.3272	0.6953	2.507	0.3957	Loss.TMPRSS2.Trunk
21	rs9985013	43384282	0.949	0.1662	0.6851	1.314	0.7526	Loss.TMPRSS2.Trunk
21	rs34366247	43384564	0.7262	0.1921	0.4984	1.058	0.09589	Loss.TMPRSS2.Trunk
21	rs11910855	43385045	0.7262	0.1921	0.4984	1.058	0.09589	Loss.TMPRSS2.Trunk
21	rs11909546	43385074	0.7262	0.1921	0.4984	1.058	0.09589	Loss.TMPRSS2.Trunk
21	rs55669306	43385451	0.74	0.1911	0.5089	1.076	0.1151	Loss.TMPRSS2.Trunk
21	rs9977205	43385511	0.7839	0.1821	0.5487	1.12	0.1812	Loss.TMPRSS2.Trunk
21	rs439978	43385990	0.9831	0.205	0.6579	1.469	0.9339	Loss.TMPRSS2.Trunk
21	rs446251	43386061	1.399	0.3132	0.7572	2.584	0.2838	Loss.TMPRSS2.Trunk
21	rs7275451	43387056	0.8995	0.1657	0.6501	1.245	0.5226	Loss.TMPRSS2.Trunk
21	rs57630204	43387212	1.015	0.2066	0.6769	1.521	0.9434	Loss.TMPRSS2.Trunk
21	rs9680413	43388337	0.9932	0.2041	0.6658	1.482	0.9733	Loss.TMPRSS2.Trunk
21	rs568517	43388589	0.9355	0.1575	0.687	1.274	0.6723	Loss.TMPRSS2.Trunk
21	rs1963768	43389149	1.041	0.1684	0.7484	1.448	0.811	Loss.TMPRSS2.Trunk
21	rs2007652	43389168	1.023	0.1649	0.7404	1.413	0.8906	Loss.TMPRSS2.Trunk
21	rs1041451	43389361	1.091	0.1625	0.7935	1.5	0.5918	Loss.TMPRSS2.Trunk
21	rs390853	43406577	1.121	0.1651	0.8112	1.55	0.4886	Loss.TMPRSS2.Trunk
21	rs397663	43406657	1.12	0.1645	0.8116	1.546	0.4896	Loss.TMPRSS2.Trunk
21	21:43407668A,G	43407668	1.249	0.2827	0.7178	2.174	0.4313	Loss.TMPRSS2.Trunk
21	rs693386	43408035	1.261	0.1679	0.9075	1.753	0.1671	Loss.TMPRSS2.Trunk
21	rs2839430	43408618	1.216	0.1726	0.867	1.706	0.2572	Loss.TMPRSS2.Trunk
21	rs2839431	43409098	1.054	0.2798	0.609	1.824	0.851	Loss.TMPRSS2.Trunk
21	rs116978718	43425520	0.9935	0.3044	0.5471	1.804	0.9829	Loss.TMPRSS2.Trunk
21	rs8130883	43426260	0.8152	0.1709	0.5832	1.14	0.232	Loss.TMPRSS2.Trunk
21	rs143032437	43426393	1.017	0.3047	0.5597	1.848	0.9559	Loss.TMPRSS2.Trunk
21	rs4919969	43426579	0.8152	0.1709	0.5832	1.14	0.232	Loss.TMPRSS2.Trunk
21	rs8132937	43427492	0.8152	0.1709	0.5832	1.14	0.232	Loss.TMPRSS2.Trunk
21	rs7278166	43427540	0.9532	0.1788	0.6713	1.353	0.7885	Loss.TMPRSS2.Trunk
21	rs112048209	43427815	1.289	0.2883	0.7325	2.268	0.3787	Loss.TMPRSS2.Trunk
21	rs987523	43427963	0.8152	0.1709	0.5832	1.14	0.232	Loss.TMPRSS2.Trunk
21	rs7277270	43428025	1.232	0.1717	0.8798	1.724	0.2248	Loss.TMPRSS2.Trunk
21	rs7282789	43428270	0.8152	0.1709	0.5832	1.14	0.232	Loss.TMPRSS2.Trunk
21	rs7281176	43428378	0.8106	0.1704	0.5805	1.132	0.2179	Loss.TMPRSS2.Trunk
21	rs28549116	43428672	0.6585	0.2389	0.4123	1.052	0.0804	Loss.TMPRSS2.Trunk
21	rs376536715	43428685	0.9338	0.2707	0.5493	1.587	0.8003	Loss.TMPRSS2.Trunk
21	rs879935415	43428690	0.8108	0.3475	0.4103	1.602	0.546	Loss.TMPRSS2.Trunk
21	rs1628526	43429434	0.7972	0.1694	0.5719	1.111	0.1811	Loss.TMPRSS2.Trunk
21	rs399856	43429588	0.8	0.1707	0.5725	1.118	0.1912	Loss.TMPRSS2.Trunk
21	rs399888	43429623	0.8205	0.1637	0.5953	1.131	0.2266	Loss.TMPRSS2.Trunk
21	rs399907	43429646	0.7655	0.1764	0.5417	1.082	0.1298	Loss.TMPRSS2.Trunk
21	rs118152395	43430837	0.8939	0.291	0.5054	1.581	0.7	Loss.TMPRSS2.Trunk
21	rs1788355	43430999	1.189	0.1766	0.8408	1.681	0.3278	Loss.TMPRSS2.Trunk
21	rs1054526	43431575	0.9718	0.2991	0.5408	1.747	0.9239	Loss.TMPRSS2.Trunk
21	rs9981640	43431830	0.877	0.1816	0.6143	1.252	0.4697	Loss.TMPRSS2.Trunk
21	rs7278794	43432254	0.9694	0.174	0.6893	1.363	0.8582	Loss.TMPRSS2.Trunk
21	rs7280167	43432297	0.9694	0.174	0.6893	1.363	0.8582	Loss.TMPRSS2.Trunk
21	rs11701177	43432888	0.9319	0.1774	0.6582	1.319	0.691	Loss.TMPRSS2.Trunk
21	rs11701229	43433131	0.9694	0.174	0.6893	1.363	0.8582	Loss.TMPRSS2.Trunk
21	rs9984999	43433157	1.141	0.1613	0.8319	1.565	0.4129	Loss.TMPRSS2.Trunk
21	rs220195	43434177	0.7747	0.3102	0.4218	1.423	0.4105	Loss.TMPRSS2.Trunk
21	rs9981167	43434243	0.8917	0.1811	0.6253	1.272	0.527	Loss.TMPRSS2.Trunk
21	rs9974393	43434303	1.174	0.1625	0.854	1.615	0.3229	Loss.TMPRSS2.Trunk
21	rs220196	43434362	1.33	0.174	0.9454	1.87	0.1016	Loss.TMPRSS2.Trunk
21	rs2839436	43434601	0.9547	0.1744	0.6782	1.344	0.7903	Loss.TMPRSS2.Trunk
21	rs462098	43475390	1.05	0.1801	0.7374	1.494	0.7879	Loss.TMPRSS2.Trunk
21	rs220253	43475879	0.9834	0.1735	0.6999	1.382	0.9232	Loss.TMPRSS2.Trunk
21	rs220254	43476375	1.058	0.1572	0.7776	1.44	0.7195	Loss.TMPRSS2.Trunk
21	rs220255	43476402	1.039	0.1569	0.7637	1.412	0.8096	Loss.TMPRSS2.Trunk
21	rs17114242	43478038	1.019	0.3187	0.5456	1.903	0.9527	Loss.TMPRSS2.Trunk
21	rs220256	43478099	1.212	0.1588	0.8879	1.655	0.2257	Loss.TMPRSS2.Trunk
21	21:43478135C,T	43478135	1.019	0.3187	0.5456	1.903	0.9527	Loss.TMPRSS2.Trunk
21	rs73371507	43479214	1.019	0.3187	0.5456	1.903	0.9527	Loss.TMPRSS2.Trunk
21	rs220257	43479445	1.202	0.1583	0.8816	1.64	0.2444	Loss.TMPRSS2.Trunk
21	rs220258	43479756	1.243	0.1588	0.9106	1.697	0.1706	Loss.TMPRSS2.Trunk
21	rs220259	43479967	1.233	0.1583	0.9045	1.682	0.1849	Loss.TMPRSS2.Trunk
21	rs55787571	43479992	0.8664	0.2833	0.4973	1.51	0.6127	Loss.TMPRSS2.Trunk
21	21:43480111C,G	43480111	0.8102	0.1797	0.5697	1.152	0.2413	Loss.TMPRSS2.Trunk
21	rs58416994	43480462	1.019	0.3187	0.5456	1.903	0.9527	Loss.TMPRSS2.Trunk
21	rs58180902	43480520	1.021	0.3282	0.5365	1.942	0.95	Loss.TMPRSS2.Trunk
21	rs412911	43480843	1.243	0.1588	0.9106	1.697	0.1706	Loss.TMPRSS2.Trunk
21	rs403348	43480844	1.243	0.1588	0.9106	1.697	0.1706	Loss.TMPRSS2.Trunk
21	rs73371515	43481026	0.9935	0.3277	0.5226	1.888	0.9841	Loss.TMPRSS2.Trunk
21	rs60925070	43481132	0.9935	0.3277	0.5226	1.888	0.9841	Loss.TMPRSS2.Trunk
21	rs220261	43481394	1.243	0.1588	0.9106	1.697	0.1706	Loss.TMPRSS2.Trunk
21	rs69686	43481620	1.152	0.1507	0.8576	1.549	0.3466	Loss.TMPRSS2.Trunk
21	rs73371516	43481900	0.9935	0.3277	0.5226	1.888	0.9841	Loss.TMPRSS2.Trunk
21	rs73371518	43482008	0.9674	0.3272	0.5094	1.837	0.9192	Loss.TMPRSS2.Trunk
21	21:43482046A,T	43482046	1.206	0.1529	0.8939	1.628	0.22	Loss.TMPRSS2.Trunk
21	21:43482161A,G	43482161	1.007	0.1536	0.7455	1.361	0.9623	Loss.TMPRSS2.Trunk
21	rs220264	43482415	1.07	0.2229	0.6915	1.657	0.7607	Loss.TMPRSS2.Trunk
21	21:43482583G,T	43482583	1.043	0.2208	0.6763	1.607	0.8501	Loss.TMPRSS2.Trunk
21	21:43482926A,G	43482926	0.5915	0.2176	0.3861	0.9061	0.01582	Loss.TMPRSS2.Trunk
21	rs75074593	43483031	0.9935	0.3277	0.5226	1.888	0.9841	Loss.TMPRSS2.Trunk
21	rs57664184	43483356	0.6352	0.238	0.3984	1.013	0.05651	Loss.TMPRSS2.Trunk
21	rs220266	43483397	1.07	0.2229	0.6915	1.657	0.7607	Loss.TMPRSS2.Trunk
21	rs114272312	43483441	0.4746	0.4253	0.2062	1.092	0.07971	Loss.TMPRSS2.Trunk
21	rs11700552	43483887	1.092	0.1779	0.7705	1.547	0.621	Loss.TMPRSS2.Trunk
21	rs220267	43483964	1.29	0.1603	0.9422	1.766	0.1122	Loss.TMPRSS2.Trunk
21	rs220268	43484086	0.9776	0.1538	0.7231	1.322	0.8829	Loss.TMPRSS2.Trunk
21	rs220269	43484196	1.293	0.1612	0.943	1.774	0.1105	Loss.TMPRSS2.Trunk
21	rs220270	43484486	0.869	0.197	0.5907	1.278	0.4758	Loss.TMPRSS2.Trunk
21	rs73371536	43485295	0.5048	0.3192	0.2701	0.9437	0.03222	Loss.TMPRSS2.Trunk
21	rs150801	43485678	1.031	0.1553	0.7605	1.398	0.8436	Loss.TMPRSS2.Trunk
21	21:43486079A,C	43486079	0.6517	0.3046	0.3587	1.184	0.1599	Loss.TMPRSS2.Trunk
21	rs150802	43486168	1.09	0.2152	0.7148	1.662	0.6893	Loss.TMPRSS2.Trunk
21	rs8132467	43486964	0.467	0.4559	0.1911	1.141	0.09491	Loss.TMPRSS2.Trunk
21	rs467997	43488016	1.067	0.1795	0.7505	1.517	0.7179	Loss.TMPRSS2.Trunk
21	rs7349017	43488869	0.4528	0.4551	0.1856	1.105	0.08169	Loss.TMPRSS2.Trunk
21	rs78049572	43489265	0.9618	0.3634	0.4718	1.961	0.9146	Loss.TMPRSS2.Trunk
21	21:43490253C,T	43490253	1.021	0.1971	0.6939	1.503	0.9154	Loss.TMPRSS2.Trunk
21	rs220272	43490987	1.028	0.2167	0.6723	1.572	0.8988	Loss.TMPRSS2.Trunk
21	rs220273	43491002	1.04	0.2166	0.6804	1.59	0.8555	Loss.TMPRSS2.Trunk
21	rs220274	43491072	1.028	0.2167	0.6723	1.572	0.8988	Loss.TMPRSS2.Trunk
21	rs220275	43491986	1.027	0.204	0.6886	1.532	0.8958	Loss.TMPRSS2.Trunk
21	21:43492329A,G	43492329	0.9297	0.1929	0.637	1.357	0.7055	Loss.TMPRSS2.Trunk
21	rs220277	43492585	1.049	0.1549	0.7747	1.422	0.7551	Loss.TMPRSS2.Trunk
21	21:43492703A,G	43492703	1.024	0.1555	0.7554	1.389	0.8765	Loss.TMPRSS2.Trunk
21	21:43492868A,G	43492868	1.028	0.2167	0.6723	1.572	0.8988	Loss.TMPRSS2.Trunk
21	rs220280	43493102	0.9648	0.1919	0.6623	1.405	0.8517	Loss.TMPRSS2.Trunk
21	21:43493586A,G	43493586	0.7885	0.1688	0.5664	1.098	0.1591	Loss.TMPRSS2.Trunk
21	21:43493756A,G	43493756	0.9568	0.189	0.6606	1.386	0.8151	Loss.TMPRSS2.Trunk
21	rs220283	43494604	1.249	0.1642	0.9051	1.723	0.1761	Loss.TMPRSS2.Trunk
21	rs7276814	43506057	0.9371	0.2436	0.5814	1.51	0.7896	Loss.TMPRSS2.Trunk
21	21:43506485A,G	43506485	0.8342	0.1697	0.5982	1.163	0.2854	Loss.TMPRSS2.Trunk
21	rs58788126	43507189	0.7199	0.2125	0.4747	1.092	0.1219	Loss.TMPRSS2.Trunk
21	21:43508801C,G	43508801	0.8121	0.1777	0.5732	1.15	0.2414	Loss.TMPRSS2.Trunk
21	rs220302	43508822	0.794	0.181	0.5569	1.132	0.2024	Loss.TMPRSS2.Trunk
21	rs220303	43509699	0.9052	0.1685	0.6506	1.259	0.5546	Loss.TMPRSS2.Trunk
21	rs220304	43509969	0.8987	0.1687	0.6456	1.251	0.5268	Loss.TMPRSS2.Trunk
21	rs8133193	43515560	0.6544	0.3642	0.3205	1.336	0.2443	Loss.TMPRSS2.Trunk
21	rs112464944;rs74605814	43515605	1.068	0.1907	0.735	1.552	0.7295	Loss.TMPRSS2.Trunk
21	rs55645900	43515728	0.9381	0.1944	0.6409	1.373	0.7424	Loss.TMPRSS2.Trunk
21	21:43516589G,T	43516589	0.9082	0.1605	0.6631	1.244	0.5486	Loss.TMPRSS2.Trunk
21	rs12482477	43517233	0.9649	0.1933	0.6606	1.41	0.8535	Loss.TMPRSS2.Trunk
21	rs12481958	43517269	1.009	0.1831	0.7047	1.444	0.9616	Loss.TMPRSS2.Trunk
21	rs220309	43517440	1.074	0.1861	0.7456	1.546	0.702	Loss.TMPRSS2.Trunk
21	rs220310	43518323	0.8209	0.179	0.578	1.166	0.2701	Loss.TMPRSS2.Trunk
21	rs220311	43518497	0.7983	0.1813	0.5596	1.139	0.2139	Loss.TMPRSS2.Trunk
21	rs220312	43519032	0.779	0.1818	0.5454	1.113	0.1695	Loss.TMPRSS2.Trunk
21	rs220313	43519369	1.341	0.1518	0.9957	1.805	0.05339	Loss.TMPRSS2.Trunk
21	rs220314	43519442	1.341	0.1518	0.9957	1.805	0.05339	Loss.TMPRSS2.Trunk
21	rs55999015	43519470	0.8566	0.1849	0.5962	1.231	0.4024	Loss.TMPRSS2.Trunk
21	rs220315	43519739	0.7665	0.1822	0.5363	1.096	0.1445	Loss.TMPRSS2.Trunk
21	rs220316	43519796	0.7478	0.1829	0.5226	1.07	0.112	Loss.TMPRSS2.Trunk
21	rs220112	43525094	1.335	0.2741	0.7803	2.285	0.2914	Loss.TMPRSS2.Trunk
21	rs220113	43525120	1.238	0.1514	0.9198	1.665	0.1591	Loss.TMPRSS2.Trunk
21	rs220114	43525633	0.8713	0.1803	0.6119	1.241	0.4448	Loss.TMPRSS2.Trunk
21	rs220115	43526121	1.213	0.1522	0.9001	1.634	0.2048	Loss.TMPRSS2.Trunk
21	rs220116	43526411	1.198	0.152	0.8896	1.614	0.234	Loss.TMPRSS2.Trunk
21	rs13433400	43526418	0.8873	0.1797	0.6239	1.262	0.5059	Loss.TMPRSS2.Trunk
21	rs11203184	43526430	0.8873	0.1797	0.6239	1.262	0.5059	Loss.TMPRSS2.Trunk
21	rs11702347	43526454	0.8043	0.2137	0.5291	1.223	0.3082	Loss.TMPRSS2.Trunk
21	rs12627412	43526509	0.8943	0.1795	0.6291	1.271	0.5338	Loss.TMPRSS2.Trunk
21	rs12627413	43526510	0.8943	0.1795	0.6291	1.271	0.5338	Loss.TMPRSS2.Trunk
21	rs11203185	43526572	0.9016	0.1793	0.6345	1.281	0.5635	Loss.TMPRSS2.Trunk
21	21:43526578C,T	43526578	0.9016	0.1793	0.6345	1.281	0.5635	Loss.TMPRSS2.Trunk
21	rs1993364	43527134	0.8687	0.1783	0.6124	1.232	0.4298	Loss.TMPRSS2.Trunk
21	rs1993363	43527180	0.8801	0.1799	0.6186	1.252	0.4779	Loss.TMPRSS2.Trunk
21	rs1993362	43527215	0.8801	0.1799	0.6186	1.252	0.4779	Loss.TMPRSS2.Trunk
21	rs55725458	43527342	0.8801	0.1799	0.6186	1.252	0.4779	Loss.TMPRSS2.Trunk
21	rs1571735	43527483	1.353	0.1802	0.9502	1.926	0.09362	Loss.TMPRSS2.Trunk
21	rs220117	43527531	0.8858	0.1798	0.6227	1.26	0.5002	Loss.TMPRSS2.Trunk
21	rs1571736	43527953	0.8907	0.1796	0.6264	1.267	0.5194	Loss.TMPRSS2.Trunk
21	rs8134369	43528026	0.8907	0.1796	0.6264	1.267	0.5194	Loss.TMPRSS2.Trunk
21	rs9980065	43528072	0.8278	0.2134	0.5449	1.258	0.3757	Loss.TMPRSS2.Trunk
21	rs60147771	43528820	0.8873	0.1797	0.6239	1.262	0.5059	Loss.TMPRSS2.Trunk
21	rs57966423	43528822	0.8873	0.1797	0.6239	1.262	0.5059	Loss.TMPRSS2.Trunk
21	rs58524852	43528949	0.9877	0.2685	0.5835	1.672	0.9634	Loss.TMPRSS2.Trunk
21	rs34450935	43529064	1.024	0.2078	0.6812	1.538	0.91	Loss.TMPRSS2.Trunk
21	rs220118	43529162	0.8601	0.184	0.5997	1.234	0.4128	Loss.TMPRSS2.Trunk
21	rs34632081	43529185	0.8295	0.1944	0.5666	1.214	0.3362	Loss.TMPRSS2.Trunk
21	rs220119	43529228	0.8985	0.1399	0.683	1.182	0.4442	Loss.TMPRSS2.Trunk
21	rs35520919	43529306	0.8801	0.1799	0.6186	1.252	0.4779	Loss.TMPRSS2.Trunk
21	rs34002958	43529399	0.8043	0.2137	0.5291	1.223	0.3082	Loss.TMPRSS2.Trunk
21	rs59976808	43529428	0.8043	0.2137	0.5291	1.223	0.3082	Loss.TMPRSS2.Trunk
21	21:43529515C,G	43529515	1.212	0.1517	0.9004	1.632	0.2047	Loss.TMPRSS2.Trunk
21	rs8127300	43529642	0.839	0.2009	0.5659	1.244	0.3823	Loss.TMPRSS2.Trunk
21	rs11203186	43529819	0.7442	0.2248	0.479	1.156	0.1887	Loss.TMPRSS2.Trunk
21	rs220121	43530126	0.8973	0.1743	0.6377	1.263	0.5341	Loss.TMPRSS2.Trunk
21	rs28523337	43530131	0.841	0.1995	0.5688	1.244	0.3857	Loss.TMPRSS2.Trunk
21	rs2168343	43530209	0.8699	0.1803	0.6109	1.239	0.4394	Loss.TMPRSS2.Trunk
21	rs73223542	43530210	0.8699	0.1803	0.6109	1.239	0.4394	Loss.TMPRSS2.Trunk
21	rs220122	43530327	0.802	0.1532	0.594	1.083	0.1497	Loss.TMPRSS2.Trunk
21	rs113203	43530399	1.21	0.1512	0.8994	1.627	0.2081	Loss.TMPRSS2.Trunk
21	rs220123	43530430	0.8035	0.1525	0.5959	1.083	0.1515	Loss.TMPRSS2.Trunk
21	rs220124	43530575	0.8719	0.18	0.6127	1.241	0.4463	Loss.TMPRSS2.Trunk
21	21:43530671C,T	43530671	0.7983	0.2123	0.5266	1.21	0.2887	Loss.TMPRSS2.Trunk
21	rs2051401	43530856	0.7983	0.2123	0.5266	1.21	0.2887	Loss.TMPRSS2.Trunk
21	rs220125	43530897	0.9294	0.1639	0.674	1.282	0.6549	Loss.TMPRSS2.Trunk
21	rs220126	43531008	1.028	0.1875	0.712	1.485	0.8819	Loss.TMPRSS2.Trunk
21	rs220127	43531403	1.056	0.1815	0.7397	1.507	0.7649	Loss.TMPRSS2.Trunk
21	rs220128	43531553	0.9001	0.1628	0.6541	1.238	0.5179	Loss.TMPRSS2.Trunk
21	rs220129	43531632	1.061	0.1943	0.7252	1.553	0.7595	Loss.TMPRSS2.Trunk
21	rs220130	43531808	1.204	0.1937	0.8239	1.76	0.3373	Loss.TMPRSS2.Trunk
21	21:43531848C,T	43531848	0.9112	0.1635	0.6614	1.255	0.5697	Loss.TMPRSS2.Trunk
21	rs220132	43532238	0.9678	0.1629	0.7033	1.332	0.8409	Loss.TMPRSS2.Trunk
21	rs73905555	43532434	1.074	0.3198	0.5739	2.01	0.8233	Loss.TMPRSS2.Trunk
21	rs61137659	43532456	1.061	0.3605	0.5235	2.151	0.8693	Loss.TMPRSS2.Trunk
21	rs220133	43532498	0.9419	0.164	0.683	1.299	0.7152	Loss.TMPRSS2.Trunk
21	rs220134	43532508	0.9419	0.164	0.683	1.299	0.7152	Loss.TMPRSS2.Trunk
21	rs220135	43532598	0.9542	0.1648	0.6908	1.318	0.7763	Loss.TMPRSS2.Trunk
21	rs60187112	43532799	1.061	0.3605	0.5235	2.151	0.8693	Loss.TMPRSS2.Trunk
21	21:43532981A,C	43532981	0.9542	0.1648	0.6908	1.318	0.7763	Loss.TMPRSS2.Trunk
21	rs220137	43533094	1.134	0.1873	0.7857	1.637	0.5015	Loss.TMPRSS2.Trunk
21	21:43533143A,G	43533143	0.826	0.1848	0.575	1.186	0.3008	Loss.TMPRSS2.Trunk
21	rs220138	43533382	0.9414	0.1648	0.6815	1.3	0.7138	Loss.TMPRSS2.Trunk
21	rs55981015	43534075	0.7085	0.2222	0.4584	1.095	0.1208	Loss.TMPRSS2.Trunk
21	rs1031562	43534166	1.061	0.3605	0.5235	2.151	0.8693	Loss.TMPRSS2.Trunk
21	rs12627341	43534251	1.061	0.3605	0.5235	2.151	0.8693	Loss.TMPRSS2.Trunk
21	rs7282628	43534682	1.123	0.3104	0.6113	2.064	0.7081	Loss.TMPRSS2.Trunk
21	rs8129420	43534708	1.017	0.308	0.556	1.86	0.9566	Loss.TMPRSS2.Trunk
21	rs8129439	43534738	0.8329	0.1893	0.5747	1.207	0.3343	Loss.TMPRSS2.Trunk
21	rs2187240	43534835	1.017	0.308	0.556	1.86	0.9566	Loss.TMPRSS2.Trunk
21	rs220139	43535390	0.9806	0.1618	0.714	1.347	0.9035	Loss.TMPRSS2.Trunk
21	rs73223546	43536262	0.624	0.2666	0.37	1.052	0.07692	Loss.TMPRSS2.Trunk
21	21:43536902C,G	43536902	1.175	0.153	0.8708	1.587	0.2908	Loss.TMPRSS2.Trunk
21	rs220141	43537002	0.8209	0.179	0.578	1.166	0.2701	Loss.TMPRSS2.Trunk
21	rs220142	43537155	0.8209	0.179	0.578	1.166	0.2701	Loss.TMPRSS2.Trunk
21	21:43537494A,G	43537494	1.206	0.1532	0.8935	1.629	0.2207	Loss.TMPRSS2.Trunk
21	rs220144	43537573	1.202	0.1542	0.8886	1.626	0.2324	Loss.TMPRSS2.Trunk
21	21:43538093A,C	43538093	0.8151	0.155	0.6016	1.104	0.1871	Loss.TMPRSS2.Trunk
21	rs2381036	43538388	1.069	0.2194	0.6953	1.643	0.7613	Loss.TMPRSS2.Trunk
21	21:43538802A,G	43538802	0.9773	0.1793	0.6877	1.389	0.898	Loss.TMPRSS2.Trunk
21	rs220146	43539293	0.9694	0.1795	0.6819	1.378	0.8626	Loss.TMPRSS2.Trunk
21	rs220147	43539523	1.221	0.1481	0.9136	1.633	0.177	Loss.TMPRSS2.Trunk
21	21:43539923A,G	43539923	0.8075	0.1596	0.5906	1.104	0.1804	Loss.TMPRSS2.Trunk
21	21:43540047A,C	43540047	1.189	0.1521	0.8821	1.602	0.2561	Loss.TMPRSS2.Trunk
21	rs2839469	43540425	0.6974	0.1989	0.4723	1.03	0.07007	Loss.TMPRSS2.Trunk
21	21:43540460G,T	43540460	1.199	0.1495	0.8947	1.608	0.2241	Loss.TMPRSS2.Trunk
21	rs56255623	43540740	0.624	0.2666	0.37	1.052	0.07692	Loss.TMPRSS2.Trunk
21	rs35048950	43540955	0.7964	0.1603	0.5816	1.09	0.1555	Loss.TMPRSS2.Trunk
21	rs113839795	43541010	1.044	0.2214	0.6764	1.611	0.8462	Loss.TMPRSS2.Trunk
21	rs220150	43541342	1.166	0.1515	0.8661	1.569	0.3119	Loss.TMPRSS2.Trunk
21	rs220151	43542379	1.202	0.1516	0.8933	1.618	0.224	Loss.TMPRSS2.Trunk
21	rs111432905	43542386	0.8765	0.2941	0.4925	1.56	0.6541	Loss.TMPRSS2.Trunk
21	rs220152	43542753	0.9625	0.1773	0.6799	1.362	0.8292	Loss.TMPRSS2.Trunk
21	rs1011912	43544184	0.9406	0.2724	0.5514	1.604	0.8221	Loss.TMPRSS2.Trunk
21	21:43544623A,G	43544623	0.9439	0.1587	0.6916	1.288	0.7161	Loss.TMPRSS2.Trunk
21	21:43544893C,T	43544893	1.195	0.1507	0.8891	1.605	0.238	Loss.TMPRSS2.Trunk
21	rs220185	43576683	0.7991	0.2904	0.4522	1.412	0.4399	Loss.TMPRSS2.Trunk
21	rs220186	43576896	1.111	0.1683	0.7989	1.545	0.5311	Loss.TMPRSS2.Trunk
21	rs113383935	43577178	1.422	0.2557	0.8615	2.347	0.1685	Loss.TMPRSS2.Trunk
21	rs12483222	43577406	1.207	0.3062	0.6622	2.199	0.5394	Loss.TMPRSS2.Trunk
21	rs11701255	43577614	1.073	0.2259	0.6892	1.671	0.7546	Loss.TMPRSS2.Trunk
21	rs220187	43577998	0.8256	0.2942	0.4638	1.47	0.5147	Loss.TMPRSS2.Trunk
21	rs220188	43578010	1.121	0.1695	0.8043	1.563	0.4997	Loss.TMPRSS2.Trunk
21	rs111238571	43578222	1.465	0.2925	0.8256	2.598	0.192	Loss.TMPRSS2.Trunk
21	rs28655628	43578317	1.122	0.2303	0.7144	1.762	0.6176	Loss.TMPRSS2.Trunk
21	rs73223572	43578382	1.258	0.2533	0.7655	2.066	0.3654	Loss.TMPRSS2.Trunk
21	rs55648450	43578725	1.14	0.2766	0.663	1.96	0.6355	Loss.TMPRSS2.Trunk
21	rs220189	43578888	1.135	0.1681	0.8167	1.579	0.4498	Loss.TMPRSS2.Trunk
21	rs9975104	43579344	1.141	0.2329	0.7228	1.801	0.5716	Loss.TMPRSS2.Trunk
21	rs220190	43579409	0.9791	0.1936	0.67	1.431	0.9131	Loss.TMPRSS2.Trunk
21	rs469114	43590243	1.207	0.1684	0.8677	1.679	0.2639	Loss.TMPRSS2.Trunk
21	rs468410	43590251	1.156	0.1994	0.782	1.709	0.4673	Loss.TMPRSS2.Trunk
21	rs467986	43590282	1.156	0.1994	0.782	1.709	0.4673	Loss.TMPRSS2.Trunk
21	rs9984147	43590428	1.178	0.2357	0.7424	1.87	0.4862	Loss.TMPRSS2.Trunk
21	rs468678	43590490	0.9045	0.2777	0.5248	1.559	0.7177	Loss.TMPRSS2.Trunk
21	21:43590550C,T	43590550	0.9045	0.2777	0.5248	1.559	0.7177	Loss.TMPRSS2.Trunk
21	rs9325631	43590845	1.178	0.2357	0.7424	1.87	0.4862	Loss.TMPRSS2.Trunk
21	rs468640	43590891	0.9045	0.2777	0.5248	1.559	0.7177	Loss.TMPRSS2.Trunk
21	rs113650677	43590935	1.4	0.2553	0.8488	2.309	0.1876	Loss.TMPRSS2.Trunk
21	rs467846	43591115	0.9045	0.2777	0.5248	1.559	0.7177	Loss.TMPRSS2.Trunk
21	rs9637307	43591868	1.309	0.1834	0.9137	1.875	0.1421	Loss.TMPRSS2.Trunk
21	rs421840	43592265	0.8964	0.2547	0.5441	1.477	0.6676	Loss.TMPRSS2.Trunk
21	rs468793	43592407	0.8908	0.2742	0.5205	1.525	0.6732	Loss.TMPRSS2.Trunk
21	rs456744	43592576	1.156	0.1994	0.782	1.709	0.4673	Loss.TMPRSS2.Trunk
21	rs467479	43592910	1.059	0.1923	0.7266	1.544	0.765	Loss.TMPRSS2.Trunk
21	rs467917	43593352	1.202	0.1685	0.8639	1.672	0.275	Loss.TMPRSS2.Trunk
21	rs467935	43593486	1.156	0.1994	0.782	1.709	0.4673	Loss.TMPRSS2.Trunk
21	rs1993365	43593891	1.438	0.2714	0.8451	2.448	0.1803	Loss.TMPRSS2.Trunk
21	rs469118	43593963	0.9045	0.2777	0.5248	1.559	0.7177	Loss.TMPRSS2.Trunk
21	rs113658455	43594556	1.374	0.2549	0.8335	2.264	0.2129	Loss.TMPRSS2.Trunk
21	rs111685970	43594834	1.4	0.2553	0.8488	2.309	0.1876	Loss.TMPRSS2.Trunk
21	rs469501	43594947	0.9045	0.2777	0.5248	1.559	0.7177	Loss.TMPRSS2.Trunk
21	rs225382	43680420	1.06	0.2914	0.5985	1.876	0.8425	Loss.TMPRSS2.Trunk
21	rs17114590	43681956	0.8467	0.2254	0.5443	1.317	0.4605	Loss.TMPRSS2.Trunk
21	rs2839480	43682177	0.8366	0.2256	0.5377	1.302	0.4289	Loss.TMPRSS2.Trunk
21	rs225383	43682244	0.8898	0.153	0.6593	1.201	0.4454	Loss.TMPRSS2.Trunk
21	rs35478444	43682370	0.8366	0.2256	0.5377	1.302	0.4289	Loss.TMPRSS2.Trunk
21	rs225384	43682394	0.8898	0.153	0.6593	1.201	0.4454	Loss.TMPRSS2.Trunk
21	rs7278062	43682539	0.8467	0.2254	0.5443	1.317	0.4605	Loss.TMPRSS2.Trunk
21	rs225385	43682686	0.8898	0.153	0.6593	1.201	0.4454	Loss.TMPRSS2.Trunk
21	rs225386	43682938	1.122	0.1555	0.8274	1.522	0.4586	Loss.TMPRSS2.Trunk
21	rs225387	43683053	0.8898	0.153	0.6593	1.201	0.4454	Loss.TMPRSS2.Trunk
21	rs17767083	43684321	0.6874	0.2689	0.4058	1.164	0.1633	Loss.TMPRSS2.Trunk
21	21:43684456A,G	43684456	0.8898	0.153	0.6593	1.201	0.4454	Loss.TMPRSS2.Trunk
21	rs74757	43684549	0.8898	0.153	0.6593	1.201	0.4454	Loss.TMPRSS2.Trunk
21	21:43684585A,G	43684585	1.239	0.1611	0.9037	1.699	0.1831	Loss.TMPRSS2.Trunk
21	rs225391	43684668	1.037	0.2911	0.586	1.834	0.9014	Loss.TMPRSS2.Trunk
21	rs225392	43684791	0.8898	0.153	0.6593	1.201	0.4454	Loss.TMPRSS2.Trunk
21	rs225426	43751125	1.05	0.164	0.761	1.447	0.7683	Loss.TMPRSS2.Trunk
21	rs55741630	43751229	1.334	0.2946	0.7489	2.376	0.3278	Loss.TMPRSS2.Trunk
21	rs225427	43751909	0.8652	0.1634	0.6281	1.192	0.3753	Loss.TMPRSS2.Trunk
21	rs102517	43752099	1.009	0.1629	0.7329	1.388	0.9582	Loss.TMPRSS2.Trunk
21	21:43752486A,G	43752486	1.009	0.1629	0.7329	1.388	0.9582	Loss.TMPRSS2.Trunk
21	rs17114696	43752949	1.305	0.2734	0.7634	2.23	0.3308	Loss.TMPRSS2.Trunk
21	rs692534	43752973	1.009	0.1629	0.7329	1.388	0.9582	Loss.TMPRSS2.Trunk
21	rs111571111	43753693	1.334	0.2946	0.7489	2.376	0.3278	Loss.TMPRSS2.Trunk
21	rs7280489	43753830	1.333	0.2739	0.7791	2.28	0.2942	Loss.TMPRSS2.Trunk
21	rs7281088	43754239	1.262	0.2774	0.7329	2.174	0.4011	Loss.TMPRSS2.Trunk
21	rs225356	43786068	1.065	0.1585	0.7808	1.453	0.69	Loss.TMPRSS2.Trunk
21	rs2839488	43786186	0.9357	0.1673	0.6741	1.299	0.6911	Loss.TMPRSS2.Trunk
21	rs225357	43786313	1.065	0.1585	0.7808	1.453	0.69	Loss.TMPRSS2.Trunk
21	rs4920094	43786333	0.976	0.1664	0.7044	1.352	0.884	Loss.TMPRSS2.Trunk
21	21:43786371C,G	43786371	0.703	0.2817	0.4047	1.221	0.2111	Loss.TMPRSS2.Trunk
21	rs225358	43786512	0.8819	0.1747	0.6262	1.242	0.4719	Loss.TMPRSS2.Trunk
21	21:43786606A,G	43786606	0.87	0.2336	0.5504	1.375	0.5509	Loss.TMPRSS2.Trunk
21	rs3761376	43787038	0.8902	0.184	0.6206	1.277	0.5274	Loss.TMPRSS2.Trunk
21	21:43787436A,G	43787436	0.8093	0.1785	0.5703	1.148	0.236	Loss.TMPRSS2.Trunk
21	21:43787501C,T	43787501	0.779	0.2165	0.5097	1.191	0.2487	Loss.TMPRSS2.Trunk
21	21:43787562A,G	43787562	0.8279	0.1791	0.5828	1.176	0.2914	Loss.TMPRSS2.Trunk
21	rs13052394	43788142	0.9932	0.2517	0.6064	1.627	0.9783	Loss.TMPRSS2.Trunk
21	rs8129470	43788609	1.068	0.1747	0.7585	1.504	0.7057	Loss.TMPRSS2.Trunk
21	rs1788413	43788690	0.9199	0.2094	0.6102	1.387	0.6899	Loss.TMPRSS2.Trunk
21	rs4920095	43788987	0.9275	0.1722	0.6618	1.3	0.6618	Loss.TMPRSS2.Trunk
21	rs8130419	43789091	1.061	0.1665	0.7657	1.471	0.7212	Loss.TMPRSS2.Trunk
21	rs13052043	43789217	0.6224	0.2162	0.4074	0.951	0.02835	Loss.TMPRSS2.Trunk
21	rs7279742	43789436	1.627	0.3099	0.8864	2.987	0.1162	Loss.TMPRSS2.Trunk
21	rs9976977	43789474	0.9275	0.1722	0.6618	1.3	0.6618	Loss.TMPRSS2.Trunk
21	rs464524	43789496	0.8684	0.2136	0.5714	1.32	0.509	Loss.TMPRSS2.Trunk
21	rs2839489	43789526	0.9275	0.1722	0.6618	1.3	0.6618	Loss.TMPRSS2.Trunk
21	rs424694	43789772	1.08	0.1635	0.7841	1.488	0.6365	Loss.TMPRSS2.Trunk
21	rs2839490	43789854	1.076	0.1669	0.7761	1.493	0.6592	Loss.TMPRSS2.Trunk
21	rs462149	43789899	0.8684	0.2136	0.5714	1.32	0.509	Loss.TMPRSS2.Trunk
21	rs112764046	43865293	1.164	0.2768	0.6764	2.002	0.5837	Loss.TMPRSS2.Trunk
21	rs2839517	43865297	0.9471	0.1605	0.6914	1.297	0.7348	Loss.TMPRSS2.Trunk
21	21:43865313C,T	43865313	0.6319	0.3582	0.3131	1.275	0.2001	Loss.TMPRSS2.Trunk
21	rs3788015	43865590	1.341	0.2068	0.8943	2.011	0.1557	Loss.TMPRSS2.Trunk
21	rs3788016	43865675	0.942	0.1549	0.6954	1.276	0.6996	Loss.TMPRSS2.Trunk
21	rs3827231	43866166	0.928	0.1591	0.6794	1.268	0.6388	Loss.TMPRSS2.Trunk
21	rs11910842	43866168	1.019	0.1567	0.7496	1.385	0.9042	Loss.TMPRSS2.Trunk
21	rs11910104	43866169	1.019	0.1567	0.7496	1.385	0.9042	Loss.TMPRSS2.Trunk
21	rs884339	43866505	1.17	0.1546	0.8637	1.584	0.3112	Loss.TMPRSS2.Trunk
21	rs884340	43866538	1.157	0.1548	0.8543	1.567	0.3458	Loss.TMPRSS2.Trunk
21	rs3827232	43867059	0.9571	0.168	0.6886	1.33	0.7941	Loss.TMPRSS2.Trunk
21	21:43867787C,G	43867787	0.9459	0.1614	0.6894	1.298	0.7304	Loss.TMPRSS2.Trunk
21	21:43867844A,G	43867844	0.6044	0.2511	0.3695	0.9888	0.04497	Loss.TMPRSS2.Trunk
21	rs35735840	43867892	0.6267	0.2471	0.3861	1.017	0.0586	Loss.TMPRSS2.Trunk
21	rs34217522	43868647	0.9776	0.1615	0.7124	1.342	0.8886	Loss.TMPRSS2.Trunk
21	rs35166686	43869578	1.263	0.1554	0.9315	1.713	0.1327	Loss.TMPRSS2.Trunk
21	rs34367818	43869596	0.9324	0.2942	0.5238	1.66	0.8119	Loss.TMPRSS2.Trunk
21	rs4920105	43869659	0.9715	0.161	0.7086	1.332	0.8573	Loss.TMPRSS2.Trunk
21	21:43869663A,G	43869663	1.263	0.1554	0.9315	1.713	0.1327	Loss.TMPRSS2.Trunk
21	rs2839522	43869929	1.269	0.1551	0.9368	1.72	0.1238	Loss.TMPRSS2.Trunk
21	rs58969530	43885402	1.009	0.2518	0.6161	1.653	0.9712	Loss.TMPRSS2.Trunk
21	rs9974527	43885551	0.8456	0.1704	0.6055	1.181	0.3252	Loss.TMPRSS2.Trunk
21	rs6586319	43885946	0.8179	0.3685	0.3972	1.684	0.5855	Loss.TMPRSS2.Trunk
21	rs17114976	43885970	1.65	0.3237	0.8749	3.112	0.1219	Loss.TMPRSS2.Trunk
21	rs11203204	43886294	1.062	0.1836	0.7413	1.522	0.7418	Loss.TMPRSS2.Trunk
21	rs11701169	43886393	1.025	0.2518	0.626	1.68	0.9205	Loss.TMPRSS2.Trunk
21	rs56000893	43887092	1.65	0.3237	0.8749	3.112	0.1219	Loss.TMPRSS2.Trunk
21	rs2839530	43887145	1.204	0.2497	0.7381	1.965	0.4569	Loss.TMPRSS2.Trunk
21	rs4555448	43887160	0.6474	0.4007	0.2952	1.42	0.278	Loss.TMPRSS2.Trunk
21	rs111949270	43887254	1.063	0.1835	0.7421	1.524	0.7377	Loss.TMPRSS2.Trunk
21	rs59313860	43887406	1.65	0.3237	0.8749	3.112	0.1219	Loss.TMPRSS2.Trunk
21	rs55912114	43887469	1.65	0.3237	0.8749	3.112	0.1219	Loss.TMPRSS2.Trunk
21	rs12151955	43888101	1.062	0.1836	0.7413	1.522	0.7418	Loss.TMPRSS2.Trunk
21	rs10084614	43888353	0.8691	0.1607	0.6343	1.191	0.3825	Loss.TMPRSS2.Trunk
21	rs2839538	43915541	0.964	0.1628	0.7006	1.326	0.822	Loss.TMPRSS2.Trunk
21	rs1573413	43916339	1.163	0.1667	0.8385	1.612	0.3661	Loss.TMPRSS2.Trunk
21	rs8130492	43916904	0.8014	0.2112	0.5297	1.212	0.2946	Loss.TMPRSS2.Trunk
21	rs61747218	43917057	1.17	0.1944	0.799	1.712	0.4204	Loss.TMPRSS2.Trunk
21	rs55909826	43918253	1.047	0.1897	0.7217	1.518	0.8097	Loss.TMPRSS2.Trunk
21	rs7278201	43918541	0.7997	0.2112	0.5286	1.21	0.2899	Loss.TMPRSS2.Trunk
21	rs56185717	43919673	1.048	0.207	0.6982	1.572	0.8222	Loss.TMPRSS2.Trunk
21	rs117328260	43919702	0.7452	0.3917	0.3458	1.606	0.4527	Loss.TMPRSS2.Trunk
21	rs8129819	43919977	0.9383	0.1639	0.6805	1.294	0.6977	Loss.TMPRSS2.Trunk
21	rs7284052	43940004	0.9028	0.3106	0.4911	1.659	0.742	Loss.TMPRSS2.Trunk
21	rs7275184	43940047	0.9239	0.3112	0.5021	1.7	0.7993	Loss.TMPRSS2.Trunk
21	rs6586323	43940134	0.9028	0.3106	0.4911	1.659	0.742	Loss.TMPRSS2.Trunk
21	rs117257649	43940264	0.6791	0.3888	0.3169	1.455	0.3196	Loss.TMPRSS2.Trunk
21	rs7280116	43940305	0.7997	0.2112	0.5286	1.21	0.2899	Loss.TMPRSS2.Trunk
21	rs7280137	43940372	0.9028	0.3106	0.4911	1.659	0.742	Loss.TMPRSS2.Trunk
21	rs62215908	43940640	0.9028	0.3106	0.4911	1.659	0.742	Loss.TMPRSS2.Trunk
21	rs67887143	43940689	0.9028	0.3106	0.4911	1.659	0.742	Loss.TMPRSS2.Trunk
21	rs13046480	43940976	0.736	0.1964	0.5008	1.082	0.1187	Loss.TMPRSS2.Trunk
21	rs62215909	43941087	0.9028	0.3106	0.4911	1.659	0.742	Loss.TMPRSS2.Trunk
21	rs55731018	43941968	0.9028	0.3106	0.4911	1.659	0.742	Loss.TMPRSS2.Trunk
21	rs6586324	43942135	1.213	0.1634	0.8807	1.671	0.237	Loss.TMPRSS2.Trunk
21	rs6586325	43942249	0.7571	0.1639	0.5491	1.044	0.08961	Loss.TMPRSS2.Trunk
21	rs6586326	43942307	0.9028	0.3106	0.4911	1.659	0.742	Loss.TMPRSS2.Trunk
21	rs6586327	43942340	0.7962	0.1931	0.5454	1.162	0.2379	Loss.TMPRSS2.Trunk
21	rs6586328	43942361	0.8015	0.1941	0.5479	1.172	0.2541	Loss.TMPRSS2.Trunk
21	rs116608104	43942696	0.6406	0.3872	0.2999	1.368	0.25	Loss.TMPRSS2.Trunk
21	rs8127895	43942802	0.8664	0.1699	0.6209	1.209	0.3986	Loss.TMPRSS2.Trunk
21	rs8129779	43942851	0.8728	0.1697	0.6258	1.217	0.4227	Loss.TMPRSS2.Trunk
21	rs116957039	43943120	0.7402	0.3735	0.3559	1.539	0.4205	Loss.TMPRSS2.Trunk
21	rs8133879	43943229	1.014	0.2073	0.6755	1.522	0.9463	Loss.TMPRSS2.Trunk
21	rs8132885	43943286	0.8804	0.2008	0.5939	1.305	0.5259	Loss.TMPRSS2.Trunk
21	rs8134499	43943658	1.014	0.2073	0.6755	1.522	0.9463	Loss.TMPRSS2.Trunk
21	rs8134356	43943685	0.919	0.1954	0.6266	1.348	0.6656	Loss.TMPRSS2.Trunk
21	rs117043106	43944210	0.7191	0.3727	0.3464	1.493	0.3762	Loss.TMPRSS2.Trunk
21	21:43944231A,G	43944231	1.197	0.1662	0.864	1.658	0.28	Loss.TMPRSS2.Trunk
21	rs875061	43944573	0.9079	0.1787	0.6396	1.289	0.5888	Loss.TMPRSS2.Trunk
21	rs56358252	43944815	1.068	0.2033	0.7168	1.591	0.7471	Loss.TMPRSS2.Trunk
8	rs9643604	70500255	1.293	0.2249	0.8322	2.009	0.2529	Gain.NCOA2.Trunk
8	rs11990581	70502605	0.8321	0.2234	0.537	1.289	0.4105	Gain.NCOA2.Trunk
8	rs7003322	70503819	0.892	0.2466	0.5501	1.446	0.6432	Gain.NCOA2.Trunk
8	rs17720093	70503919	1.506	0.2746	0.8792	2.58	0.136	Gain.NCOA2.Trunk
8	rs920528	70504309	0.8945	0.2477	0.5504	1.453	0.6525	Gain.NCOA2.Trunk
8	rs62506566	72175462	0.65	0.2998	0.3612	1.17	0.1507	Gain.NCOA2.Trunk
8	rs4738121	72177693	1.239	0.4214	0.5426	2.831	0.6105	Gain.NCOA2.Trunk
8	rs1900080	72179273	1.011	0.2355	0.6373	1.604	0.9629	Gain.NCOA2.Trunk
8	rs1900081	72179279	1.137	0.2333	0.7197	1.796	0.5822	Gain.NCOA2.Trunk
8	rs67188274	72179780	1.379	0.286	0.787	2.415	0.2616	Gain.NCOA2.Trunk
8	rs148827629	72179845	1.227	0.4366	0.5214	2.887	0.6394	Gain.NCOA2.Trunk
8	rs2053663	72179929	1.264	0.2488	0.7763	2.059	0.3461	Gain.NCOA2.Trunk
8	rs2910015	74170541	0.8999	0.293	0.5068	1.598	0.7189	Gain.NCOA2.Trunk
8	rs2910014	74170974	0.8999	0.293	0.5068	1.598	0.7189	Gain.NCOA2.Trunk
8	rs2546216	74171719	0.5709	0.5889	0.18	1.811	0.3412	Gain.NCOA2.Trunk
8	rs2546215	74172076	0.8999	0.293	0.5068	1.598	0.7189	Gain.NCOA2.Trunk
8	rs2546214	74172442	0.8999	0.293	0.5068	1.598	0.7189	Gain.NCOA2.Trunk
8	rs2925453	74172677	0.9153	0.2873	0.5212	1.607	0.7582	Gain.NCOA2.Trunk
8	rs7005226	74172860	0.6805	0.2622	0.407	1.138	0.142	Gain.NCOA2.Trunk
8	rs7005232	74172878	0.6853	0.2618	0.4103	1.145	0.1488	Gain.NCOA2.Trunk
8	rs2546213	74173146	0.7874	0.3009	0.4366	1.42	0.4269	Gain.NCOA2.Trunk
8	rs16901412	127440131	1.31	0.2873	0.7461	2.301	0.3469	Gain.MYC.Trunk
8	rs2735994	127440413	1.738	0.2907	0.9832	3.072	0.05722	Gain.MYC.Trunk
8	rs2735993	127440561	1.738	0.2907	0.9832	3.072	0.05722	Gain.MYC.Trunk
8	rs75586250	127441306	1.285	0.2878	0.7311	2.259	0.3834	Gain.MYC.Trunk
8	rs12677832	127442037	0.52	0.2914	0.2938	0.9206	0.02485	Gain.MYC.Trunk
8	rs2735992	127442649	1.032	0.2221	0.6676	1.595	0.8876	Gain.MYC.Trunk
8	rs2735991	127443132	1.685	0.2893	0.9556	2.971	0.07138	Gain.MYC.Trunk
8	rs1075731	127443149	1.047	0.405	0.4732	2.315	0.9103	Gain.MYC.Trunk
8	rs1075732	127443183	1.678	0.2832	0.9632	2.923	0.06761	Gain.MYC.Trunk
8	rs2735990	127443441	1.757	0.2905	0.9941	3.104	0.05245	Gain.MYC.Trunk
8	rs926128	127443990	1.032	0.2221	0.6676	1.595	0.8876	Gain.MYC.Trunk
8	rs2735989	127444404	1.738	0.2907	0.9832	3.072	0.05722	Gain.MYC.Trunk
8	rs10103916	127444408	1.786	0.2973	0.9974	3.199	0.05102	Gain.MYC.Trunk
8	rs72718093	127444915	1.285	0.2878	0.7311	2.259	0.3834	Gain.MYC.Trunk
8	rs12679492	127444946	1.375	0.2223	0.8891	2.125	0.1524	Gain.MYC.Trunk
8	rs12679522	127444975	0.6035	0.2475	0.3716	0.9803	0.04133	Gain.MYC.Trunk
8	rs11539702	127565184	0.5432	0.4054	0.2454	1.202	0.1322	Gain.MYC.Trunk
8	rs2290840	127570511	1.266	0.3635	0.621	2.581	0.5163	Gain.MYC.Trunk
8	rs12547220	127570688	0.5727	0.402	0.2605	1.259	0.1656	Gain.MYC.Trunk
8	rs79639227	127570907	1.542	0.3021	0.8531	2.788	0.1516	Gain.MYC.Trunk
8	rs78852684	127570957	1.145	0.3848	0.5387	2.434	0.7248	Gain.MYC.Trunk
8	rs2013611	127574002	0.6062	0.3048	0.3335	1.102	0.1006	Gain.MYC.Trunk
8	rs2016435	127805302	0.7404	0.2298	0.472	1.162	0.1909	Gain.MYC.Trunk
8	rs7017239	127805686	0.7488	0.281	0.4317	1.299	0.3032	Gain.MYC.Trunk
8	rs4870983	127807071	0.7362	0.2788	0.4263	1.272	0.2721	Gain.MYC.Trunk
8	rs77933573	127807827	0.7974	0.3147	0.4303	1.477	0.4718	Gain.MYC.Trunk
8	rs67183177	127807910	0.9371	0.4242	0.408	2.152	0.8782	Gain.MYC.Trunk
8	rs73343105	127807935	0.9371	0.4242	0.408	2.152	0.8782	Gain.MYC.Trunk
8	rs66679774	127807994	0.9371	0.4242	0.408	2.152	0.8782	Gain.MYC.Trunk
8	rs983592	127808949	0.7778	0.2694	0.4587	1.319	0.351	Gain.MYC.Trunk
8	rs10112297	127809448	0.7394	0.2801	0.4271	1.28	0.2811	Gain.MYC.Trunk
8	rs62529819	127820555	0.7643	0.3345	0.3967	1.472	0.4215	Gain.MYC.Trunk
8	8:127822685C,T	127822685	0.727	0.2269	0.466	1.134	0.1599	Gain.MYC.Trunk
8	rs979003	127823662	0.8317	0.2244	0.5357	1.291	0.4117	Gain.MYC.Trunk
8	rs10505492	127824800	0.6842	0.402	0.3112	1.504	0.3451	Gain.MYC.Trunk
8	rs7844928	127826084	1.087	0.2451	0.6726	1.758	0.7323	Gain.MYC.Trunk
8	rs10956327	127826599	1.026	0.25	0.6283	1.674	0.9191	Gain.MYC.Trunk
8	rs58238719	127826606	0.6842	0.402	0.3112	1.504	0.3451	Gain.MYC.Trunk
8	rs13274013	127826819	0.6809	0.3454	0.346	1.34	0.2659	Gain.MYC.Trunk
8	rs10113595	127827431	0.795	0.2232	0.5133	1.231	0.304	Gain.MYC.Trunk
8	rs6470474	127828841	1.016	0.2505	0.6215	1.659	0.9509	Gain.MYC.Trunk
8	rs11998209	127830011	0.8151	0.2245	0.525	1.266	0.3624	Gain.MYC.Trunk
8	rs80034179	127830468	0.6747	0.4024	0.3066	1.485	0.3281	Gain.MYC.Trunk
8	rs7830965	127830666	0.8672	0.2396	0.5422	1.387	0.5522	Gain.MYC.Trunk
8	rs68006214	127830686	0.5942	0.5308	0.2099	1.682	0.3268	Gain.MYC.Trunk
8	rs13278024	127830764	0.794	0.2261	0.5097	1.237	0.3075	Gain.MYC.Trunk
8	rs7812779	127830777	0.7759	0.2331	0.4914	1.225	0.2765	Gain.MYC.Trunk
8	8:127831291A,C	127831291	0.7588	0.2316	0.4819	1.195	0.2334	Gain.MYC.Trunk
8	rs7839420	127833841	0.8958	0.231	0.5696	1.409	0.6338	Gain.MYC.Trunk
8	rs7011735	127834617	0.8748	0.239	0.5476	1.398	0.5759	Gain.MYC.Trunk
8	rs16901718	127834830	0.6842	0.402	0.3112	1.504	0.3451	Gain.MYC.Trunk
8	rs7003659	127835986	0.7078	0.4126	0.3153	1.589	0.4023	Gain.MYC.Trunk
8	rs6983330	127836007	0.7078	0.4126	0.3153	1.589	0.4023	Gain.MYC.Trunk
8	rs6983599	127836035	1.005	0.2511	0.6144	1.644	0.984	Gain.MYC.Trunk
8	rs7003931	127836137	0.7078	0.4126	0.3153	1.589	0.4023	Gain.MYC.Trunk
8	rs7003948	127836164	0.7078	0.4126	0.3153	1.589	0.4023	Gain.MYC.Trunk
8	rs6983660	127836207	0.7078	0.4126	0.3153	1.589	0.4023	Gain.MYC.Trunk
8	rs6984346	127836337	0.7129	0.4167	0.315	1.613	0.4167	Gain.MYC.Trunk
8	rs6984351	127836348	0.7129	0.4167	0.315	1.613	0.4167	Gain.MYC.Trunk
8	rs10216375	127836765	0.7078	0.4126	0.3153	1.589	0.4023	Gain.MYC.Trunk
8	rs10103938	127837110	0.7129	0.4167	0.315	1.613	0.4167	Gain.MYC.Trunk
8	rs1873186	127837111	1.005	0.2511	0.6144	1.644	0.984	Gain.MYC.Trunk
8	rs1873187	127837139	0.8048	0.2228	0.52	1.246	0.3299	Gain.MYC.Trunk
8	rs60087888	127837337	0.7021	0.4168	0.3102	1.589	0.396	Gain.MYC.Trunk
8	rs59903817	127837343	0.7021	0.4168	0.3102	1.589	0.396	Gain.MYC.Trunk
8	rs6990128	127837667	0.7021	0.4168	0.3102	1.589	0.396	Gain.MYC.Trunk
8	rs6989873	127837687	0.7021	0.4168	0.3102	1.589	0.396	Gain.MYC.Trunk
8	rs6994585	127838101	0.7021	0.4168	0.3102	1.589	0.396	Gain.MYC.Trunk
8	rs2046791	127838665	0.8685	0.2721	0.5095	1.48	0.6042	Gain.MYC.Trunk
8	rs13270320	127838809	0.7021	0.4168	0.3102	1.589	0.396	Gain.MYC.Trunk
8	rs2046790	127838871	0.8685	0.2721	0.5095	1.48	0.6042	Gain.MYC.Trunk
8	rs16901732	127839267	0.7021	0.4168	0.3102	1.589	0.396	Gain.MYC.Trunk
8	rs16901733	127839603	0.7021	0.4168	0.3102	1.589	0.396	Gain.MYC.Trunk
8	rs13279644	127839806	0.7021	0.4168	0.3102	1.589	0.396	Gain.MYC.Trunk
8	rs6992587	127841067	0.7021	0.4168	0.3102	1.589	0.396	Gain.MYC.Trunk
8	rs10956329	127841932	0.9982	0.2515	0.6098	1.634	0.9943	Gain.MYC.Trunk
8	rs13257258	127842198	1.005	0.2511	0.6144	1.644	0.984	Gain.MYC.Trunk
8	rs10102846	127842278	0.8685	0.2721	0.5095	1.48	0.6042	Gain.MYC.Trunk
8	rs10103070	127842396	1.005	0.2511	0.6144	1.644	0.984	Gain.MYC.Trunk
8	rs10089880	127842405	0.9511	0.2731	0.5568	1.625	0.8544	Gain.MYC.Trunk
8	rs11986358	127843085	1.152	0.2214	0.7463	1.777	0.5235	Gain.MYC.Trunk
8	rs34776586	127843487	0.57	0.5311	0.2013	1.614	0.2899	Gain.MYC.Trunk
8	rs16901751	127843901	0.57	0.5311	0.2013	1.614	0.2899	Gain.MYC.Trunk
8	rs10505491	127845389	1.365	0.3669	0.665	2.802	0.3963	Gain.MYC.Trunk
8	rs986046	127845702	1.31	0.3072	0.7176	2.392	0.3791	Gain.MYC.Trunk
8	rs16901753	127846275	1.342	0.3672	0.6533	2.755	0.4235	Gain.MYC.Trunk
8	rs16901755	127846315	1.342	0.3672	0.6533	2.755	0.4235	Gain.MYC.Trunk
8	rs10090865	127846474	0.7819	0.2902	0.4427	1.381	0.3966	Gain.MYC.Trunk
8	rs9987182	127846988	1.361	0.2718	0.799	2.319	0.2566	Gain.MYC.Trunk
8	rs10505490	127847973	1.31	0.3072	0.7176	2.392	0.3791	Gain.MYC.Trunk
8	rs13248340	127848725	1.361	0.2718	0.799	2.319	0.2566	Gain.MYC.Trunk
8	rs7841842	127850410	1.361	0.2718	0.799	2.319	0.2566	Gain.MYC.Trunk
8	rs796293034	127850670	1.572	0.3619	0.7736	3.196	0.2111	Gain.MYC.Trunk
8	rs975788	127852347	1.361	0.2718	0.799	2.319	0.2566	Gain.MYC.Trunk
8	rs9987223	127853172	1.361	0.2718	0.799	2.319	0.2566	Gain.MYC.Trunk
8	rs10956330	127854459	1.361	0.2718	0.799	2.319	0.2566	Gain.MYC.Trunk
8	rs1826083	127854705	1.365	0.3669	0.665	2.802	0.3963	Gain.MYC.Trunk
8	rs8180916	127855241	1.026	0.2247	0.6602	1.593	0.9107	Gain.MYC.Trunk
8	rs4871742	127855565	0.5073	0.434	0.2167	1.188	0.1179	Gain.MYC.Trunk
8	rs4870985	127855936	0.9863	0.2233	0.6366	1.528	0.9507	Gain.MYC.Trunk
8	rs4871743	127856177	0.7686	0.291	0.4346	1.36	0.3658	Gain.MYC.Trunk
8	rs7827311	127856329	1.31	0.3072	0.7176	2.392	0.3791	Gain.MYC.Trunk
8	rs62529847	127856543	1.389	0.3666	0.6771	2.85	0.37	Gain.MYC.Trunk
8	rs73330306	127856648	1.384	0.3043	0.7621	2.512	0.286	Gain.MYC.Trunk
8	rs372310398	127857170	1.317	0.3817	0.6233	2.783	0.4705	Gain.MYC.Trunk
8	rs376953865	127857172	1.321	0.3817	0.6252	2.791	0.4659	Gain.MYC.Trunk
8	rs11992578	127858621	1.321	0.3817	0.6252	2.791	0.4659	Gain.MYC.Trunk
8	rs7825034	127859109	0.9064	0.2508	0.5544	1.482	0.6952	Gain.MYC.Trunk
8	rs62529848	127860110	1.389	0.3666	0.6771	2.85	0.37	Gain.MYC.Trunk
8	rs902126	127861121	0.8605	0.2633	0.5136	1.442	0.5684	Gain.MYC.Trunk
8	rs4870987	127863513	0.8903	0.2491	0.5464	1.451	0.6408	Gain.MYC.Trunk
8	rs4870989	127863573	0.8903	0.2491	0.5464	1.451	0.6408	Gain.MYC.Trunk
8	rs4870990	127863684	0.8903	0.2491	0.5464	1.451	0.6408	Gain.MYC.Trunk
8	rs62529850	127864148	1.389	0.3666	0.6771	2.85	0.37	Gain.MYC.Trunk
8	rs6993010	127864194	0.8903	0.2491	0.5464	1.451	0.6408	Gain.MYC.Trunk
8	rs62529851	127864363	0.9367	0.4796	0.3659	2.398	0.8916	Gain.MYC.Trunk
8	rs979966	127864886	0.8963	0.2487	0.5504	1.459	0.6598	Gain.MYC.Trunk
8	rs979965	127864941	0.8903	0.2491	0.5464	1.451	0.6408	Gain.MYC.Trunk
8	rs979964	127864995	0.8903	0.2491	0.5464	1.451	0.6408	Gain.MYC.Trunk
8	rs979963	127865119	0.8903	0.2491	0.5464	1.451	0.6408	Gain.MYC.Trunk
8	rs16901792	127865541	0.8903	0.2491	0.5464	1.451	0.6408	Gain.MYC.Trunk
8	rs7833497	127866125	0.8903	0.2491	0.5464	1.451	0.6408	Gain.MYC.Trunk
8	rs1400463	127866976	0.8495	0.2625	0.5079	1.421	0.5345	Gain.MYC.Trunk
8	rs1400462	127867247	0.8903	0.2491	0.5464	1.451	0.6408	Gain.MYC.Trunk
8	rs6989445	127867579	0.8558	0.2621	0.512	1.431	0.5525	Gain.MYC.Trunk
8	rs16901797	127868163	0.8279	0.2582	0.4991	1.373	0.4646	Gain.MYC.Trunk
8	rs16901803	127870165	0.773	0.4413	0.3255	1.836	0.5595	Gain.MYC.Trunk
8	rs7839993	127871473	0.8855	0.2481	0.5445	1.44	0.624	Gain.MYC.Trunk
8	rs10956331	127872915	0.8903	0.2491	0.5464	1.451	0.6408	Gain.MYC.Trunk
8	rs1972123	127873189	0.8963	0.2487	0.5504	1.459	0.6598	Gain.MYC.Trunk
8	rs10956332	127873548	0.8914	0.2478	0.5485	1.449	0.6427	Gain.MYC.Trunk
8	rs7828801	127874399	0.8903	0.2491	0.5464	1.451	0.6408	Gain.MYC.Trunk
8	rs1973699	127875777	0.8903	0.2491	0.5464	1.451	0.6408	Gain.MYC.Trunk
8	rs7838041	127876088	0.8399	0.2575	0.507	1.391	0.4981	Gain.MYC.Trunk
8	rs11779539	127877000	0.8903	0.2491	0.5464	1.451	0.6408	Gain.MYC.Trunk
8	rs2893579	127877348	0.8855	0.2481	0.5445	1.44	0.624	Gain.MYC.Trunk
8	rs7015383	127877650	1.279	0.2249	0.8228	1.987	0.2744	Gain.MYC.Trunk
8	rs2012363	127878153	0.8544	0.2607	0.5126	1.424	0.5462	Gain.MYC.Trunk
8	rs11991570	127878614	0.7102	0.2999	0.3946	1.278	0.2539	Gain.MYC.Trunk
8	rs7818898	127879385	0.8181	0.2642	0.4874	1.373	0.4474	Gain.MYC.Trunk
8	rs7818682	127879496	0.855	0.2499	0.5239	1.395	0.5308	Gain.MYC.Trunk
8	rs7819209	127879570	0.8467	0.2599	0.5088	1.409	0.5218	Gain.MYC.Trunk
8	rs7819108	127879636	0.8181	0.2642	0.4874	1.373	0.4474	Gain.MYC.Trunk
8	rs7818978	127879659	0.8181	0.2642	0.4874	1.373	0.4474	Gain.MYC.Trunk
8	rs10956333	127879885	0.8653	0.2505	0.5295	1.414	0.5636	Gain.MYC.Trunk
8	rs10808552	127879946	0.8181	0.2642	0.4874	1.373	0.4474	Gain.MYC.Trunk
8	rs12677444	127880003	0.9196	0.2332	0.5822	1.452	0.7192	Gain.MYC.Trunk
8	rs12677423	127880042	0.8181	0.2642	0.4874	1.373	0.4474	Gain.MYC.Trunk
8	rs10956334	127880141	0.8181	0.2642	0.4874	1.373	0.4474	Gain.MYC.Trunk
8	rs55986178	127880198	1.297	0.2235	0.8368	2.01	0.245	Gain.MYC.Trunk
8	rs61230748	127880202	1.144	0.2916	0.6461	2.026	0.6442	Gain.MYC.Trunk
8	rs6993575	127880738	1.44	0.3981	0.66	3.143	0.3595	Gain.MYC.Trunk
8	rs9656963	127880801	0.5451	0.4353	0.2322	1.279	0.1632	Gain.MYC.Trunk
8	rs6997140	127880871	0.8061	0.265	0.4795	1.355	0.4159	Gain.MYC.Trunk
8	rs10956335	127881138	0.8121	0.2646	0.4835	1.364	0.4315	Gain.MYC.Trunk
8	rs10956336	127881183	0.8121	0.2646	0.4835	1.364	0.4315	Gain.MYC.Trunk
8	rs10956337	127881232	0.8121	0.2646	0.4835	1.364	0.4315	Gain.MYC.Trunk
8	rs10956338	127881255	0.8121	0.2646	0.4835	1.364	0.4315	Gain.MYC.Trunk
8	rs10956339	127881260	0.8121	0.2646	0.4835	1.364	0.4315	Gain.MYC.Trunk
8	rs16901814	127881952	1.112	0.2925	0.6267	1.972	0.717	Gain.MYC.Trunk
8	rs6985700	127881974	0.8121	0.2646	0.4835	1.364	0.4315	Gain.MYC.Trunk
8	rs6986096	127881989	0.8061	0.265	0.4795	1.355	0.4159	Gain.MYC.Trunk
8	rs1467193	127882075	0.8121	0.2646	0.4835	1.364	0.4315	Gain.MYC.Trunk
8	rs6985873	127882119	0.8061	0.265	0.4795	1.355	0.4159	Gain.MYC.Trunk
8	rs1467192	127882169	0.8061	0.265	0.4795	1.355	0.4159	Gain.MYC.Trunk
8	rs1467191	127882195	0.8121	0.2646	0.4835	1.364	0.4315	Gain.MYC.Trunk
8	rs11985141	127882306	0.8121	0.2646	0.4835	1.364	0.4315	Gain.MYC.Trunk
8	rs10102061	127882371	0.8121	0.2646	0.4835	1.364	0.4315	Gain.MYC.Trunk
8	rs11988555	127882448	0.8121	0.2646	0.4835	1.364	0.4315	Gain.MYC.Trunk
8	rs10102079	127882464	0.8073	0.2621	0.483	1.349	0.4142	Gain.MYC.Trunk
8	rs12334411	127882910	0.8121	0.2646	0.4835	1.364	0.4315	Gain.MYC.Trunk
8	rs12335215	127882967	0.8121	0.2646	0.4835	1.364	0.4315	Gain.MYC.Trunk
8	rs12334639	127882993	0.8121	0.2646	0.4835	1.364	0.4315	Gain.MYC.Trunk
8	rs10505493	127883114	0.8121	0.2646	0.4835	1.364	0.4315	Gain.MYC.Trunk
8	rs10046732	127883132	0.8121	0.2646	0.4835	1.364	0.4315	Gain.MYC.Trunk
8	rs4871745	127883378	0.8121	0.2646	0.4835	1.364	0.4315	Gain.MYC.Trunk
8	rs4871746	127883652	0.8121	0.2646	0.4835	1.364	0.4315	Gain.MYC.Trunk
8	rs4871747	127883917	0.8121	0.2646	0.4835	1.364	0.4315	Gain.MYC.Trunk
8	rs7827017	127883952	0.8121	0.2646	0.4835	1.364	0.4315	Gain.MYC.Trunk
8	rs1400464	127884648	0.7335	0.2313	0.4661	1.154	0.1802	Gain.MYC.Trunk
8	rs12674529	127885599	0.7329	0.2296	0.4673	1.15	0.176	Gain.MYC.Trunk
8	rs10046721	127885910	0.7962	0.2283	0.509	1.246	0.3182	Gain.MYC.Trunk
8	rs13257832	127886497	0.7962	0.2283	0.509	1.246	0.3182	Gain.MYC.Trunk
8	rs756100	127887494	0.7995	0.2289	0.5104	1.252	0.3282	Gain.MYC.Trunk
8	rs756099	127887560	1.264	0.2381	0.7927	2.016	0.325	Gain.MYC.Trunk
8	rs4540379	127887751	0.8349	0.2261	0.536	1.3	0.4247	Gain.MYC.Trunk
8	rs938644	127888336	0.7653	0.2311	0.4866	1.204	0.2472	Gain.MYC.Trunk
8	rs28424144	127888923	0.847	0.3306	0.4431	1.619	0.6155	Gain.MYC.Trunk
8	rs13251554	127889084	0.7057	0.2335	0.4466	1.115	0.1355	Gain.MYC.Trunk
8	rs10105114	127889918	0.7575	0.2339	0.479	1.198	0.235	Gain.MYC.Trunk
8	rs10956340	127891479	0.7626	0.2334	0.4827	1.205	0.2455	Gain.MYC.Trunk
8	rs9643215	127891951	0.7626	0.2334	0.4827	1.205	0.2455	Gain.MYC.Trunk
8	rs7815436	127894008	0.7269	0.4273	0.3146	1.68	0.4554	Gain.MYC.Trunk
8	rs76115976	127894859	0.4713	0.4772	0.1849	1.201	0.1149	Gain.MYC.Trunk
8	rs12549095	127894986	0.7595	0.2327	0.4813	1.199	0.2373	Gain.MYC.Trunk
8	rs11782037	127895300	0.7595	0.2327	0.4813	1.199	0.2373	Gain.MYC.Trunk
8	rs2392671	127895924	0.7708	0.2336	0.4877	1.218	0.2651	Gain.MYC.Trunk
8	rs13268506	127896184	0.7677	0.2329	0.4863	1.212	0.2564	Gain.MYC.Trunk
8	rs112424362	127896267	1.394	0.4327	0.597	3.256	0.4425	Gain.MYC.Trunk
8	rs4871748	127896368	0.7545	0.2332	0.4777	1.192	0.2271	Gain.MYC.Trunk
8	rs17185	127897279	1.364	0.2686	0.8056	2.308	0.2481	Gain.MYC.Trunk
8	rs7462819	127897332	1.396	0.2243	0.8994	2.166	0.137	Gain.MYC.Trunk
8	rs2220324	127897360	0.7286	0.2339	0.4607	1.152	0.1758	Gain.MYC.Trunk
8	rs4871749	127897460	0.9635	0.2695	0.5682	1.634	0.8902	Gain.MYC.Trunk
8	rs62530988	127899425	1.728	0.3148	0.9324	3.203	0.08228	Gain.MYC.Trunk
8	rs72722298	127899466	0.7692	0.3369	0.3974	1.489	0.436	Gain.MYC.Trunk
8	rs62530989	127899943	1.028	0.2363	0.6469	1.634	0.9069	Gain.MYC.Trunk
8	rs973859	127900365	1.083	0.2663	0.6425	1.825	0.7648	Gain.MYC.Trunk
8	rs973858	127900463	1.115	0.2328	0.7065	1.759	0.6404	Gain.MYC.Trunk
8	rs12543461	127900953	1.102	0.2355	0.6947	1.749	0.6795	Gain.MYC.Trunk
8	rs6983846	127901273	1.226	0.2336	0.7754	1.937	0.3837	Gain.MYC.Trunk
8	8:127901649A,G	127901649	1.302	0.2298	0.8296	2.042	0.2513	Gain.MYC.Trunk
8	8:127902003A,G	127902003	0.867	0.2281	0.5545	1.356	0.5316	Gain.MYC.Trunk
8	rs35904296	127902364	1.169	0.2331	0.7403	1.846	0.5028	Gain.MYC.Trunk
8	rs79571254	127902373	0.5213	0.3754	0.2498	1.088	0.08277	Gain.MYC.Trunk
8	rs1516949	127903203	1.094	0.2314	0.695	1.721	0.6983	Gain.MYC.Trunk
8	rs7817717	127903262	0.867	0.2281	0.5545	1.356	0.5316	Gain.MYC.Trunk
8	rs6470478	127903637	1.115	0.2328	0.7065	1.759	0.6404	Gain.MYC.Trunk
8	rs6470479	127903766	1.057	0.2654	0.6284	1.779	0.8341	Gain.MYC.Trunk
8	rs1850360	127904470	1.115	0.2328	0.7065	1.759	0.6404	Gain.MYC.Trunk
8	rs75295052	127904613	0.545	0.4792	0.2131	1.394	0.2053	Gain.MYC.Trunk
8	rs78833957	127904862	0.545	0.4792	0.2131	1.394	0.2053	Gain.MYC.Trunk
8	rs7014974	127905106	1.125	0.2334	0.7117	1.777	0.6147	Gain.MYC.Trunk
8	rs56077893	127905190	1.051	0.2984	0.5855	1.886	0.868	Gain.MYC.Trunk
8	rs60117348	127905192	0.3691	0.6855	0.09632	1.415	0.146	Gain.MYC.Trunk
8	rs2220323	127905456	1.049	0.2658	0.6232	1.766	0.8569	Gain.MYC.Trunk
8	rs35171476	127905632	1.167	0.2318	0.741	1.838	0.5051	Gain.MYC.Trunk
8	rs13279148	127905865	0.8126	0.3022	0.4494	1.469	0.4923	Gain.MYC.Trunk
8	rs4298461	127906288	1.115	0.2328	0.7065	1.759	0.6404	Gain.MYC.Trunk
8	rs13282012	127906604	0.8724	0.2276	0.5585	1.363	0.5486	Gain.MYC.Trunk
8	rs35224535	127907043	1.06	0.2769	0.616	1.824	0.8331	Gain.MYC.Trunk
8	rs35195322	127907164	1.123	0.2337	0.7101	1.775	0.6207	Gain.MYC.Trunk
8	rs36010097	127907224	1.123	0.2337	0.7101	1.775	0.6207	Gain.MYC.Trunk
8	rs35358635	127907398	0.8724	0.2276	0.5585	1.363	0.5486	Gain.MYC.Trunk
8	rs6993736	127908655	1.049	0.2658	0.6232	1.766	0.8569	Gain.MYC.Trunk
8	rs7828737	127909080	1.176	0.2327	0.745	1.855	0.4869	Gain.MYC.Trunk
8	rs1565049	127909131	1.115	0.2328	0.7065	1.759	0.6404	Gain.MYC.Trunk
8	rs9297746	127909361	0.8778	0.2271	0.5625	1.37	0.5658	Gain.MYC.Trunk
8	rs1914295	127910317	1.176	0.2327	0.745	1.855	0.4869	Gain.MYC.Trunk
8	rs11775030	127911006	0.8641	0.2264	0.5545	1.347	0.5189	Gain.MYC.Trunk
8	rs112000237	127911357	0.5213	0.3754	0.2498	1.088	0.08277	Gain.MYC.Trunk
8	rs2200570	127911391	1.049	0.2658	0.6232	1.766	0.8569	Gain.MYC.Trunk
8	rs2220322	127911557	0.8641	0.2264	0.5545	1.347	0.5189	Gain.MYC.Trunk
8	8:127911596A,G	127911596	0.8547	0.227	0.5478	1.334	0.489	Gain.MYC.Trunk
8	rs7010010	127911756	1.049	0.2658	0.6232	1.766	0.8569	Gain.MYC.Trunk
8	rs1589032	127912513	1.049	0.2658	0.6232	1.766	0.8569	Gain.MYC.Trunk
8	rs13261583	127912930	1.049	0.2658	0.6232	1.766	0.8569	Gain.MYC.Trunk
8	rs1400461	127913214	1.049	0.2658	0.6232	1.766	0.8569	Gain.MYC.Trunk
8	rs55636204	127914125	1.121	0.2324	0.711	1.768	0.6226	Gain.MYC.Trunk
8	rs1487233	127914848	1.121	0.2324	0.711	1.768	0.6226	Gain.MYC.Trunk
8	rs6470480	127914938	1.049	0.2658	0.6232	1.766	0.8569	Gain.MYC.Trunk
8	rs35554116	127915160	1.042	0.2776	0.6051	1.796	0.8809	Gain.MYC.Trunk
8	rs17827774	127915275	0.545	0.4792	0.2131	1.394	0.2053	Gain.MYC.Trunk
8	rs1400457	127915417	1.049	0.2658	0.6232	1.766	0.8569	Gain.MYC.Trunk
8	rs1516937	127916370	1.12	0.2311	0.7119	1.761	0.6245	Gain.MYC.Trunk
8	rs6470481	127916476	1.121	0.2324	0.711	1.768	0.6226	Gain.MYC.Trunk
8	rs7013167	127917149	1.127	0.232	0.7155	1.777	0.6051	Gain.MYC.Trunk
8	rs7012789	127917208	0.8588	0.2269	0.5505	1.34	0.5025	Gain.MYC.Trunk
8	rs1516936	127918071	1.127	0.232	0.7155	1.777	0.6051	Gain.MYC.Trunk
8	rs923266	127918722	1.049	0.2658	0.6232	1.766	0.8569	Gain.MYC.Trunk
8	rs6985276	127918983	1.049	0.2658	0.6232	1.766	0.8569	Gain.MYC.Trunk
8	rs6985451	127919108	1.033	0.2646	0.6148	1.734	0.9034	Gain.MYC.Trunk
8	rs1356324	127919387	1.049	0.2658	0.6232	1.766	0.8569	Gain.MYC.Trunk
8	rs1356323	127919492	1.111	0.2603	0.667	1.851	0.6859	Gain.MYC.Trunk
8	rs1516935	127919914	1.049	0.2658	0.6232	1.766	0.8569	Gain.MYC.Trunk
8	rs9297748	127925304	1.118	0.2132	0.7363	1.698	0.6002	Gain.MYC.Trunk
8	8:127925628A,T	127925628	1.145	0.2139	0.753	1.741	0.5262	Gain.MYC.Trunk
8	rs75480195	127925774	0.7452	0.5285	0.2645	2.1	0.5779	Gain.MYC.Trunk
8	rs4330656	127925830	1.181	0.2135	0.7773	1.795	0.4354	Gain.MYC.Trunk
8	rs1878373	127925855	1.105	0.2163	0.7232	1.688	0.6444	Gain.MYC.Trunk
8	rs187816935	127925897	0.7452	0.5285	0.2645	2.1	0.5779	Gain.MYC.Trunk
8	rs1878372	127926075	1.168	0.2212	0.7571	1.802	0.4824	Gain.MYC.Trunk
8	rs1872817	127926116	1.125	0.2154	0.7379	1.717	0.5831	Gain.MYC.Trunk
8	rs7015430	127926432	0.7452	0.5285	0.2645	2.1	0.5779	Gain.MYC.Trunk
8	rs6995650	127926534	1.054	0.2177	0.6876	1.614	0.8107	Gain.MYC.Trunk
8	rs13270753	127926753	1.087	0.2289	0.6941	1.703	0.7151	Gain.MYC.Trunk
8	rs13277803	127926986	1.087	0.2289	0.6941	1.703	0.7151	Gain.MYC.Trunk
8	rs17755588	127926987	0.7452	0.5285	0.2645	2.1	0.5779	Gain.MYC.Trunk
8	rs75548743	127927006	1.186	0.4102	0.5305	2.649	0.6782	Gain.MYC.Trunk
8	rs13278054	127927021	1.019	0.2187	0.6636	1.564	0.9319	Gain.MYC.Trunk
8	rs17755664	127927493	1.019	0.2187	0.6636	1.564	0.9319	Gain.MYC.Trunk
8	rs35609627	127927537	1.01	0.2185	0.658	1.549	0.9648	Gain.MYC.Trunk
8	rs13280305	127927697	1.01	0.2185	0.658	1.549	0.9648	Gain.MYC.Trunk
8	rs2176339	127928559	1.14	0.2132	0.7505	1.731	0.5394	Gain.MYC.Trunk
8	rs78353250	127928819	0.9957	0.2191	0.6481	1.53	0.9843	Gain.MYC.Trunk
8	rs199993510	127928821	0.9957	0.2191	0.6481	1.53	0.9843	Gain.MYC.Trunk
8	rs13262288	127928943	1.029	0.218	0.6714	1.578	0.8946	Gain.MYC.Trunk
8	rs72723912	127929058	0.7452	0.5285	0.2645	2.1	0.5779	Gain.MYC.Trunk
8	rs76528934	127929104	0.7452	0.5285	0.2645	2.1	0.5779	Gain.MYC.Trunk
8	rs10481162	127929167	1.024	0.2174	0.6687	1.568	0.9136	Gain.MYC.Trunk
8	rs67768065	127929232	1.04	0.2183	0.6781	1.596	0.8569	Gain.MYC.Trunk
8	rs7840810	127929794	1.105	0.2278	0.7072	1.728	0.6603	Gain.MYC.Trunk
8	rs7844523	127929829	1.105	0.2278	0.7072	1.728	0.6603	Gain.MYC.Trunk
8	rs28779030	127935229	0.7274	0.5288	0.258	2.051	0.5473	Gain.MYC.Trunk
8	rs72723924	127935852	0.7617	0.5283	0.2705	2.145	0.6063	Gain.MYC.Trunk
8	rs141376016	127936183	0.7452	0.5285	0.2645	2.1	0.5779	Gain.MYC.Trunk
8	rs67522512	127936187	1.151	0.2267	0.7382	1.796	0.5342	Gain.MYC.Trunk
8	rs72723925	127936226	1.151	0.2267	0.7382	1.796	0.5342	Gain.MYC.Trunk
8	rs72723926	127936451	0.7452	0.5285	0.2645	2.1	0.5779	Gain.MYC.Trunk
8	rs72723928	127936454	0.7452	0.5285	0.2645	2.1	0.5779	Gain.MYC.Trunk
8	rs72723929	127936715	0.7452	0.5285	0.2645	2.1	0.5779	Gain.MYC.Trunk
8	rs72723930	127936866	0.7452	0.5285	0.2645	2.1	0.5779	Gain.MYC.Trunk
8	rs57555077	127937182	0.9478	0.3491	0.4781	1.879	0.878	Gain.MYC.Trunk
8	rs10103046	127937295	0.7274	0.5288	0.258	2.051	0.5473	Gain.MYC.Trunk
8	rs6987871	127937301	0.9951	0.2129	0.6556	1.51	0.9817	Gain.MYC.Trunk
8	rs72723933	127937390	0.7452	0.5285	0.2645	2.1	0.5779	Gain.MYC.Trunk
8	rs72723934	127937519	0.7452	0.5285	0.2645	2.1	0.5779	Gain.MYC.Trunk
8	rs76199851	127937743	0.7452	0.5285	0.2645	2.1	0.5779	Gain.MYC.Trunk
8	rs77227534	127937755	0.5769	0.6196	0.1713	1.943	0.3746	Gain.MYC.Trunk
8	rs72723935	127937767	0.7452	0.5285	0.2645	2.1	0.5779	Gain.MYC.Trunk
8	rs2392672	127937839	0.9951	0.2129	0.6556	1.51	0.9817	Gain.MYC.Trunk
8	rs72723936	127937905	0.7452	0.5285	0.2645	2.1	0.5779	Gain.MYC.Trunk
8	rs13264539	127938100	1.137	0.2273	0.7285	1.776	0.5713	Gain.MYC.Trunk
8	rs72723937	127938126	0.7452	0.5285	0.2645	2.1	0.5779	Gain.MYC.Trunk
8	rs72723938	127938405	0.7638	0.5282	0.2712	2.151	0.6099	Gain.MYC.Trunk
8	rs34857327	127938456	0.8217	0.2955	0.4604	1.466	0.5063	Gain.MYC.Trunk
8	rs72723940	127938497	0.7638	0.5282	0.2712	2.151	0.6099	Gain.MYC.Trunk
8	rs1516954	127938565	0.7638	0.5282	0.2712	2.151	0.6099	Gain.MYC.Trunk
8	rs1516953	127938568	0.7638	0.5282	0.2712	2.151	0.6099	Gain.MYC.Trunk
8	rs1516952	127938759	0.7638	0.5282	0.2712	2.151	0.6099	Gain.MYC.Trunk
8	rs11779891	127939084	1.206	0.2927	0.6796	2.14	0.5221	Gain.MYC.Trunk
8	rs72723942	127939096	0.6619	0.3996	0.3024	1.448	0.3017	Gain.MYC.Trunk
8	rs72723943	127939345	0.6993	0.3977	0.3207	1.525	0.3684	Gain.MYC.Trunk
8	rs78147621	127939625	0.6993	0.3977	0.3207	1.525	0.3684	Gain.MYC.Trunk
8	rs72723944	127939845	0.6993	0.3977	0.3207	1.525	0.3684	Gain.MYC.Trunk
8	rs4870994	127940139	0.695	0.3944	0.3208	1.505	0.3562	Gain.MYC.Trunk
8	rs10956343	127940231	1.12	0.2245	0.721	1.738	0.6149	Gain.MYC.Trunk
8	rs4870995	127940242	0.6993	0.3977	0.3207	1.525	0.3684	Gain.MYC.Trunk
8	rs4870996	127940247	0.6993	0.3977	0.3207	1.525	0.3684	Gain.MYC.Trunk
8	rs4871757	127940323	0.695	0.3977	0.3188	1.515	0.3603	Gain.MYC.Trunk
8	rs117443507	127940547	0.8525	0.4105	0.3813	1.906	0.6975	Gain.MYC.Trunk
8	8:127940574A,G	127940574	0.7911	0.3776	0.3774	1.658	0.535	Gain.MYC.Trunk
8	rs145300586	127940636	0.6953	0.3978	0.3188	1.516	0.361	Gain.MYC.Trunk
8	rs141343777	127940755	0.6993	0.3977	0.3207	1.525	0.3684	Gain.MYC.Trunk
8	rs72723945	127940871	0.6993	0.3977	0.3207	1.525	0.3684	Gain.MYC.Trunk
8	rs77146316	127941046	1.464	0.408	0.6582	3.258	0.3499	Gain.MYC.Trunk
8	rs13259293	127941111	1.126	0.2242	0.7254	1.746	0.5977	Gain.MYC.Trunk
8	rs4870997	127941175	0.7091	0.3972	0.3256	1.544	0.3867	Gain.MYC.Trunk
8	rs4870998	127941185	0.7091	0.3972	0.3256	1.544	0.3867	Gain.MYC.Trunk
8	rs4870999	127941225	0.6993	0.3977	0.3207	1.525	0.3684	Gain.MYC.Trunk
8	rs4871000	127941276	0.7091	0.3972	0.3256	1.544	0.3867	Gain.MYC.Trunk
8	rs4871001	127941466	0.695	0.3944	0.3208	1.505	0.3562	Gain.MYC.Trunk
8	rs4871002	127941534	0.6993	0.3977	0.3207	1.525	0.3684	Gain.MYC.Trunk
8	rs763319	127942261	1.114	0.2248	0.7167	1.73	0.6323	Gain.MYC.Trunk
8	rs1516951	127942379	0.9772	0.2099	0.6476	1.474	0.9124	Gain.MYC.Trunk
8	rs7006689	127942568	1.12	0.2245	0.721	1.738	0.6149	Gain.MYC.Trunk
8	rs1516950	127942683	0.6993	0.3977	0.3207	1.525	0.3684	Gain.MYC.Trunk
8	rs767487	127942840	0.6993	0.3977	0.3207	1.525	0.3684	Gain.MYC.Trunk
8	rs767486	127942847	0.6993	0.3977	0.3207	1.525	0.3684	Gain.MYC.Trunk
8	rs767488	127943134	0.6993	0.3977	0.3207	1.525	0.3684	Gain.MYC.Trunk
8	rs767485	127943135	1.12	0.2245	0.721	1.738	0.6149	Gain.MYC.Trunk
8	rs3891696	127943315	0.9231	0.3451	0.4694	1.816	0.8167	Gain.MYC.Trunk
8	rs78245970	127943612	0.7139	0.4006	0.3255	1.565	0.4002	Gain.MYC.Trunk
8	rs72723950	127943726	0.6993	0.3977	0.3207	1.525	0.3684	Gain.MYC.Trunk
8	rs138173198	127943935	0.6993	0.3977	0.3207	1.525	0.3684	Gain.MYC.Trunk
8	rs76835400	127944028	0.6993	0.3977	0.3207	1.525	0.3684	Gain.MYC.Trunk
8	rs72723953	127944136	0.6993	0.3977	0.3207	1.525	0.3684	Gain.MYC.Trunk
8	rs140143411	127944717	0.6993	0.3977	0.3207	1.525	0.3684	Gain.MYC.Trunk
8	rs72723954	127944774	0.6993	0.3977	0.3207	1.525	0.3684	Gain.MYC.Trunk
8	rs146883495	127944870	0.6993	0.3977	0.3207	1.525	0.3684	Gain.MYC.Trunk
8	rs116966256	127945057	0.6993	0.3977	0.3207	1.525	0.3684	Gain.MYC.Trunk
8	rs72723957	127945147	0.33	0.7235	0.07992	1.363	0.1254	Gain.MYC.Trunk
8	rs72723958	127945381	0.6993	0.3977	0.3207	1.525	0.3684	Gain.MYC.Trunk
8	rs4559210	127945578	1.065	0.2264	0.6835	1.661	0.7797	Gain.MYC.Trunk
8	rs143314397	127945599	0.6993	0.3977	0.3207	1.525	0.3684	Gain.MYC.Trunk
8	rs139119903	127945611	0.6993	0.3977	0.3207	1.525	0.3684	Gain.MYC.Trunk
8	rs149827397	127945673	1.4	0.4076	0.6299	3.112	0.4089	Gain.MYC.Trunk
8	rs138206307	127945729	0.6993	0.3977	0.3207	1.525	0.3684	Gain.MYC.Trunk
8	rs72723959	127946398	0.6993	0.3977	0.3207	1.525	0.3684	Gain.MYC.Trunk
8	rs72723960	127946527	0.6993	0.3977	0.3207	1.525	0.3684	Gain.MYC.Trunk
8	rs3929313	127946773	1.011	0.2106	0.6689	1.527	0.9598	Gain.MYC.Trunk
8	rs11775596	127946823	1.071	0.2261	0.6878	1.669	0.7609	Gain.MYC.Trunk
8	rs72723961	127947184	0.6993	0.3977	0.3207	1.525	0.3684	Gain.MYC.Trunk
8	rs35691194	127947355	1.065	0.2264	0.6835	1.661	0.7797	Gain.MYC.Trunk
8	rs72723962	127947476	0.6993	0.3977	0.3207	1.525	0.3684	Gain.MYC.Trunk
8	rs72723963	127947935	0.6993	0.3977	0.3207	1.525	0.3684	Gain.MYC.Trunk
8	rs72723964	127948071	0.6993	0.3977	0.3207	1.525	0.3684	Gain.MYC.Trunk
8	rs72723965	127948197	0.6993	0.3977	0.3207	1.525	0.3684	Gain.MYC.Trunk
8	rs72723966	127948758	0.6973	0.3977	0.3198	1.52	0.3647	Gain.MYC.Trunk
8	rs67438137	127948781	1.06	0.2268	0.6793	1.653	0.7987	Gain.MYC.Trunk
8	rs13439400	127949710	1.4	0.4076	0.6299	3.112	0.4089	Gain.MYC.Trunk
8	rs11778475	127949826	1.125	0.2293	0.7177	1.763	0.6075	Gain.MYC.Trunk
8	rs7821151	127949877	1.021	0.2239	0.6584	1.583	0.9261	Gain.MYC.Trunk
8	rs72723973	127960189	0.6993	0.3977	0.3207	1.525	0.3684	Gain.MYC.Trunk
8	rs960934	127960480	1.065	0.2264	0.6835	1.661	0.7797	Gain.MYC.Trunk
8	rs147833712	127961351	1.4	0.4076	0.6299	3.112	0.4089	Gain.MYC.Trunk
8	rs13276346	127962372	1.026	0.2235	0.6624	1.591	0.9069	Gain.MYC.Trunk
8	rs78611601	127962843	1.432	0.4078	0.6438	3.183	0.3789	Gain.MYC.Trunk
8	rs79864708	127962884	1.432	0.4078	0.6438	3.183	0.3789	Gain.MYC.Trunk
8	rs10086599	127963101	0.9217	0.2125	0.6077	1.398	0.7013	Gain.MYC.Trunk
8	rs12678665	127963364	1.06	0.2268	0.6793	1.653	0.7987	Gain.MYC.Trunk
8	rs74327572	127963611	1.432	0.4078	0.6438	3.183	0.3789	Gain.MYC.Trunk
8	rs72723976	127964585	0.9348	0.2994	0.5199	1.681	0.8219	Gain.MYC.Trunk
8	rs10094678	127965165	0.9071	0.2117	0.5991	1.373	0.6449	Gain.MYC.Trunk
8	rs13270126	127965221	1.027	0.2246	0.6611	1.595	0.9064	Gain.MYC.Trunk
8	rs72723980	127965401	0.6993	0.3977	0.3207	1.525	0.3684	Gain.MYC.Trunk
8	rs67385839	127966228	1.027	0.2246	0.6611	1.595	0.9064	Gain.MYC.Trunk
8	rs1487239	127967038	0.9339	0.2105	0.6182	1.411	0.7453	Gain.MYC.Trunk
8	rs67931358	127967243	1.073	0.2284	0.6856	1.679	0.7585	Gain.MYC.Trunk
8	rs1487238	127967347	0.695	0.3944	0.3208	1.505	0.3562	Gain.MYC.Trunk
8	rs78109773	127967690	1.608	0.3681	0.7815	3.309	0.197	Gain.MYC.Trunk
8	rs140088071	127967754	0.6993	0.3977	0.3207	1.525	0.3684	Gain.MYC.Trunk
8	rs73342139	127967865	0.695	0.3944	0.3208	1.505	0.3562	Gain.MYC.Trunk
8	rs67703250	127968290	0.7123	0.3934	0.3295	1.54	0.3884	Gain.MYC.Trunk
8	rs7842079	127968515	0.9353	0.2103	0.6193	1.412	0.7504	Gain.MYC.Trunk
8	rs7842211	127968550	0.8799	0.2124	0.5803	1.334	0.5469	Gain.MYC.Trunk
8	rs74515756	127968585	0.6993	0.3977	0.3207	1.525	0.3684	Gain.MYC.Trunk
8	rs12676144	127969281	0.911	0.2122	0.6011	1.381	0.6603	Gain.MYC.Trunk
8	rs28523644	127969404	0.695	0.3944	0.3208	1.505	0.3562	Gain.MYC.Trunk
8	rs12676214	127969684	1.035	0.2296	0.6601	1.624	0.8801	Gain.MYC.Trunk
8	rs57428851	127969854	1.17	0.3624	0.5752	2.381	0.6644	Gain.MYC.Trunk
8	rs35073341	127970023	1.029	0.23	0.6559	1.616	0.8998	Gain.MYC.Trunk
8	rs78454218	127970146	1.4	0.4076	0.6299	3.112	0.4089	Gain.MYC.Trunk
8	rs35167455	127970342	0.8799	0.2124	0.5803	1.334	0.5469	Gain.MYC.Trunk
8	rs35901416	127970596	0.9311	0.2099	0.6171	1.405	0.7339	Gain.MYC.Trunk
8	rs12679122	127970827	1.029	0.23	0.6559	1.616	0.8998	Gain.MYC.Trunk
8	rs12675043	127970829	1.029	0.23	0.6559	1.616	0.8998	Gain.MYC.Trunk
8	rs4871759	127970915	0.695	0.3944	0.3208	1.505	0.3562	Gain.MYC.Trunk
8	rs7838576	127971388	0.9022	0.2137	0.5935	1.372	0.6302	Gain.MYC.Trunk
8	rs7838480	127971462	0.9022	0.2137	0.5935	1.372	0.6302	Gain.MYC.Trunk
8	rs2129547	127972571	0.9573	0.2083	0.6364	1.44	0.8341	Gain.MYC.Trunk
8	rs71510337	127972787	1.285	0.4068	0.579	2.853	0.5375	Gain.MYC.Trunk
8	rs75561174	127973534	1.4	0.4076	0.6299	3.112	0.4089	Gain.MYC.Trunk
8	rs4871760	127974097	0.6993	0.3977	0.3207	1.525	0.3684	Gain.MYC.Trunk
8	rs4871761	127974199	0.695	0.3944	0.3208	1.505	0.3562	Gain.MYC.Trunk
8	rs4871003	127974291	0.9928	0.2096	0.6583	1.497	0.9725	Gain.MYC.Trunk
8	rs10956345	127974616	1.04	0.2297	0.6628	1.631	0.8653	Gain.MYC.Trunk
8	rs12676552	127975410	1.04	0.2297	0.6628	1.631	0.8653	Gain.MYC.Trunk
8	rs12674919	127975886	1.034	0.2301	0.6586	1.623	0.885	Gain.MYC.Trunk
8	rs4871763	127976130	0.6993	0.3977	0.3207	1.525	0.3684	Gain.MYC.Trunk
8	rs6994285	127976942	1.04	0.2297	0.6628	1.631	0.8653	Gain.MYC.Trunk
8	rs6470491	127977625	0.8895	0.2102	0.5892	1.343	0.5776	Gain.MYC.Trunk
8	rs16901887	127978736	0.6881	0.3549	0.3432	1.38	0.2923	Gain.MYC.Trunk
8	rs17761697	127978787	1.04	0.2297	0.6628	1.631	0.8653	Gain.MYC.Trunk
8	rs1126273	127979063	0.8895	0.2102	0.5892	1.343	0.5776	Gain.MYC.Trunk
8	rs1126274	127979124	0.8895	0.2102	0.5892	1.343	0.5776	Gain.MYC.Trunk
8	rs11777645	127979200	1.04	0.2297	0.6628	1.631	0.8653	Gain.MYC.Trunk
8	rs4871766	127979246	0.894	0.2098	0.5926	1.349	0.5935	Gain.MYC.Trunk
8	rs11777627	127979251	1.04	0.2297	0.6628	1.631	0.8653	Gain.MYC.Trunk
8	rs7005815	127979407	0.9962	0.2261	0.6395	1.552	0.9865	Gain.MYC.Trunk
8	rs1400460	127979691	0.9114	0.2119	0.6016	1.381	0.6614	Gain.MYC.Trunk
8	rs72723994	127979712	0.6993	0.3977	0.3207	1.525	0.3684	Gain.MYC.Trunk
8	rs4871767	127979896	0.6897	0.3982	0.316	1.505	0.3507	Gain.MYC.Trunk
8	rs11787440	128010274	0.719	0.3159	0.3871	1.335	0.2963	Gain.MYC.Trunk
8	8:128010768A,G	128010768	1.584	0.3566	0.7874	3.186	0.1971	Gain.MYC.Trunk
8	rs10086796	128011823	0.7046	0.3165	0.3789	1.31	0.2687	Gain.MYC.Trunk
8	8:128011937C,T	128011937	0.7357	0.2536	0.4475	1.209	0.2261	Gain.MYC.Trunk
8	rs16901897	128012021	0.5589	0.6103	0.169	1.849	0.3404	Gain.MYC.Trunk
8	rs7816007	128012359	0.7916	0.252	0.483	1.297	0.3537	Gain.MYC.Trunk
8	8:128013376A,C	128013376	1.213	0.2195	0.7885	1.865	0.38	Gain.MYC.Trunk
8	rs28561575	128014009	0.8036	0.2753	0.4685	1.378	0.427	Gain.MYC.Trunk
8	rs28556804	128014315	0.8286	0.2723	0.4859	1.413	0.49	Gain.MYC.Trunk
8	rs73351621	128014415	0.7167	0.2555	0.4343	1.183	0.1923	Gain.MYC.Trunk
8	rs72725838	128014913	1.117	0.4776	0.438	2.848	0.8171	Gain.MYC.Trunk
8	rs16901898	128015092	0.7432	0.252	0.4535	1.218	0.2388	Gain.MYC.Trunk
8	rs77688169	128015271	0.6384	0.5375	0.2226	1.831	0.4038	Gain.MYC.Trunk
8	rs184904553	128015272	0.6384	0.5375	0.2226	1.831	0.4038	Gain.MYC.Trunk
8	rs16901899	128016183	1.671	0.3568	0.8303	3.362	0.1502	Gain.MYC.Trunk
8	rs17830059	128016373	0.738	0.2524	0.4501	1.21	0.2287	Gain.MYC.Trunk
8	rs13263060	128017003	1.06	0.2256	0.6814	1.65	0.7948	Gain.MYC.Trunk
8	rs4871006	128017316	1.023	0.2344	0.6462	1.62	0.9226	Gain.MYC.Trunk
8	rs28615829	128018205	0.7536	0.2512	0.4606	1.233	0.26	Gain.MYC.Trunk
8	rs79020866	128018296	0.6532	0.5376	0.2278	1.873	0.4282	Gain.MYC.Trunk
8	rs73351629	128018466	0.7675	0.2461	0.4738	1.243	0.2822	Gain.MYC.Trunk
8	rs2013230	128019283	1.055	0.226	0.6773	1.642	0.8138	Gain.MYC.Trunk
8	rs78316206	128019309	0.8899	0.4894	0.341	2.322	0.8115	Gain.MYC.Trunk
8	rs1516941	128019817	1.19	0.2176	0.7767	1.823	0.4246	Gain.MYC.Trunk
8	rs1516942	128019903	0.7513	0.2525	0.4581	1.232	0.2575	Gain.MYC.Trunk
8	rs76746426	128020065	1.138	0.4549	0.4667	2.777	0.7757	Gain.MYC.Trunk
8	rs1516943	128020250	1.017	0.2348	0.6419	1.611	0.9428	Gain.MYC.Trunk
8	rs1487241	128021488	1.023	0.2344	0.6462	1.62	0.9226	Gain.MYC.Trunk
8	rs1487240	128021752	0.7836	0.2767	0.4556	1.348	0.3781	Gain.MYC.Trunk
8	rs16901901	128022832	0.6685	0.5376	0.2331	1.917	0.4538	Gain.MYC.Trunk
8	rs9693379	128022941	0.7461	0.2529	0.4545	1.225	0.2467	Gain.MYC.Trunk
8	rs9297750	128022973	0.7836	0.2767	0.4556	1.348	0.3781	Gain.MYC.Trunk
8	rs7844107	128023386	0.7409	0.2532	0.451	1.217	0.2363	Gain.MYC.Trunk
8	rs1902432	128024811	1.06	0.2256	0.6814	1.65	0.7948	Gain.MYC.Trunk
8	rs17762878	128025053	0.7357	0.2536	0.4475	1.209	0.2261	Gain.MYC.Trunk
8	rs73351641	128025212	0.7357	0.2536	0.4475	1.209	0.2261	Gain.MYC.Trunk
8	rs4573233	128025263	0.7357	0.2536	0.4475	1.209	0.2261	Gain.MYC.Trunk
8	rs1551515	128025404	0.7357	0.2536	0.4475	1.209	0.2261	Gain.MYC.Trunk
8	rs1551514	128025443	1.066	0.2253	0.6856	1.658	0.776	Gain.MYC.Trunk
8	rs1551513	128025599	0.7357	0.2536	0.4475	1.209	0.2261	Gain.MYC.Trunk
8	rs4473999	128025762	0.7357	0.2536	0.4475	1.209	0.2261	Gain.MYC.Trunk
8	rs9656964	128025777	0.7357	0.2536	0.4475	1.209	0.2261	Gain.MYC.Trunk
8	rs17762938	128025857	0.7357	0.2536	0.4475	1.209	0.2261	Gain.MYC.Trunk
8	rs7823297	128025916	0.7357	0.2536	0.4475	1.209	0.2261	Gain.MYC.Trunk
8	rs77843989	128026031	0.6685	0.5376	0.2331	1.917	0.4538	Gain.MYC.Trunk
8	rs6651240	128026046	0.7357	0.2536	0.4475	1.209	0.2261	Gain.MYC.Trunk
8	rs710885	128026128	1.017	0.2348	0.6419	1.611	0.9428	Gain.MYC.Trunk
8	rs7824011	128026203	0.7357	0.2536	0.4475	1.209	0.2261	Gain.MYC.Trunk
8	rs7823764	128026262	0.7357	0.2536	0.4475	1.209	0.2261	Gain.MYC.Trunk
8	rs7842175	128026317	0.7357	0.2536	0.4475	1.209	0.2261	Gain.MYC.Trunk
8	rs1026411	128026410	1.066	0.2253	0.6856	1.658	0.776	Gain.MYC.Trunk
8	rs7824393	128026684	0.7357	0.2536	0.4475	1.209	0.2261	Gain.MYC.Trunk
8	rs710886	128026860	0.9279	0.2285	0.5929	1.452	0.7432	Gain.MYC.Trunk
8	rs78695701	128027335	1.679	0.3918	0.7791	3.62	0.1858	Gain.MYC.Trunk
8	rs16901904	128027502	0.7357	0.2536	0.4475	1.209	0.2261	Gain.MYC.Trunk
8	rs7463326	128027954	0.7812	0.2783	0.4528	1.348	0.3749	Gain.MYC.Trunk
8	rs10481163	128027957	0.7357	0.2536	0.4475	1.209	0.2261	Gain.MYC.Trunk
8	rs10481164	128027962	0.7357	0.2536	0.4475	1.209	0.2261	Gain.MYC.Trunk
8	rs2124597	128028337	0.7357	0.2536	0.4475	1.209	0.2261	Gain.MYC.Trunk
8	rs785005	128028973	1.671	0.3568	0.8303	3.362	0.1502	Gain.MYC.Trunk
8	rs4871771	128029101	1.197	0.2182	0.7806	1.836	0.4095	Gain.MYC.Trunk
8	rs785004	128030208	1.016	0.2358	0.6398	1.612	0.9478	Gain.MYC.Trunk
8	rs75485243	128031255	0.6242	0.5374	0.2177	1.79	0.3806	Gain.MYC.Trunk
8	rs785003	128032251	1.021	0.2341	0.6455	1.616	0.9279	Gain.MYC.Trunk
8	rs10109680	128032277	0.8004	0.2862	0.4568	1.402	0.4364	Gain.MYC.Trunk
8	rs785002	128032413	1.214	0.2265	0.7786	1.892	0.3924	Gain.MYC.Trunk
8	rs192635766	128032439	0.7935	0.489	0.3043	2.069	0.6362	Gain.MYC.Trunk
8	rs2632160	128032672	0.9782	0.2354	0.6166	1.552	0.9254	Gain.MYC.Trunk
8	rs2632159	128033404	1.156	0.2129	0.7617	1.755	0.4956	Gain.MYC.Trunk
8	rs2015595	128033432	1.045	0.2275	0.669	1.632	0.8474	Gain.MYC.Trunk
8	rs62532372	128034083	1.207	0.4674	0.483	3.017	0.6871	Gain.MYC.Trunk
8	rs79919133	128034121	1.572	0.391	0.7303	3.382	0.2476	Gain.MYC.Trunk
8	rs931354	128034594	1.156	0.2129	0.7617	1.755	0.4956	Gain.MYC.Trunk
8	rs67239690	128036074	1.08	0.2267	0.6928	1.685	0.7332	Gain.MYC.Trunk
8	rs10097799	128036415	0.8588	0.238	0.5387	1.369	0.5225	Gain.MYC.Trunk
8	rs77505947	128036921	0.4937	0.6101	0.1493	1.632	0.2474	Gain.MYC.Trunk
8	rs2392723	128037181	0.8533	0.2384	0.5348	1.362	0.5058	Gain.MYC.Trunk
8	rs76875214	128037747	0.8274	0.4892	0.3172	2.158	0.6985	Gain.MYC.Trunk
8	rs117085448	128037748	1.427	0.4078	0.6419	3.175	0.3828	Gain.MYC.Trunk
8	rs16901906	128041297	0.8533	0.2384	0.5348	1.362	0.5058	Gain.MYC.Trunk
8	rs9969411	128046529	0.9082	0.2292	0.5795	1.423	0.6745	Gain.MYC.Trunk
8	rs11775448	128047278	0.9091	0.2281	0.5813	1.422	0.676	Gain.MYC.Trunk
8	rs1386470	128047588	0.4826	0.6168	0.1441	1.616	0.2375	Gain.MYC.Trunk
8	rs1487237	128048974	0.4943	0.6171	0.1475	1.657	0.2536	Gain.MYC.Trunk
8	rs1487236	128049005	0.8047	0.2279	0.5148	1.258	0.3404	Gain.MYC.Trunk
8	rs62532375	128050136	1.075	0.3268	0.5665	2.04	0.8251	Gain.MYC.Trunk
8	8:128050513C,T	128050513	0.9099	0.227	0.5831	1.42	0.6775	Gain.MYC.Trunk
8	rs7838351	128052027	0.8978	0.224	0.5787	1.393	0.6303	Gain.MYC.Trunk
8	rs12056374	128052255	0.8456	0.2268	0.5421	1.319	0.4597	Gain.MYC.Trunk
8	8:128052433A,G	128052433	0.8772	0.228	0.5611	1.371	0.5653	Gain.MYC.Trunk
8	rs117676387	128054005	1.642	0.3916	0.7623	3.537	0.2053	Gain.MYC.Trunk
8	rs78107324	128054139	0.6384	0.5375	0.2226	1.831	0.4038	Gain.MYC.Trunk
8	rs17763508	128054223	1.506	0.3906	0.7005	3.239	0.2943	Gain.MYC.Trunk
8	rs1947521	128054409	0.9387	0.2301	0.598	1.474	0.7835	Gain.MYC.Trunk
8	rs980172	128054411	0.9387	0.2301	0.598	1.474	0.7835	Gain.MYC.Trunk
8	8:128054522A,G	128054522	0.8776	0.2368	0.5518	1.396	0.5813	Gain.MYC.Trunk
8	rs980170	128054612	0.7377	0.2682	0.4361	1.248	0.2568	Gain.MYC.Trunk
8	rs11778977	128056186	0.9072	0.2242	0.5845	1.408	0.664	Gain.MYC.Trunk
8	rs12677615	128056579	1.185	0.2445	0.7342	1.914	0.4865	Gain.MYC.Trunk
8	rs62532376	128056664	1.207	0.4674	0.483	3.017	0.6871	Gain.MYC.Trunk
8	rs7833011	128058014	0.8128	0.239	0.5088	1.298	0.3858	Gain.MYC.Trunk
8	rs75663746	128058964	0.7201	0.2524	0.4391	1.181	0.1932	Gain.MYC.Trunk
8	rs10956349	128059066	0.8725	0.2248	0.5616	1.356	0.5442	Gain.MYC.Trunk
8	rs10956350	128059283	0.8725	0.2248	0.5616	1.356	0.5442	Gain.MYC.Trunk
8	rs13270754	128060412	0.8314	0.2404	0.519	1.332	0.4425	Gain.MYC.Trunk
8	rs13270755	128060413	0.8128	0.239	0.5088	1.298	0.3858	Gain.MYC.Trunk
8	rs16901922	128061786	0.7615	0.2494	0.4671	1.242	0.2746	Gain.MYC.Trunk
8	rs7827583	128062582	1.299	0.3083	0.7098	2.376	0.3965	Gain.MYC.Trunk
8	rs75537381	128062757	1.009	0.3684	0.4901	2.077	0.9806	Gain.MYC.Trunk
8	rs961017	128063756	1.086	0.2221	0.7028	1.678	0.7101	Gain.MYC.Trunk
8	rs9785095	128064833	0.8232	0.2833	0.4724	1.434	0.4922	Gain.MYC.Trunk
8	rs750015	128065745	0.8128	0.239	0.5088	1.298	0.3858	Gain.MYC.Trunk
8	rs13250823	128066938	0.7554	0.2477	0.4649	1.227	0.2574	Gain.MYC.Trunk
8	rs4288339	128067300	0.9072	0.2242	0.5845	1.408	0.664	Gain.MYC.Trunk
8	rs1456308	128067513	0.7636	0.2482	0.4695	1.242	0.2772	Gain.MYC.Trunk
8	rs4871007	128068729	0.8006	0.24	0.5002	1.282	0.3543	Gain.MYC.Trunk
8	rs11998597	128070317	0.8725	0.2248	0.5616	1.356	0.5442	Gain.MYC.Trunk
8	rs720524	128070449	1.141	0.2224	0.7379	1.764	0.553	Gain.MYC.Trunk
8	rs958653	128070669	0.8267	0.2555	0.501	1.364	0.4565	Gain.MYC.Trunk
8	rs9297751	128070847	1.138	0.2176	0.7427	1.743	0.5532	Gain.MYC.Trunk
8	rs34241583	128070900	0.7066	0.2403	0.4412	1.132	0.1483	Gain.MYC.Trunk
8	rs10505485	128071064	0.6793	0.3141	0.367	1.257	0.2182	Gain.MYC.Trunk
8	rs57320841	128071110	1.064	0.2293	0.6788	1.668	0.7867	Gain.MYC.Trunk
8	rs59116317	128071137	1.095	0.2499	0.6712	1.787	0.7158	Gain.MYC.Trunk
8	rs9649957	128071305	1.24	0.2143	0.8146	1.887	0.3158	Gain.MYC.Trunk
8	rs58120361	128071380	0.6687	0.3371	0.3454	1.295	0.2326	Gain.MYC.Trunk
8	rs62529863	128071464	1.195	0.2316	0.7592	1.882	0.4409	Gain.MYC.Trunk
8	rs17763940	128071504	1.271	0.2536	0.7731	2.09	0.3444	Gain.MYC.Trunk
8	rs9650094	128071563	0.8603	0.246	0.5312	1.393	0.5407	Gain.MYC.Trunk
8	rs78903196	128071650	1.338	0.2556	0.811	2.209	0.254	Gain.MYC.Trunk
8	rs6983515	128071922	0.8743	0.2856	0.4996	1.53	0.6381	Gain.MYC.Trunk
8	rs7833560	128072019	0.8965	0.2793	0.5186	1.55	0.6957	Gain.MYC.Trunk
8	rs1031586	128072525	1.164	0.2405	0.7264	1.864	0.5284	Gain.MYC.Trunk
8	rs17764031	128073620	0.838	0.2205	0.5439	1.291	0.4227	Gain.MYC.Trunk
8	rs35569027	128073689	0.838	0.2205	0.5439	1.291	0.4227	Gain.MYC.Trunk
8	rs10091694	128073754	1.321	0.2344	0.8345	2.091	0.2349	Gain.MYC.Trunk
8	rs1456314	128075690	1.342	0.2276	0.859	2.096	0.1962	Gain.MYC.Trunk
8	rs3940781	128076215	0.9804	0.3639	0.4805	2.001	0.9566	Gain.MYC.Trunk
8	rs12542102	128077521	1.224	0.2302	0.7799	1.923	0.3789	Gain.MYC.Trunk
8	rs75986367	128078416	0.6851	0.4884	0.263	1.784	0.4388	Gain.MYC.Trunk
8	rs2124598	128079475	1.281	0.2516	0.7825	2.098	0.3246	Gain.MYC.Trunk
8	rs2392726	128079479	0.8965	0.217	0.5859	1.372	0.6146	Gain.MYC.Trunk
8	rs75324250	128079562	0.6962	0.421	0.305	1.589	0.3897	Gain.MYC.Trunk
8	rs2392727	128079596	0.8965	0.217	0.5859	1.372	0.6146	Gain.MYC.Trunk
8	rs2392728	128079643	0.8965	0.217	0.5859	1.372	0.6146	Gain.MYC.Trunk
8	rs2392729	128079666	0.9383	0.2192	0.6107	1.442	0.7715	Gain.MYC.Trunk
8	rs2392730	128079694	0.8965	0.217	0.5859	1.372	0.6146	Gain.MYC.Trunk
8	rs77120121	128079697	0.6962	0.421	0.305	1.589	0.3897	Gain.MYC.Trunk
8	rs2392731	128079740	0.8965	0.217	0.5859	1.372	0.6146	Gain.MYC.Trunk
8	rs1014655	128079839	1.273	0.2519	0.7767	2.085	0.3385	Gain.MYC.Trunk
8	rs2392732	128079934	0.9332	0.2196	0.6068	1.435	0.7531	Gain.MYC.Trunk
8	rs2893603	128079957	0.8915	0.2175	0.582	1.365	0.5975	Gain.MYC.Trunk
8	rs9656965	128080248	1.716	0.2849	0.9819	3	0.05796	Gain.MYC.Trunk
8	rs17831626	128080423	0.9494	0.219	0.6181	1.458	0.8126	Gain.MYC.Trunk
8	rs28451013	128080646	0.949	0.22	0.6166	1.46	0.8118	Gain.MYC.Trunk
8	rs28385355	128080786	0.9056	0.2184	0.5902	1.39	0.6499	Gain.MYC.Trunk
8	rs7824674	128081093	0.859	0.2178	0.5605	1.316	0.4852	Gain.MYC.Trunk
8	rs7824923	128081138	0.8628	0.2183	0.5624	1.324	0.499	Gain.MYC.Trunk
8	rs7843300	128081231	0.854	0.2184	0.5566	1.31	0.4697	Gain.MYC.Trunk
8	rs7825394	128081449	0.859	0.2178	0.5605	1.316	0.4852	Gain.MYC.Trunk
8	rs7825414	128081521	0.859	0.2178	0.5605	1.316	0.4852	Gain.MYC.Trunk
8	rs35954086	128081785	0.859	0.2178	0.5605	1.316	0.4852	Gain.MYC.Trunk
8	rs72725860	128081985	0.9034	0.2198	0.5872	1.39	0.6441	Gain.MYC.Trunk
8	rs13248907	128082345	0.8728	0.2173	0.5701	1.336	0.5311	Gain.MYC.Trunk
8	rs13282331	128082369	0.9171	0.2204	0.5954	1.413	0.6947	Gain.MYC.Trunk
8	rs13282364	128082409	0.8777	0.2168	0.5739	1.342	0.5474	Gain.MYC.Trunk
8	rs35832881	128082642	0.8728	0.2173	0.5701	1.336	0.5311	Gain.MYC.Trunk
8	rs35409776	128082717	0.8678	0.2178	0.5662	1.33	0.515	Gain.MYC.Trunk
8	rs10089648	128082849	0.9077	0.2204	0.5893	1.398	0.6603	Gain.MYC.Trunk
8	rs61382418	128083030	0.9301	0.2642	0.5541	1.561	0.7837	Gain.MYC.Trunk
8	rs61371986	128083210	0.9426	0.2669	0.5586	1.591	0.8248	Gain.MYC.Trunk
8	rs61386925	128083486	0.9006	0.2815	0.5188	1.564	0.7101	Gain.MYC.Trunk
8	rs11985630	128083628	0.9013	0.4626	0.364	2.232	0.8224	Gain.MYC.Trunk
8	8:128084097A,G	128084097	0.9013	0.4626	0.364	2.232	0.8224	Gain.MYC.Trunk
8	rs6994316	128084539	1.24	0.2493	0.7605	2.021	0.3887	Gain.MYC.Trunk
8	rs34629453	128084804	0.9013	0.4626	0.364	2.232	0.8224	Gain.MYC.Trunk
8	rs12550334	128084924	1.24	0.2493	0.7605	2.021	0.3887	Gain.MYC.Trunk
8	rs73707761	128084935	0.9492	0.2684	0.561	1.606	0.8459	Gain.MYC.Trunk
8	rs35090438	128084940	0.9013	0.4626	0.364	2.232	0.8224	Gain.MYC.Trunk
8	rs68142161	128084965	0.9492	0.2684	0.561	1.606	0.8459	Gain.MYC.Trunk
8	rs11998124	128085480	0.8638	0.464	0.3479	2.145	0.7524	Gain.MYC.Trunk
8	rs6999589	128085646	1.26	0.2504	0.7713	2.058	0.356	Gain.MYC.Trunk
8	rs11998248	128085755	0.8823	0.4633	0.3558	2.188	0.7869	Gain.MYC.Trunk
8	rs59590515	128086025	0.8823	0.4633	0.3558	2.188	0.7869	Gain.MYC.Trunk
8	rs35450468	128086032	0.8823	0.4633	0.3558	2.188	0.7869	Gain.MYC.Trunk
8	rs7005114	128086758	0.8823	0.4633	0.3558	2.188	0.7869	Gain.MYC.Trunk
8	rs6991325	128086926	0.8823	0.4633	0.3558	2.188	0.7869	Gain.MYC.Trunk
8	rs1902431	128087076	1.235	0.2576	0.7454	2.046	0.4127	Gain.MYC.Trunk
8	8:128087904C,T	128087904	1.351	0.2303	0.8602	2.122	0.1915	Gain.MYC.Trunk
8	rs7843737	128088066	0.7425	0.2574	0.4483	1.23	0.2473	Gain.MYC.Trunk
8	rs10095770	128088570	1.518	0.2367	0.9546	2.415	0.07778	Gain.MYC.Trunk
8	rs72725864	128088680	0.8985	0.2434	0.5576	1.448	0.6602	Gain.MYC.Trunk
8	rs61264205	128088695	0.7501	0.3846	0.353	1.594	0.4546	Gain.MYC.Trunk
8	rs57692450	128088697	0.7731	0.3721	0.3728	1.603	0.4891	Gain.MYC.Trunk
8	rs62529910	128088707	1.333	0.2315	0.8465	2.098	0.2149	Gain.MYC.Trunk
8	rs41388647	128088982	0.8937	0.2426	0.5555	1.438	0.643	Gain.MYC.Trunk
8	rs6987760	128090311	0.7834	0.2488	0.481	1.276	0.3265	Gain.MYC.Trunk
8	rs72725866	128090405	0.9525	0.2359	0.5998	1.513	0.8366	Gain.MYC.Trunk
8	rs72725867	128090435	0.9525	0.2359	0.5998	1.513	0.8366	Gain.MYC.Trunk
8	rs6470495	128090666	0.8276	0.395	0.3816	1.795	0.6319	Gain.MYC.Trunk
8	rs34872094	128090701	0.7834	0.2488	0.481	1.276	0.3265	Gain.MYC.Trunk
8	rs4581008	128090865	0.7778	0.2493	0.4772	1.268	0.3133	Gain.MYC.Trunk
8	rs4620246	128090962	0.7834	0.2488	0.481	1.276	0.3265	Gain.MYC.Trunk
8	rs12544839	128091382	0.791	0.2471	0.4873	1.284	0.3427	Gain.MYC.Trunk
8	rs72725868	128091418	1.218	0.415	0.54	2.748	0.6346	Gain.MYC.Trunk
8	rs12544844	128091558	0.7799	0.248	0.4797	1.268	0.316	Gain.MYC.Trunk
8	rs10956351	128091559	1.32	0.2378	0.8282	2.104	0.243	Gain.MYC.Trunk
8	rs35719509	128091656	0.7854	0.2476	0.4835	1.276	0.3292	Gain.MYC.Trunk
8	8:128092455C,T	128092455	1.397	0.2324	0.8858	2.203	0.1504	Gain.MYC.Trunk
8	rs1551511	128092814	0.9428	0.2447	0.5836	1.523	0.8097	Gain.MYC.Trunk
8	rs1031589	128092982	0.6882	0.2297	0.4387	1.08	0.1039	Gain.MYC.Trunk
8	rs1031588	128093277	0.8936	0.2462	0.5516	1.448	0.6476	Gain.MYC.Trunk
8	8:128093297C,T	128093297	1.542	0.2304	0.982	2.422	0.05999	Gain.MYC.Trunk
8	rs1031587	128093472	0.6837	0.2302	0.4355	1.073	0.09855	Gain.MYC.Trunk
8	8:128093478C,T	128093478	0.6944	0.2285	0.4437	1.087	0.1104	Gain.MYC.Trunk
8	8:128093541C,T	128093541	0.6882	0.2297	0.4387	1.08	0.1039	Gain.MYC.Trunk
8	8:128094460A,C	128094460	0.695	0.2299	0.4429	1.091	0.1135	Gain.MYC.Trunk
8	rs7001504	128094483	0.6973	0.2305	0.4439	1.095	0.1178	Gain.MYC.Trunk
8	rs72725872	128094864	0.9484	0.2457	0.5859	1.535	0.8293	Gain.MYC.Trunk
8	8:128095156A,G	128095156	0.6563	0.2789	0.3799	1.134	0.1311	Gain.MYC.Trunk
8	8:128096477G,T	128096477	1.518	0.2295	0.9679	2.379	0.06908	Gain.MYC.Trunk
8	rs6997559	128097578	0.6896	0.2274	0.4416	1.077	0.1021	Gain.MYC.Trunk
8	rs56311652	128098561	0.9665	0.2473	0.5953	1.569	0.8905	Gain.MYC.Trunk
8	rs55905282	128098838	0.9859	0.2461	0.6086	1.597	0.954	Gain.MYC.Trunk
8	8:128099166C,T	128099166	0.9772	0.3023	0.5403	1.767	0.9393	Gain.MYC.Trunk
8	rs13257371	128099242	0.6891	0.2737	0.403	1.178	0.1737	Gain.MYC.Trunk
8	rs4571699	128099269	0.8984	0.3224	0.4776	1.69	0.7396	Gain.MYC.Trunk
8	rs1840709	128099455	1.365	0.2313	0.8673	2.148	0.1788	Gain.MYC.Trunk
8	rs7837848	128099532	1.583	0.2416	0.9856	2.541	0.05742	Gain.MYC.Trunk
8	rs11993508	128100076	0.8907	0.3199	0.4758	1.667	0.7174	Gain.MYC.Trunk
8	rs17832021	128100176	0.9605	0.2463	0.5928	1.557	0.8702	Gain.MYC.Trunk
8	rs28663168	128100409	1.583	0.2416	0.9856	2.541	0.05742	Gain.MYC.Trunk
8	rs3857883	128100606	1.513	0.2217	0.9801	2.337	0.06159	Gain.MYC.Trunk
8	rs2392733	128100672	0.8833	0.3176	0.474	1.646	0.6959	Gain.MYC.Trunk
8	rs1456316	128100848	1.448	0.2265	0.929	2.257	0.1021	Gain.MYC.Trunk
8	rs9656813	128100964	0.961	0.2449	0.5946	1.553	0.8709	Gain.MYC.Trunk
8	rs9656814	128100977	0.961	0.2449	0.5946	1.553	0.8709	Gain.MYC.Trunk
8	rs9656815	128101003	0.961	0.2449	0.5946	1.553	0.8709	Gain.MYC.Trunk
8	rs10505484	128101312	0.9673	0.2445	0.599	1.562	0.8918	Gain.MYC.Trunk
8	rs62529913	128101331	1.448	0.2265	0.929	2.257	0.1021	Gain.MYC.Trunk
8	rs11994653	128101343	1.436	0.2273	0.9195	2.242	0.1116	Gain.MYC.Trunk
8	rs62529914	128101352	1.436	0.2273	0.9195	2.242	0.1116	Gain.MYC.Trunk
8	rs6470496	128102029	0.8399	0.2969	0.4694	1.503	0.5568	Gain.MYC.Trunk
8	rs6470497	128102330	0.9615	0.22	0.6247	1.48	0.8583	Gain.MYC.Trunk
8	rs7844454	128102501	0.6792	0.2576	0.4099	1.125	0.1332	Gain.MYC.Trunk
8	rs7826322	128102553	0.9097	0.3192	0.4866	1.701	0.7668	Gain.MYC.Trunk
8	rs7000321	128103019	0.6819	0.2563	0.4126	1.127	0.1353	Gain.MYC.Trunk
8	rs7000967	128103360	0.917	0.224	0.5911	1.422	0.6988	Gain.MYC.Trunk
8	rs72725876	128103635	1.496	0.2229	0.9666	2.316	0.0707	Gain.MYC.Trunk
8	rs7001895	128103679	1.469	0.2221	0.9504	2.27	0.0835	Gain.MYC.Trunk
8	8:128103937C,T	128103937	1.394	0.2238	0.8993	2.162	0.1374	Gain.MYC.Trunk
8	8:128103969C,T	128103969	1.684	0.2346	1.063	2.667	0.02635	Gain.MYC.Trunk
8	rs5013678	128103979	0.7237	0.3046	0.3983	1.315	0.2884	Gain.MYC.Trunk
8	8:128104055G,T	128104055	1.609	0.2246	1.036	2.498	0.03429	Gain.MYC.Trunk
8	8:128104343A,C	128104343	1.359	0.2206	0.8818	2.094	0.1645	Gain.MYC.Trunk
8	8:128105187A,C	128105187	1.037	0.5023	0.3873	2.775	0.943	Gain.MYC.Trunk
8	rs57775023	128105672	0.9984	0.2608	0.5988	1.665	0.9951	Gain.MYC.Trunk
8	rs7016828	128106232	1.066	0.503	0.3979	2.858	0.8985	Gain.MYC.Trunk
8	rs7016830	128106235	1.066	0.503	0.3979	2.858	0.8985	Gain.MYC.Trunk
8	8:128106784G,T	128106784	1.066	0.503	0.3979	2.858	0.8985	Gain.MYC.Trunk
8	8:128106880A,C	128106880	1.066	0.503	0.3979	2.858	0.8985	Gain.MYC.Trunk
8	rs16901948	128107101	1.066	0.503	0.3979	2.858	0.8985	Gain.MYC.Trunk
8	rs1869931	128107136	0.6606	0.2888	0.375	1.164	0.1512	Gain.MYC.Trunk
8	rs16901949	128107153	1.066	0.503	0.3979	2.858	0.8985	Gain.MYC.Trunk
8	rs60681470	128107192	1.066	0.503	0.3979	2.858	0.8985	Gain.MYC.Trunk
8	rs16901950	128107243	1.066	0.503	0.3979	2.858	0.8985	Gain.MYC.Trunk
8	rs16901952	128107270	1.066	0.503	0.3979	2.858	0.8985	Gain.MYC.Trunk
8	rs58717512	128107381	1.066	0.503	0.3979	2.858	0.8985	Gain.MYC.Trunk
8	rs7005144	128107644	1.066	0.503	0.3979	2.858	0.8985	Gain.MYC.Trunk
8	rs59786353	128107682	1.066	0.503	0.3979	2.858	0.8985	Gain.MYC.Trunk
8	rs62531071	128108056	0.6663	0.2885	0.3785	1.173	0.1593	Gain.MYC.Trunk
8	rs113924831	128108060	1.066	0.503	0.3979	2.858	0.8985	Gain.MYC.Trunk
8	rs16901953	128108229	1.066	0.503	0.3979	2.858	0.8985	Gain.MYC.Trunk
8	rs200488072	128108414	1.066	0.503	0.3979	2.858	0.8985	Gain.MYC.Trunk
8	rs61622455	128108516	1.066	0.503	0.3979	2.858	0.8985	Gain.MYC.Trunk
8	rs57435694	128108593	1.066	0.503	0.3979	2.858	0.8985	Gain.MYC.Trunk
8	rs7010450	128108679	1.066	0.503	0.3979	2.858	0.8985	Gain.MYC.Trunk
8	rs6990420	128108725	1.066	0.503	0.3979	2.858	0.8985	Gain.MYC.Trunk
8	rs35365584	128108726	0.696	0.2649	0.4141	1.17	0.1712	Gain.MYC.Trunk
8	rs6994359	128108923	0.7129	0.2655	0.4237	1.2	0.2024	Gain.MYC.Trunk
8	rs17832285	128108993	0.8476	0.3216	0.4513	1.592	0.6071	Gain.MYC.Trunk
8	rs7825340	128109129	1.506	0.2306	0.9586	2.367	0.0756	Gain.MYC.Trunk
8	rs12544977	128109287	1.381	0.2186	0.8995	2.119	0.14	Gain.MYC.Trunk
8	rs73344342	128109356	1.066	0.503	0.3979	2.858	0.8985	Gain.MYC.Trunk
8	rs16901959	128109530	1.066	0.503	0.3979	2.858	0.8985	Gain.MYC.Trunk
8	rs7826337	128109574	0.724	0.2648	0.4309	1.217	0.2225	Gain.MYC.Trunk
8	rs7826388	128109776	1.066	0.503	0.3979	2.858	0.8985	Gain.MYC.Trunk
8	8:128109930A,G	128109930	1.066	0.503	0.3979	2.858	0.8985	Gain.MYC.Trunk
8	8:128110252A,G	128110252	1.066	0.503	0.3979	2.858	0.8985	Gain.MYC.Trunk
[truncated: 1,226 more rows]
