# Supplementary material for: The Germline and Somatic Origins of Prostate Cancer Heterogeneity
Source: Cancer Discov. 2025 Feb 13;15(5):988–1017. doi: 10.1158/2159-8290.CD-23-0882 (PMC12046336; doi:10.1158/2159-8290.CD-23-0882)
Supplement: Supplementary Table 7 — provides summary statistics from distal dQTL associations [file cd-23-0882_supplementary_table_7_suppst7.xlsx]

## Sheet: distal dQTLs
SNP	BETA	P	L95	U95	DRIVER	FDR
rs111620024	-0.696927	0.0172089	-1.28388	-0.131279	T2E	0.0688356
rs11203152	0.311932	0.183934	-0.141521	0.781728	T2E	0.240014
rs113433514	-0.689699	0.0159358	-1.26345	-0.136384	T2E	0.0688356
rs12385878	0.119946	0.456092	-0.194776	0.437317	T2E	0.486498
rs13048402	0.285482	0.0590595	-0.00876421	0.585151	T2E	0.104995
rs141393446	-0.536812	0.0582402	-1.10464	0.0142214	T2E	0.104995
rs304605	-0.500562	0.0567933	-1.02825	0.00519385	T2E	0.104995
rs422651	-0.555351	0.0365733	-1.08961	-0.0448175	T2E	0.104995
rs439864	-0.406403	0.142963	-0.964104	0.12776	T2E	0.22874
rs57526507	-0.536812	0.0582402	-1.10464	0.0142214	T2E	0.104995
rs6472505	0.340552	0.199003	-0.170926	0.871802	T2E	0.240014
rs7320595	0.088119	0.580853	-0.22417	0.402644	T2E	0.580853
rs848047	0.184623	0.210013	-0.103288	0.475055	T2E	0.240014
rs848048	0.205006	0.172241	-0.0883802	0.501407	T2E	0.240014
rs7679673	0.679237	7.06061e-05	0.34962	1.02082	T2E	0.0011297
rs12653946	-0.461846	0.00322799	-0.773054	-0.157137	T2E	0.0258239
rs111620024	0.64697	0.210404	-0.485114	1.58756	SSM.FOXA1.UTR	0.812998
rs11203152	0.209292	0.653949	-0.797923	1.06796	SSM.FOXA1.UTR	0.872328
rs113433514	0.530149	0.304874	-0.602729	1.46756	SSM.FOXA1.UTR	0.812998
rs12385878	-0.287922	0.455671	-1.09206	0.437948	SSM.FOXA1.UTR	0.872328
rs13048402	0.0291197	0.931269	-0.652535	0.683598	SSM.FOXA1.UTR	0.931269
rs141393446	0.17777	0.763287	-1.22766	1.18738	SSM.FOXA1.UTR	0.872328
rs304605	-0.176682	0.726085	-1.09601	0.928417	SSM.FOXA1.UTR	0.872328
rs422651	-0.197953	0.694486	-1.11672	0.906515	SSM.FOXA1.UTR	0.872328
rs439864	-0.0938925	0.863171	-1.06574	1.13445	SSM.FOXA1.UTR	0.920716
rs57526507	0.17777	0.763287	-1.22766	1.18738	SSM.FOXA1.UTR	0.872328
rs6472505	-0.793832	0.301856	-2.67	0.493841	SSM.FOXA1.UTR	0.812998
rs7320595	-0.314129	0.416587	-1.11964	0.413122	SSM.FOXA1.UTR	0.872328
rs848047	-1.01858	0.00725518	-1.8097	-0.30782	SSM.FOXA1.UTR	0.0580415
rs848048	-1.02853	0.00618622	-1.80971	-0.323476	SSM.FOXA1.UTR	0.0580415
rs7679673	0.182027	0.620399	-0.555664	0.897333	SSM.FOXA1.UTR	0.872328
rs12653946	0.501469	0.158723	-0.185263	1.22113	SSM.FOXA1.UTR	0.812998
rs111620024	0.517302	0.337436	-0.703651	1.48095	SSM.SPOP.CDS	0.6059
rs11203152	0.434651	0.300505	-0.447841	1.22377	SSM.SPOP.CDS	0.6059
rs113433514	0.693003	0.162108	-0.398439	1.59885	SSM.SPOP.CDS	0.6059
rs12385878	-0.208594	0.564406	-0.953577	0.47867	SSM.SPOP.CDS	0.645035
rs13048402	0.294268	0.359555	-0.34454	0.926259	SSM.SPOP.CDS	0.6059
rs141393446	0.830359	0.0699114	-0.162493	1.67756	SSM.SPOP.CDS	0.372861
rs304605	0.213603	0.705382	-0.788919	1.48091	SSM.SPOP.CDS	0.705382
rs422651	0.560889	0.378687	-0.540594	2.03837	SSM.SPOP.CDS	0.6059
rs439864	0.374236	0.556032	-0.722494	1.851	SSM.SPOP.CDS	0.645035
rs57526507	0.830359	0.0699114	-0.162493	1.67756	SSM.SPOP.CDS	0.372861
rs6472505	-0.890255	0.225893	-2.62253	0.364122	SSM.SPOP.CDS	0.6059
rs7320595	-0.225314	0.532577	-0.968768	0.459993	SSM.SPOP.CDS	0.645035
rs848047	-0.308024	0.342689	-0.960455	0.322798	SSM.SPOP.CDS	0.6059
rs848048	-0.204952	0.529415	-0.853954	0.433439	SSM.SPOP.CDS	0.645035
rs7679673	-0.910149	0.028167	-1.78506	-0.143179	SSM.SPOP.CDS	0.372861
rs12653946	0.149482	0.660214	-0.517792	0.826143	SSM.SPOP.CDS	0.704228
rs111620024	0.476324	0.391763	-0.775006	1.46795	Loss.TP63.Trunk	0.729631
rs11203152	0.371027	0.396688	-0.567048	1.17885	Loss.TP63.Trunk	0.729631
rs113433514	0.409462	0.460064	-0.838839	1.39552	Loss.TP63.Trunk	0.729631
rs12385878	-0.234044	0.501622	-0.95441	0.425672	Loss.TP63.Trunk	0.729631
rs13048402	0.102191	0.744426	-0.529671	0.71113	Loss.TP63.Trunk	0.839475
rs141393446	-1.19382	0.249733	-4.09935	0.378966	Loss.TP63.Trunk	0.729631
rs304605	-0.105173	0.839475	-1.04976	1.02747	Loss.TP63.Trunk	0.839475
rs422651	-0.11968	0.817589	-1.06319	1.01276	Loss.TP63.Trunk	0.839475
rs439864	-0.281235	0.586351	-1.21953	0.849165	Loss.TP63.Trunk	0.781801
rs57526507	-1.19382	0.249733	-4.09935	0.378966	Loss.TP63.Trunk	0.729631
rs6472505	0.183388	0.726799	-0.961248	1.13626	Loss.TP63.Trunk	0.839475
rs7320595	-0.280829	0.422502	-1.00499	0.381918	Loss.TP63.Trunk	0.729631
rs848047	-0.514534	0.120721	-1.18749	0.1229	Loss.TP63.Trunk	0.643845
rs848048	-0.695459	0.0406688	-1.38854	-0.0461089	Loss.TP63.Trunk	0.643845
rs7679673	0.375253	0.281076	-0.318934	1.05829	Loss.TP63.Trunk	0.729631
rs12653946	-0.599931	0.0911103	-1.32242	0.0807346	Loss.TP63.Trunk	0.643845
rs111620024	0.506477	0.0945496	-0.101824	1.09547	Loss.ZNF292.Trunk	0.290355
rs11203152	0.548454	0.02072	0.0776119	1.01103	Loss.ZNF292.Trunk	0.110507
rs113433514	0.474007	0.108883	-0.119761	1.04826	Loss.ZNF292.Trunk	0.290355
rs12385878	0.035391	0.841578	-0.315088	0.380707	Loss.ZNF292.Trunk	0.897683
rs13048402	-0.00218693	0.989444	-0.329295	0.32021	Loss.ZNF292.Trunk	0.989444
rs141393446	0.996383	0.000470734	0.438927	1.56305	Loss.ZNF292.Trunk	0.00376587
rs304605	0.436022	0.144063	-0.12702	1.04943	Loss.ZNF292.Trunk	0.329287
rs422651	0.51303	0.0925314	-0.0605894	1.14183	Loss.ZNF292.Trunk	0.290355
rs439864	0.393403	0.212776	-0.200113	1.04549	Loss.ZNF292.Trunk	0.378269
rs57526507	0.996383	0.000470734	0.438927	1.56305	Loss.ZNF292.Trunk	0.00376587
rs6472505	-0.426783	0.167874	-1.0633	0.155937	Loss.ZNF292.Trunk	0.335749
rs7320595	0.0621046	0.723728	-0.285344	0.405054	Loss.ZNF292.Trunk	0.897683
rs848047	-0.0539688	0.741076	-0.375132	0.266487	Loss.ZNF292.Trunk	0.897683
rs848048	0.0381332	0.818489	-0.28779	0.365003	Loss.ZNF292.Trunk	0.897683
rs7679673	-0.064753	0.717054	-0.418947	0.283118	Loss.ZNF292.Trunk	0.897683
rs12653946	0.146383	0.391821	-0.188607	0.483023	Loss.ZNF292.Trunk	0.626914
rs111620024	0.104545	0.706739	-0.447939	0.649056	Loss.NKX3.1.Trunk	0.942319
rs11203152	0.231896	0.288337	-0.197511	0.661804	Loss.NKX3.1.Trunk	0.512599
rs113433514	0.128105	0.637989	-0.411959	0.662389	Loss.NKX3.1.Trunk	0.927984
rs12385878	-0.000754833	0.996149	-0.308491	0.305656	Loss.NKX3.1.Trunk	0.996149
rs13048402	0.176096	0.220249	-0.105196	0.458858	Loss.NKX3.1.Trunk	0.510803
rs141393446	-0.0392574	0.887061	-0.592697	0.499585	Loss.NKX3.1.Trunk	0.946199
rs304605	-0.294566	0.223877	-0.772521	0.180348	Loss.NKX3.1.Trunk	0.510803
rs422651	-0.325196	0.181639	-0.806177	0.151741	Loss.NKX3.1.Trunk	0.510803
rs439864	-0.385708	0.136992	-0.900278	0.121135	Loss.NKX3.1.Trunk	0.510803
rs57526507	-0.0392574	0.887061	-0.592697	0.499585	Loss.NKX3.1.Trunk	0.946199
rs6472505	0.331724	0.185369	-0.159179	0.826353	Loss.NKX3.1.Trunk	0.510803
rs7320595	-0.0248105	0.873083	-0.330644	0.279306	Loss.NKX3.1.Trunk	0.946199
rs848047	0.162722	0.255401	-0.117044	0.444721	Loss.NKX3.1.Trunk	0.510803
rs848048	0.0801299	0.579501	-0.203209	0.364597	Loss.NKX3.1.Trunk	0.927201
rs7679673	0.294806	0.0609807	-0.0124283	0.605507	Loss.NKX3.1.Trunk	0.510803
rs12653946	-0.225824	0.131806	-0.521738	0.0666965	Loss.NKX3.1.Trunk	0.510803
rs111620024	-0.659804	0.11595	-1.57202	0.0960476	Loss.PTEN.Trunk	0.654404
rs11203152	0.468976	0.0599677	-0.0311646	0.951497	Loss.PTEN.Trunk	0.654404
rs113433514	-0.580504	0.14332	-1.43404	0.139604	Loss.PTEN.Trunk	0.654404
rs12385878	0.119269	0.531703	-0.258707	0.491025	Loss.PTEN.Trunk	0.654404
rs13048402	0.17843	0.305832	-0.165295	0.519602	Loss.PTEN.Trunk	0.654404
rs141393446	0.24023	0.452256	-0.423338	0.844566	Loss.PTEN.Trunk	0.654404
rs304605	0.242089	0.434544	-0.340626	0.882061	Loss.PTEN.Trunk	0.654404
rs422651	0.220976	0.475926	-0.362224	0.861243	Loss.PTEN.Trunk	0.654404
rs439864	0.10001	0.754892	-0.502506	0.76302	Loss.PTEN.Trunk	0.805218
rs57526507	0.24023	0.452256	-0.423338	0.844566	Loss.PTEN.Trunk	0.654404
rs6472505	-0.331632	0.318331	-1.02301	0.289137	Loss.PTEN.Trunk	0.654404
rs7320595	0.123096	0.516458	-0.252773	0.493086	Loss.PTEN.Trunk	0.654404
rs848047	-0.139997	0.425682	-0.486634	0.203955	Loss.PTEN.Trunk	0.654404
rs848048	-0.0720359	0.684294	-0.42073	0.275433	Loss.PTEN.Trunk	0.78205
rs7679673	0.0217548	0.910475	-0.362106	0.398503	Loss.PTEN.Trunk	0.910475
rs12653946	-0.117186	0.522049	-0.478485	0.240852	Loss.PTEN.Trunk	0.654404
rs111620024	-1.0547	0.30213	-3.94109	0.497648	Loss.ATM.Trunk	0.660865
rs11203152	0.406245	0.32884	-0.477043	1.18006	Loss.ATM.Trunk	0.660865
rs113433514	-1.09589	0.283656	-3.98235	0.457126	Loss.ATM.Trunk	0.660865
rs12385878	0.23742	0.458236	-0.406717	0.859033	Loss.ATM.Trunk	0.660865
rs13048402	0.176433	0.557075	-0.426279	0.762127	Loss.ATM.Trunk	0.660865
rs141393446	-0.0996046	0.87149	-1.54937	0.947147	Loss.ATM.Trunk	0.87149
rs304605	-0.617191	0.176071	-1.47211	0.347862	Loss.ATM.Trunk	0.660865
rs422651	-0.627952	0.168047	-1.48156	0.336082	Loss.ATM.Trunk	0.660865
rs439864	-0.56896	0.23013	-1.44411	0.453442	Loss.ATM.Trunk	0.660865
rs57526507	-0.0996046	0.87149	-1.54937	0.947147	Loss.ATM.Trunk	0.87149
rs6472505	0.419456	0.382543	-0.614399	1.30421	Loss.ATM.Trunk	0.660865
rs7320595	0.200518	0.529662	-0.441759	0.819719	Loss.ATM.Trunk	0.660865
rs848047	-0.246866	0.426952	-0.868292	0.359231	Loss.ATM.Trunk	0.660865
rs848048	-0.30283	0.338956	-0.936168	0.314588	Loss.ATM.Trunk	0.660865
rs7679673	-0.194342	0.578257	-0.911359	0.471734	Loss.ATM.Trunk	0.660865
rs12653946	-0.503583	0.130175	-1.17636	0.137749	Loss.ATM.Trunk	0.660865
rs111620024	-0.220407	0.498363	-0.898336	0.389993	Loss.RB1.Trunk	0.780201
rs11203152	-0.128686	0.603686	-0.631082	0.345057	Loss.RB1.Trunk	0.780201
rs113433514	-0.230539	0.467636	-0.888988	0.365903	Loss.RB1.Trunk	0.780201
rs12385878	-0.375935	0.035404	-0.732704	-0.0307112	Loss.RB1.Trunk	0.339843
rs13048402	-0.0874411	0.585583	-0.405222	0.224799	Loss.RB1.Trunk	0.780201
rs141393446	-0.00228562	0.993954	-0.622592	0.570179	Loss.RB1.Trunk	0.993954
rs304605	-0.407133	0.109797	-0.902509	0.0994425	Loss.RB1.Trunk	0.339843
rs422651	-0.423588	0.0969204	-0.920298	0.083964	Loss.RB1.Trunk	0.339843
rs439864	-0.410658	0.127441	-0.934579	0.126649	Loss.RB1.Trunk	0.339843
rs57526507	-0.00228562	0.993954	-0.622592	0.570179	Loss.RB1.Trunk	0.993954
rs6472505	0.430935	0.0993466	-0.0903056	0.938972	Loss.RB1.Trunk	0.339843
rs7320595	-0.316254	0.0727279	-0.667588	0.0247146	Loss.RB1.Trunk	0.339843
rs848047	-0.138123	0.379529	-0.447815	0.169534	Loss.RB1.Trunk	0.780201
rs848048	-0.101817	0.523154	-0.415738	0.210619	Loss.RB1.Trunk	0.780201
rs7679673	0.0664315	0.699113	-0.272796	0.402456	Loss.RB1.Trunk	0.798987
rs12653946	-0.0783589	0.633913	-0.402605	0.243748	Loss.RB1.Trunk	0.780201
rs111620024	-0.0390165	0.902938	-0.701975	0.563233	Loss.TMPRSS2.Trunk	0.902938
rs11203152	0.809709	0.000559132	0.348448	1.27167	Loss.TMPRSS2.Trunk	0.00298204
rs113433514	-0.0931863	0.769823	-0.753861	0.505117	Loss.TMPRSS2.Trunk	0.821144
rs12385878	0.202519	0.257786	-0.150744	0.552589	Loss.TMPRSS2.Trunk	0.377598
rs13048402	0.620116	0.000188104	0.297235	0.949722	Loss.TMPRSS2.Trunk	0.00292538
rs141393446	-0.706749	0.080337	-1.59263	0.0166913	Loss.TMPRSS2.Trunk	0.24632
rs304605	-0.306228	0.259598	-0.830295	0.24037	Loss.TMPRSS2.Trunk	0.377598
rs422651	-0.329522	0.225725	-0.85464	0.21755	Loss.TMPRSS2.Trunk	0.377598
rs439864	-0.28819	0.320349	-0.845621	0.299255	Loss.TMPRSS2.Trunk	0.427132
rs57526507	-0.706749	0.080337	-1.59263	0.0166913	Loss.TMPRSS2.Trunk	0.24632
rs6472505	0.457807	0.0947733	-0.0904081	0.989449	Loss.TMPRSS2.Trunk	0.24632
rs7320595	0.202123	0.255111	-0.148334	0.549665	Loss.TMPRSS2.Trunk	0.377598
rs848047	-0.0539173	0.742539	-0.376745	0.268046	Loss.TMPRSS2.Trunk	0.821144
rs848048	0.0839769	0.613998	-0.242253	0.41183	Loss.TMPRSS2.Trunk	0.755689
rs7679673	0.287399	0.107765	-0.0636387	0.638609	Loss.TMPRSS2.Trunk	0.24632
rs12653946	-0.640059	0.000365672	-0.998799	-0.293309	Loss.TMPRSS2.Trunk	0.00292538
rs111620024	-0.0833844	0.875881	-1.3016	0.850863	Gain.NCOA2.Trunk	0.902754
rs11203152	-0.407294	0.343669	-1.33788	0.371499	Gain.NCOA2.Trunk	0.874373
rs113433514	-0.242351	0.653773	-1.47118	0.702429	Gain.NCOA2.Trunk	0.874373
rs12385878	0.161871	0.530208	-0.353544	0.662814	Gain.NCOA2.Trunk	0.874373
rs13048402	-0.0762121	0.765076	-0.589044	0.41635	Gain.NCOA2.Trunk	0.874373
rs141393446	-0.185657	0.707538	-1.28807	0.691598	Gain.NCOA2.Trunk	0.874373
rs304605	-0.129546	0.736899	-0.853322	0.673305	Gain.NCOA2.Trunk	0.874373
rs422651	-0.138363	0.719936	-0.862706	0.665073	Gain.NCOA2.Trunk	0.874373
rs439864	-0.277409	0.475568	-1.00764	0.531283	Gain.NCOA2.Trunk	0.874373
rs57526507	-0.185657	0.707538	-1.28807	0.691598	Gain.NCOA2.Trunk	0.874373
rs6472505	0.0503155	0.902754	-0.816154	0.81422	Gain.NCOA2.Trunk	0.902754
rs7320595	0.243983	0.340844	-0.26587	0.743548	Gain.NCOA2.Trunk	0.874373
rs848047	0.223739	0.370196	-0.263942	0.719451	Gain.NCOA2.Trunk	0.874373
rs848048	0.122926	0.625639	-0.370735	0.621516	Gain.NCOA2.Trunk	0.874373
rs7679673	-0.154726	0.57404	-0.709482	0.375551	Gain.NCOA2.Trunk	0.874373
rs12653946	-0.235151	0.382264	-0.770671	0.289369	Gain.NCOA2.Trunk	0.874373
rs111620024	0.0343629	0.943379	-1.04458	0.89829	Gain.MYC.Trunk	0.993079
rs11203152	-0.640945	0.144739	-1.59415	0.151712	Gain.MYC.Trunk	0.993079
rs113433514	-0.0621291	0.898163	-1.14449	0.802559	Gain.MYC.Trunk	0.993079
rs12385878	-0.0158973	0.950206	-0.526407	0.476406	Gain.MYC.Trunk	0.993079
rs13048402	-0.387306	0.132459	-0.910318	0.104038	Gain.MYC.Trunk	0.993079
rs141393446	-0.119387	0.798316	-1.14374	0.717869	Gain.MYC.Trunk	0.993079
rs304605	0.25324	0.531897	-0.497939	1.10727	Gain.MYC.Trunk	0.993079
rs422651	0.246911	0.542504	-0.504839	1.10154	Gain.MYC.Trunk	0.993079
rs439864	0.111056	0.786002	-0.64808	0.97201	Gain.MYC.Trunk	0.993079
rs57526507	-0.119387	0.798316	-1.14374	0.717869	Gain.MYC.Trunk	0.993079
rs6472505	-0.0646853	0.873663	-0.916574	0.691244	Gain.MYC.Trunk	0.993079
rs7320595	0.00219879	0.993079	-0.505518	0.49293	Gain.MYC.Trunk	0.993079
rs848047	0.157672	0.510501	-0.311247	0.632088	Gain.MYC.Trunk	0.993079
rs848048	0.112507	0.644433	-0.365139	0.594556	Gain.MYC.Trunk	0.993079
rs7679673	-0.29635	0.272051	-0.841754	0.221265	Gain.MYC.Trunk	0.993079
rs12653946	-0.190183	0.459855	-0.701871	0.311399	Gain.MYC.Trunk	0.993079
rs111620024	1.25217	0.000800514	0.501784	1.98447	Loss.CHD1.Branch	0.00702975
rs11203152	0.0203026	0.956142	-0.752546	0.710218	Loss.CHD1.Branch	0.956142
rs113433514	1.22704	0.000878719	0.485525	1.94943	Loss.CHD1.Branch	0.00702975
rs12385878	-0.376135	0.186581	-0.955111	0.167267	Loss.CHD1.Branch	0.27139
rs13048402	-0.119038	0.635091	-0.623957	0.364783	Loss.CHD1.Branch	0.677431
rs141393446	0.77481	0.0373002	-0.000936349	1.47996	Loss.CHD1.Branch	0.0746004
rs304605	0.931829	0.0682626	0.0160709	2.05274	Loss.CHD1.Branch	0.121356
rs422651	1.21092	0.0305004	0.22343	2.45758	Loss.CHD1.Branch	0.0746004
rs439864	1.40274	0.0262233	0.308196	2.83258	Loss.CHD1.Branch	0.0746004
rs57526507	0.77481	0.0373002	-0.000936349	1.47996	Loss.CHD1.Branch	0.0746004
rs6472505	-1.63713	0.0138779	-3.12475	-0.474574	Loss.CHD1.Branch	0.0740156
rs7320595	-0.328842	0.241799	-0.898736	0.208386	Loss.CHD1.Branch	0.322398
rs848047	0.249936	0.309038	-0.228988	0.738686	Loss.CHD1.Branch	0.36402
rs848048	0.251443	0.318518	-0.239992	0.752774	Loss.CHD1.Branch	0.36402
rs7679673	-0.640684	0.0362696	-1.26896	-0.0628305	Loss.CHD1.Branch	0.0746004
rs12653946	0.420831	0.107242	-0.087327	0.941698	Loss.CHD1.Branch	0.171587
rs111620024	-0.289458	0.559251	-1.39412	0.586776	Loss.ZNF292.Branch	0.765458
rs11203152	0.119577	0.720479	-0.574494	0.74774	Loss.ZNF292.Branch	0.823404
rs113433514	-0.295973	0.546831	-1.39138	0.5725	Loss.ZNF292.Branch	0.765458
rs12385878	-0.112689	0.655046	-0.620424	0.372975	Loss.ZNF292.Branch	0.80621
rs13048402	0.0435949	0.848822	-0.41284	0.487912	Loss.ZNF292.Branch	0.848822
rs141393446	0.320025	0.40756	-0.505978	1.03161	Loss.ZNF292.Branch	0.765458
rs304605	0.283488	0.481852	-0.458499	1.1391	Loss.ZNF292.Branch	0.765458
rs422651	0.273871	0.497196	-0.468695	1.1302	Loss.ZNF292.Branch	0.765458
rs439864	0.264579	0.533875	-0.513003	1.17484	Loss.ZNF292.Branch	0.765458
rs57526507	0.320025	0.40756	-0.505978	1.03161	Loss.ZNF292.Branch	0.765458
rs6472505	-0.402522	0.36091	-1.34382	0.401276	Loss.ZNF292.Branch	0.765458
rs7320595	-0.141508	0.574094	-0.648612	0.342982	Loss.ZNF292.Branch	0.765458
rs848047	0.134796	0.547506	-0.303944	0.577992	Loss.ZNF292.Branch	0.765458
rs848048	0.279398	0.226241	-0.170431	0.738187	Loss.ZNF292.Branch	0.765458
rs7679673	0.266866	0.285179	-0.227876	0.755443	Loss.ZNF292.Branch	0.765458
rs12653946	0.0680479	0.773914	-0.398559	0.533893	Loss.ZNF292.Branch	0.825508
rs111620024	0.362262	0.400555	-0.566522	1.15005	Loss.CDKN1B.Branch	0.913008
rs11203152	0.248449	0.463699	-0.458751	0.884474	Loss.CDKN1B.Branch	0.913008
rs113433514	0.314041	0.466177	-0.614665	1.10111	Loss.CDKN1B.Branch	0.913008
rs12385878	-0.106264	0.689572	-0.643316	0.405176	Loss.CDKN1B.Branch	0.913008
rs13048402	0.0621605	0.798882	-0.426112	0.535503	Loss.CDKN1B.Branch	0.913008
rs141393446	0.823475	0.0230261	0.0706204	1.51157	Loss.CDKN1B.Branch	0.184209
rs304605	0.153237	0.722526	-0.633279	1.08392	Loss.CDKN1B.Branch	0.913008
rs422651	0.140296	0.745076	-0.646002	1.07105	Loss.CDKN1B.Branch	0.913008
rs439864	0.169214	0.712133	-0.656637	1.17267	Loss.CDKN1B.Branch	0.913008
rs57526507	0.823475	0.0230261	0.0706204	1.51157	Loss.CDKN1B.Branch	0.184209
rs6472505	0.199981	0.6138	-0.635408	0.937556	Loss.CDKN1B.Branch	0.913008
rs7320595	-0.0107199	0.967243	-0.535291	0.493432	Loss.CDKN1B.Branch	0.967243
rs848047	-0.487867	0.0473024	-0.981072	-0.0125602	Loss.CDKN1B.Branch	0.189209
rs848048	-0.508234	0.0425808	-1.01039	-0.0235849	Loss.CDKN1B.Branch	0.189209
rs7679673	0.206543	0.440499	-0.326466	0.728825	Loss.CDKN1B.Branch	0.913008
rs12653946	-0.0267139	0.917792	-0.538605	0.480676	Loss.CDKN1B.Branch	0.967243
rs111620024	-0.0678288	0.86612	-0.932645	0.668709	Loss.RB1.Branch	0.944616
rs11203152	0.298822	0.295487	-0.283393	0.844138	Loss.RB1.Branch	0.917048
rs113433514	-0.0977175	0.805998	-0.953314	0.630208	Loss.RB1.Branch	0.944616
rs12385878	-0.0153033	0.944616	-0.454471	0.412187	Loss.RB1.Branch	0.944616
rs13048402	0.213498	0.283196	-0.179779	0.602869	Loss.RB1.Branch	0.917048
rs141393446	0.164388	0.653363	-0.613705	0.840864	Loss.RB1.Branch	0.944616
rs304605	-0.298889	0.343893	-0.900575	0.345171	Loss.RB1.Branch	0.917048
rs422651	-0.314015	0.320387	-0.916228	0.330511	Loss.RB1.Branch	0.917048
rs439864	-0.189672	0.575819	-0.829356	0.509709	Loss.RB1.Branch	0.944616
rs57526507	0.164388	0.653363	-0.613705	0.840864	Loss.RB1.Branch	0.944616
rs6472505	0.318984	0.332049	-0.354616	0.943174	Loss.RB1.Branch	0.917048
rs7320595	-0.0542535	0.80509	-0.493003	0.371935	Loss.RB1.Branch	0.944616
rs848047	-0.061442	0.75717	-0.45286	0.328567	Loss.RB1.Branch	0.944616
rs848048	-0.0869304	0.669642	-0.488482	0.312823	Loss.RB1.Branch	0.944616
rs7679673	-0.218358	0.335588	-0.673787	0.218374	Loss.RB1.Branch	0.917048
rs12653946	-0.0186803	0.929327	-0.434229	0.394209	Loss.RB1.Branch	0.944616
rs111620024	0.681148	0.100011	-0.188933	1.46073	Gain.NCOA2.Branch	0.2713
rs11203152	0.14219	0.691967	-0.603466	0.817447	Gain.NCOA2.Branch	0.691967
rs113433514	0.647536	0.109979	-0.203933	1.40945	Gain.NCOA2.Branch	0.2713
rs12385878	-0.16198	0.556135	-0.715649	0.368648	Gain.NCOA2.Branch	0.61981
rs13048402	0.291805	0.228333	-0.187264	0.767427	Gain.NCOA2.Branch	0.372693
rs141393446	-0.72257	0.235655	-2.1128	0.319936	Gain.NCOA2.Branch	0.372693
rs304605	-1.06767	0.00224883	-1.74863	-0.369229	Gain.NCOA2.Branch	0.0119937
rs422651	-1.08005	0.00201053	-1.76149	-0.381111	Gain.NCOA2.Branch	0.0119937
rs439864	-1.03948	0.00402364	-1.73902	-0.311496	Gain.NCOA2.Branch	0.0160946
rs57526507	-0.72257	0.235655	-2.1128	0.319936	Gain.NCOA2.Branch	0.372693
rs6472505	1.19547	0.000927372	0.472948	1.90036	Gain.NCOA2.Branch	0.0119937
rs7320595	-0.214178	0.436731	-0.769095	0.315943	Gain.NCOA2.Branch	0.537516
rs848047	-0.389918	0.118694	-0.889503	0.0947973	Gain.NCOA2.Branch	0.2713
rs848048	-0.250029	0.32371	-0.753618	0.24436	Gain.NCOA2.Branch	0.431614
rs7679673	0.306108	0.256226	-0.229115	0.833756	Gain.NCOA2.Branch	0.372693
rs12653946	0.145194	0.581072	-0.372064	0.664542	Gain.NCOA2.Branch	0.61981
