# Supplementary material for: The Germline and Somatic Origins of Prostate Cancer Heterogeneity
Source: Cancer Discov. 2025 Feb 13;15(5):988–1017. doi: 10.1158/2159-8290.CD-23-0882 (PMC12046336; doi:10.1158/2159-8290.CD-23-0882)
Supplement: Supplementary Table 8 — shows summary statistics of 16 SNPs associated with 23 concordant dQTLs across cohorts [file cd-23-0882_supplementary_table_8_suppst8.xls]

## Sheet: dQTL Replication
SNP	Driver	Discovery		Replication		HMF		EOPC		PROFILE Metastatic		PROFILE Primary		African American		BRCA		OV		PACA		Meta-analysis
		OR	P	OR	P	OR	P	OR	P	OR	P	OR	P	OR	P	OR	P	OR	P	OR	P	OR	P
rs111620024	Loss.CHD1.Branch	3.4792	0.000840515	1.30666	0.440724	1.14942	0.779474	NA	NA	NA	NA	NA	NA	NA	NA	NA	NA	NA	NA	NA	NA	1.78717	0.103276
rs111620024	T2E	0.498114	0.0172089	0.740969	0.278558	0.881832	0.685833	0.667084	0.445402	0.745521	0.667663	0.893754	0.749369	NA	NA	NA	NA	NA	NA	NA	NA	0.724757	0.030187
rs11203152	Loss.TMPRSS2.Trunk	2.26588	0.000323756	1.88114	0.0033659	0.747355	0.595517	0.793953	0.51293	NA	NA	NA	NA	3.14465	0.29879	0.965642	0.957325	4.86881	0.00567802	0.694985	0.467378	1.91107	1.83316e-05
rs113433514	Loss.CHD1.Branch	3.39055	0.000924017	1.30666	0.440724	1.14942	0.779474	NA	NA	NA	NA	NA	NA	NA	NA	3.32792	0.0942808	0.545984	0.289005	NA	NA	1.77687	0.0993959
rs113433514	T2E	0.501727	0.0159358	0.740969	0.278558	0.881832	0.685833	0.667084	0.445402	0.106132	0.149659	1.22624	0.721276	NA	NA	NA	NA	NA	NA	NA	NA	0.70574	0.0297068
rs12385878	Loss.RB1.Trunk	0.664626	0.0210736	0.804849	0.153653	0.653391	0.0463662	1.18822	0.530288	1.6283	0.300756	1.08453	0.691391	1.38893	0.458318	0.436877	0.0312696	0.825859	0.642201	1.41985	0.355459	0.800486	0.0202941
rs12653946	T2E	0.630119	0.00322799	0.820986	0.127382	0.91517	0.56117	0.387012	0.00125545	0.498509	0.225562	0.736905	0.313463	1.08618	0.82063	0.676575	0.311356	1.09297	0.802377	0.962411	0.890522	0.685499	0.00726006
rs12653946	Loss.TMPRSS2.Trunk	0.533054	0.000350993	0.813143	0.127714	1.35306	0.334614	0.967185	0.894513	2.26648	0.235747	1.82119	0.350398	1.32046	0.512159	0.676575	0.311356	1.09297	0.802377	0.962411	0.890522	0.584673	0.431184
rs13048402	Loss.TMPRSS2.Trunk	1.85252	0.000161279	1.26528	0.0815121	1.06368	0.857585	0.871861	0.561411	NA	NA	NA	NA	1.44332	0.55642	1.31275	0.522664	1.4411	0.329417	0.731994	0.356239	1.41009	0.0250422
rs141393446	Loss.ZNF292.Trunk	2.75517	0.000381541	3.43805	0.0125916	1.39369	0.505514	NA	NA	NA	NA	NA	NA	NA	NA	NA	NA	1.89609	0.343781	NA	NA	2.5273	3.40209e-05
rs304605	Gain.NCOA2.Branch	0.339372	0.00201221	0.815476	0.473201	0.993987	0.991448	NA	NA	NA	NA	NA	NA	NA	NA	NA	NA	NA	NA	NA	NA	0.619151	0.150152
rs422651	Loss.CHD1.Branch	3.35657	0.0305004	1.60411	0.138934	4.22891	0.0485997	NA	NA	NA	NA	NA	NA	0.555603	0.439599	NA	NA	NA	NA	NA	NA	2.26961	0.011965
rs422651	Gain.NCOA2.Branch	0.335254	0.00180156	0.806804	0.451343	0.993987	0.991448	NA	NA	NA	NA	NA	NA	0.370154	0.203288	NA	NA	NA	NA	NA	NA	0.613768	0.144931
rs439864	Loss.CHD1.Branch	4.06633	0.0262233	1.60434	0.178786	3.25343	0.109931	NA	NA	NA	NA	NA	NA	NA	NA	NA	NA	NA	NA	NA	NA	2.2546	0.0160341
rs439864	Gain.NCOA2.Branch	0.351116	0.00382501	0.719954	0.286795	0.970286	0.962622	NA	NA	NA	NA	NA	NA	NA	NA	NA	NA	NA	NA	NA	NA	0.573912	0.0580838
rs57526507	Loss.ZNF292.Trunk	2.75517	0.000381541	1.17365	0.532748	1.39369	0.505514	NA	NA	NA	NA	NA	NA	2.19248	0.309921	NA	NA	1.89609	0.343781	NA	NA	1.68229	0.0822548
rs6472505	Loss.CHD1.Branch	0.194537	0.0138779	0.69359	0.254548	0.256277	0.0648087	NA	NA	NA	NA	NA	NA	NA	NA	NA	NA	NA	NA	NA	NA	0.392955	0.0389691
rs6472505	Gain.NCOA2.Branch	3.33741	0.000840343	1.35554	0.284671	1.22558	0.7223	NA	NA	NA	NA	NA	NA	NA	NA	NA	NA	NA	NA	NA	NA	1.83293	0.0670124
rs7320595	Loss.RB1.Trunk	0.705276	0.0455015	0.822043	0.196922	0.653391	0.0463662	1.18822	0.530288	1.6283	0.300756	1.08453	0.691391	1.31853	0.529025	0.436877	0.0312696	0.825859	0.642201	1.41985	0.355459	0.814641	0.0208541
rs7679673	Loss.CHD1.Branch	0.526932	0.0362696	0.913768	0.621018	1.16922	0.527215	NA	NA	NA	NA	NA	NA	0.184892	0.194805	NA	NA	NA	NA	NA	NA	0.859531	0.450883
rs7679673	T2E	1.93959	8.36093e-05	1.02396	0.855806	0.822301	0.205768	1.29958	0.382124	NA	NA	NA	NA	0.496592	0.338607	NA	NA	NA	NA	NA	NA	1.15039	0.546651
rs848047	SSM.FOXA1.UTR	0.380093	0.00820729	0.427084	0.0109286	1.20608	0.431179	NA	NA	NA	NA	NA	NA	0.935068	0.949945	NA	NA	NA	NA	NA	NA	0.604216	0.189298
rs848048	SSM.FOXA1.UTR	0.376936	0.00714603	0.39505	0.00571774	1.20939	0.423922	NA	NA	NA	NA	NA	NA	1.64546	0.612124	NA	NA	NA	NA	NA	NA	0.586337	0.179834
