# Supplementary material for: The Germline and Somatic Origins of Prostate Cancer Heterogeneity
Source: Cancer Discov. 2025 Feb 13;15(5):988–1017. doi: 10.1158/2159-8290.CD-23-0882 (PMC12046336; doi:10.1158/2159-8290.CD-23-0882)
Supplement: Supplementary Table 9 — summarizes the characterization of 16 SNPs associated with 23 concordant dQTLs. [file cd-23-0882_supplementary_table_9_suppst9.xlsx]

## Sheet: dQTL characterization
SNP	DRIVER	meQTL	Tumor meQTL	pQTL	DHS	Pol2	AR	FOXA1	H3K27ac	H3K27me3	H3K36me3	H3K4me1	LSD1	CTCF	H3K4me3	HOXB13	H3K4me2	eQTL	ISUP	BCR	PCa Risk
rs111620024	Loss.CHD1.Branch|T2E	TRUE	TRUE	FALSE	TRUE	TRUE	TRUE	TRUE	TRUE	FALSE	TRUE	TRUE	FALSE	TRUE	TRUE	TRUE	FALSE	FALSE	FALSE	FALSE	FALSE
rs11203152	Loss.TMPRSS2.Trunk	FALSE	FALSE	FALSE	TRUE	FALSE	FALSE	FALSE	FALSE	FALSE	FALSE	FALSE	FALSE	FALSE	FALSE	FALSE	FALSE	TRUE	FALSE	FALSE	FALSE
rs113433514	Loss.CHD1.Branch|T2E	TRUE	TRUE	FALSE	TRUE	TRUE	TRUE	TRUE	TRUE	FALSE	TRUE	TRUE	FALSE	TRUE	TRUE	TRUE	FALSE	FALSE	FALSE	FALSE	FALSE
rs12385878	Loss.RB1.Trunk	FALSE	FALSE	TRUE	TRUE	FALSE	TRUE	TRUE	TRUE	FALSE	TRUE	TRUE	TRUE	TRUE	TRUE	FALSE	FALSE	TRUE	FALSE	FALSE	FALSE
rs12653946	Loss.TMPRSS2.Trunk|T2E	TRUE	TRUE	FALSE	FALSE	FALSE	FALSE	FALSE	FALSE	TRUE	FALSE	FALSE	FALSE	FALSE	FALSE	FALSE	FALSE	TRUE	FALSE	FALSE	TRUE
rs13048402	Loss.TMPRSS2.Trunk	FALSE	FALSE	FALSE	FALSE	FALSE	FALSE	FALSE	TRUE	FALSE	FALSE	TRUE	FALSE	FALSE	FALSE	FALSE	FALSE	TRUE	FALSE	FALSE	FALSE
rs141393446	Loss.ZNF292.Trunk	FALSE	FALSE	FALSE	FALSE	FALSE	FALSE	FALSE	FALSE	FALSE	FALSE	FALSE	FALSE	FALSE	FALSE	FALSE	FALSE	FALSE	FALSE	FALSE	FALSE
rs304605	Gain.NCOA2.Branch	FALSE	FALSE	FALSE	FALSE	FALSE	FALSE	FALSE	FALSE	TRUE	FALSE	TRUE	FALSE	FALSE	FALSE	FALSE	FALSE	FALSE	TRUE	FALSE	FALSE
rs422651	Loss.CHD1.Branch|Gain.NCOA2.Branch	FALSE	FALSE	FALSE	FALSE	FALSE	FALSE	FALSE	FALSE	TRUE	FALSE	TRUE	FALSE	FALSE	FALSE	FALSE	FALSE	FALSE	TRUE	FALSE	FALSE
rs439864	Loss.CHD1.Branch|Gain.NCOA2.Branch	FALSE	FALSE	FALSE	FALSE	FALSE	FALSE	FALSE	FALSE	TRUE	FALSE	TRUE	FALSE	FALSE	FALSE	FALSE	FALSE	FALSE	TRUE	FALSE	FALSE
rs57526507	Loss.ZNF292.Trunk	TRUE	FALSE	FALSE	FALSE	FALSE	FALSE	FALSE	FALSE	FALSE	FALSE	FALSE	FALSE	FALSE	FALSE	FALSE	FALSE	FALSE	FALSE	FALSE	FALSE
rs6472505	Gain.NCOA2.Branch|Loss.CHD1.Branch	FALSE	FALSE	FALSE	TRUE	FALSE	FALSE	FALSE	TRUE	TRUE	FALSE	TRUE	FALSE	FALSE	TRUE	TRUE	TRUE	FALSE	TRUE	FALSE	FALSE
rs7320595	Loss.RB1.Trunk	FALSE	FALSE	TRUE	TRUE	FALSE	TRUE	TRUE	TRUE	FALSE	TRUE	TRUE	TRUE	TRUE	TRUE	FALSE	FALSE	TRUE	FALSE	TRUE	FALSE
rs7679673	Loss.CHD1.Branch|T2E	TRUE	FALSE	FALSE	FALSE	FALSE	FALSE	FALSE	FALSE	FALSE	FALSE	FALSE	FALSE	FALSE	FALSE	FALSE	FALSE	FALSE	FALSE	FALSE	TRUE
rs848047	SSM.FOXA1.UTR	FALSE	FALSE	FALSE	FALSE	FALSE	FALSE	FALSE	FALSE	FALSE	FALSE	TRUE	FALSE	FALSE	FALSE	FALSE	FALSE	TRUE	FALSE	FALSE	TRUE
rs848048	SSM.FOXA1.UTR	FALSE	FALSE	FALSE	FALSE	FALSE	FALSE	FALSE	FALSE	FALSE	FALSE	TRUE	FALSE	FALSE	FALSE	FALSE	FALSE	FALSE	FALSE	FALSE	FALSE
