# Supplementary material for: The Germline and Somatic Origins of Prostate Cancer Heterogeneity
Source: Cancer Discov. 2025 Feb 13;15(5):988–1017. doi: 10.1158/2159-8290.CD-23-0882 (PMC12046336; doi:10.1158/2159-8290.CD-23-0882)
Supplement: Supplementary Table 10 — lists dQTL SNPs identified as eQTLs in prostate tissue in GTEx. [file cd-23-0882_supplementary_table_10_suppst10.xlsx]

## Sheet: Supplementary Table 10
Gencode.Id	Gene.Symbol	Variant.Id	SNP.Id	P.Value	NES	Tissue
ENSG00000102543.14	CDADC1	chr13_49282062_C_A_b38	rs12385878	4.9e-06	-0.25	Prostate
ENSG00000275202.1	RP11-156K23.3	chr13_49282062_C_A_b38	rs12385878	7e-06	-0.4	Prostate
ENSG00000113430.9	IRX4	chr5_1895715_C_T_b38	rs12653946	1e-14	-0.4	Prostate
ENSG00000249116.1	CTD-2194D22.3	chr5_1895715_C_T_b38	rs12653946	1.1e-09	-0.35	Prostate
ENSG00000275202.1	RP11-156K23.3	chr13_49281140_C_T_b38	rs7320595	3.2e-06	-0.42	Prostate
ENSG00000102543.14	CDADC1	chr13_49281140_C_T_b38	rs7320595	3.8e-05	-0.23	Prostate
